# Supplementary material for: Horseshoe crab genomes reveal the evolution of genes and microRNAs after three rounds of whole genome duplication
Source: Commun Biol. 2021 Jan 19;4:83. doi: 10.1038/s42003-020-01637-2 (PMC7815833; doi:10.1038/s42003-020-01637-2)
Supplement: Supplementary file 4 — Supplementary Data 1 [file 42003_2020_1637_MOESM4_ESM.xlsx]

## Sheet: Homeobox genes
Species	Scaffold::position_frame_/_otherexons	Gene name v1	Gene name v2	Family	Class	Homeodomain sequence
L. polyphemus		Abox A	Abox A	Abox	ANTP	ERKPRQAYSAKQLERLEAEFKVDKYLSVNKRMELSAALSLTEVQIKTWFQNRR
L. polyphemus		Abox C1	Abox C1	Abox	ANTP	ERKPRQAYSAKQLERLEAEFKVDKYLSVSKRMELSAALNLTEVQIKTWFQNRR
L. polyphemus		Abox C2	Abox C2	Abox	ANTP	ERKPRQAYSAKQLERLESEFKADKYLSVSKRMELSAALNLTEVQIKTWFQNRR
C. rotundicauda	Sc28yqQ_30198;HRSCAF=31470::4675_+1_/_6572_+2	Abox A-a	Abox A-a	Abox	ANTP	ERKPRQAYSAKQLERLEAEFKVDKYLSVNKRMELSAALSLTEVQIKTWFQNRR
C. rotundicauda	Sc28yqQ_30192;HRSCAF=31464::4895_+2_/_8217_+3	Abox A-b	Abox A-b	Abox	ANTP	ERKPRQAYSAKQLERLEAEFKVDKYLSVNKRMELSAALSLTEVQIKTWFQNRR
C. rotundicauda	Sc28yqQ_3523;HRSCAF=3660::42977815_-1_/_42974855_-3	Abox B	Abox B	Abox	ANTP	ERKPRQAYSAKQLERLESEFKVDKYLSVNKRMELSAALNLTEVQIKTWFQNRR
C. rotundicauda	Sc28yqQ_9435;HRSCAF=9790::1078274_+2_/_+1079909_+2	Abox C	Abox C	Abox	ANTP	ERKPRQAYSAKQLEKLEAEFKVDKYLSVSKRMELSAALNLTEVQIKTWFQNRR
T. tridentatus	Scaffold_20841;HRSCAF=21717::6097_-2_/_5168_-1	Abox A	Abox A	Abox	ANTP	ERKPRQAYSAKQLERLEAEFKVDKYLSVNKRMELSAALSLTEVQIKTWFQNRR
T. tridentatus	Scaffold_17368;HRSCAF=18114::89090219_-3_/_89087201_-3	Abox B	Abox B	Abox	ANTP	ERKPRQAYSAKQLERLESEFKVDKYLSVNKRMELSAALNLTEVQIKTWFQNRR
T. tridentatus	Scaffold_22712;HRSCAF=23667::109185324_+3_/_+109191313_+1	Abox C	Abox C	Abox	ANTP	ERKPRQAYSAKQLERLEAEFKVDKYLSVSKRMELSAALNLTEVQIKTWFQNRR
L. polyphemus		B-H A	B-H A	Barhl	ANTP	ERKARTAFTDYQIQTLEKHFQAQKYLSVQDRMEIASKLNLTDTHVKTWYQNRR
L. polyphemus		B-H B	B-H B	Barhl	ANTP	ERKARTAFTDHQVQTLEKTFERQKYLSVQERAELAAKLNLTDTHIKTWYQNRR
L. polyphemus		B-H C	B-H C	Barhl	ANTP	PRKARTAFTDHQLRTLEKSFERQKYLSVQERMELASKLNLTDTQVKTWYQNRR
L. polyphemus		B-H D	B-H D	Barhl	ANTP	QRKARTAFTDHQLQTLEKCFERQKYLSVQERMELASKLNLTDTQVKTWYQNRR
L. polyphemus		B-H E	B-H E	Barhl	ANTP	QRKARTAFTDHQLQTLEKSFERQKYLSVQDRMELASKLNLTDTQVKTWYQNRR
L. polyphemus		B-H F1	B-H F1	Barhl	ANTP	RKARTAFSDHQLQVTLEKSFERQKYLSVQDRMELAAKLNLTDTQVKTWYQNRR
L. polyphemus		B-H F3	B-H F3	Barhl	ANTP	PRKARTAFTDHQLRTLEKSFERQKYLSVQDRMELASKLNLTDTQVKTWYQNRR
C. rotundicauda	Sc28yqQ_31377;HRSCAF=33198::26879893_+1	B-H A	B-H A	Barhl	ANTP	ERKPRTAFSDYQIQTLEKRFQTQKYLSVQDRMEIASKLNLTDTHVKTWYQNRR
C. rotundicauda	Sc28yqQ_21948;HRSCAF=22999::29351_-3	B-H B-a	B-H B-a	Barhl	ANTP	VRKARTAFTDHQIQTLEKTFERQKYLSVQERAELAAKLNLTDTHVKTWYQNRR
C. rotundicauda	Sc28yqQ_9435;HRSCAF=9790::16864263_-2	B-H B-b	B-H B-b	Barhl	ANTP	VRKARTAFTDHQIQTLEKTFERQKYLSVQERAELAAKLNLTDTHVKTWYQNRR
C. rotundicauda	Sc28yqQ_31391;HRSCAF=33474::4429757_-3_/_4425106_-1	B-H C	B-H C	Barhl	ANTP	PRKARTAFTDHQLRTLEKSFERQKYLSVQERMELASKLNLTDTQVKTWYQNRR
C. rotundicauda	Sc28yqQ_31391;HRSCAF=33474::4512017_-3	B-H D	B-H D	Barhl	ANTP	QRKARTAFTDHQLQTLEKCFEQQKYLSVQERMELASKLNLTDTQVKTWYQNRR
C. rotundicauda	Sc28yqQ_31358;HRSCAF=32892::125766805_-2	B-H E	B-H E	Barhl	ANTP	QRKARTAFTDHQLQSLEKSFERQKYLSVQDRMELASKLNLTDTQVKTWYQNRR
C. rotundicauda	Sc28yqQ_31364;HRSCAF=32975::1299284_-3_/_+1295737_-1	B-H F1	B-H F1	Barhl	ANTP	PRKARTAFSDHQLQTLEKSFERQKYLSVQDRMELAAKLNLTDTQVKTWYQNRR
C. rotundicauda	Sc28yqQ_6210;HRSCAF=6414::908313_+3_/_908829_+3	B-H F2	B-H F2	Barhl	ANTP	PRKARTAFTDHQLQTLEKSFERQKYLSVQDRMELAAKLNLTDTQVKTWYQNRR
C. rotundicauda	Sc28yqQ_31358;HRSCAF=32892::125682510_-3_/_+125678729_-1	B-H F3	B-H F3	Barhl	ANTP	PRKARTAFTDHQLQTLEKSFERQKYLSVQDRMELASKLNLTDTQVKTWYQNRR
T. tridentatus	Scaffold_44553;HRSCAF=45873::27927492_+3	B-H A	B-H A	Barhl	ANTP	ERKPRTAFSDYQIQTLEKRFQTQKYLSVQDRMEIASKLNLTDTHVKTWYQNRR
T. tridentatus	Scaffold_44553;HRSCAF=45873::106854490_+1	B-H B	B-H B	Barhl	ANTP	VRKARTAFTDHQVQTLEKTFERQKYLSVQERAELAAKLNLTDTHVKTWYQNRR
T. tridentatus	Scaffold_44526;HRSCAF=45800::4406807_-2_/_4403279_-2	B-H C	B-H C	Barhl	ANTP	PRKARTAFTDHQLRTLEKSFEQQKYLSVQERMELASKLNLTDTQVKTWYQNRR
T. tridentatus	Scaffold_15767;HRSCAF=16444::10718314_-1	B-H E	B-H E	Barhl	ANTP	QRKARTAFTDHQLQSLEKSFERQKYLSVQDRMELASKLNLTDTQVKTWYQNRR
T. tridentatus	Scaffold_16609;HRSCAF=17322::449_+2	B-H F	B-H F	Barhl	ANTP	PRKARTAFSDHQLQTLEKSFERQKYLSVQDRMELAAKLNLTDTQVKTWYQNRR
L. polyphemus		Bari	Bari	Bari	ANTP	PRRRRTAFTQSQLAFLERKFRCQKYLSVTDRSNVAEALNLTETQVKTWYQNRR
C. rotundicauda	Sc28yqQ_31358;HRSCAF=32892::142019366_-1	Bari	Bari	Bari	ANTP	PRRRRTAFTQSQLAFLERKFRCQKYLSVTDRSNVAEALNLTETQVKTWYQNRR
T. tridentatus	Scaffold_15767;HRSCAF=16444::2239910_+2	Bari	Bari	Bari	ANTP	PRRRRTAFTQSQLAFLERKFRCQKYLSVTDRSNVAEALNLTETQVKTWYQNRR
L. polyphemus		Barx	Barx	Barx	ANTP	VRRNRTVFTEVQLMGLERRFDRQKYLSTPDRAELARSLGLTQLQVKTWYQNRRMKWKKQV
C. rotundicauda	Sc28yqQ_31367;HRSCAF=33046::32129536_-2	Barx	Barx	Barx	ANTP	VRRNRTVFTEVQLMGLERRFDRQKYLSTPDRAELARSLGLTQLQVKTWYQNRRMKWKKQV
T. tridentatus	Scaffold_15738;HRSCAF=16415::32378353_-3	Barx	Barx	Barx	ANTP	VRRNRTVFTEVQLMGLERRFDRQKYLSTPDRAELARSLGLTQLQVKTWYQNRRMKWKKQV
L. polyphemus		Bsx	Bsx	Bsx	ANTP	RRKARTVFSDQQLHGLEKRFEAQRYLSTPERLELATALSLSETQVKTWFQNRRMKHKKQL
C. rotundicauda	Sc28yqQ_31377;HRSCAF=33198::50103271_+1_/_50114277_+3	Bsx A	Bsx A	Bsx	ANTP	RRKARTVFSDHQLHGLEKRFEVQRYLSTPERMELATVLNLSETQVKTWFQNRRMKHKKQM
C. rotundicauda	Sc28yqQ_16933;HRSCAF=17850::1972_+1_/_+14574_+3	Bsx B-a	Bsx B-a	Bsx	ANTP	RRKARTVFSDQQLHGLEKRFEAQRYLSTPERLELATALSLSETQVKTWFQNRRMKHKKQL
C. rotundicauda	Sc28yqQ_16935;HRSCAF=17852::21344_-1_/_8759_-1	Bsx B-b	Bsx B-b	Bsx	ANTP	RRKARTVFSDQQLHGLEKRFEAQRYLSTPERLELATALSLSETQVKTWFQNRRMKHKKQL
T. tridentatus	Scaffold_3972;HRSCAF=4248::100600_+1_/_+105550_+1	Bsx A	Bsx A	Bsx	ANTP	RRKARTVFSDHQLHGLEKRFEIQRYLSTPERMELATILNLSETQVKTWFQNRRMKHKKQM
T. tridentatus	Scaffold_17368;HRSCAF=18114::17351898_-2_/_+17338942_-1	Bsx B	Bsx B	Bsx	ANTP	RRKARTVFSDQQLHGLEKRFEAQRYLSTPERLELATALSLSETQVKTWFQNRRMKHKKQL
L. polyphemus		Cad 1	Cad 1	Cdx	ANTP	KDKYRTVYTDHQRLELEKEFHYSRYITIRRKTELATMLGLSDRQVKIWFQNRRAKERKQA
L. polyphemus		Cad 3	Cad 3	Cdx	ANTP	KEKYRVVYTDHQRLELEKEFYYSRYITIRRKSELAAMLGLSERQVKIWFQNRRAKERKQA
L. polyphemus		Cad C	Cad C	Cdx	ANTP	RDKYRVVYTDQQRLELEKEFHYNRYISIRRKTELAAMVGLSERQVKIWFQNRRAKERRNF
L. polyphemus		Cad D	Cad D	Cdx	ANTP	KDKYRVVYTDHQRLELEKEFHYSRYITIRRKTELATMLGLTERQVKIWFQNRRAKERKQA
L. polyphemus		Cad E	Cad E	Cdx	ANTP	TENYRVPYSYRQRLQLEKTFQSNSYITIERKTELAAMLGLTERQVKIWFQNRRAKERRAL
C. rotundicauda	Sc28yqQ_4222;HRSCAF=4379::6866361_-2	Cad 2	Cad 2	Cdx	ANTP	KDKYRVVYTDHQRLELEKEFHYSRYITIRRKTELATMLGLTERQVKIWFQNRRAKERKQA
C. rotundicauda	Sc28yqQ_6210;HRSCAF=6414::44390436_-1	Cad A	Cad A	Cdx	ANTP	KEKYRVVYTDHQRLELEKEFHYSRYITIQRKSELATTLGLSERQVKIWFQNRRAKERKQA
C. rotundicauda	Sc28yqQ_29770;HRSCAF=31033::84420963_-2	Cad B2	Cad B2	Cdx	ANTP	KDKYRTVYTDHQRLELEKEFHYSRYITIRRKTELATMLGLSDRQVKIWFQNRRAKERKQA
C. rotundicauda	Sc28yqQ_31371;HRSCAF=33111::42429159_+3	Cad C	Cad C	Cdx	ANTP	KDKYRVVYTDQQRLELEKEFHYNRYISIRRKTELATMVGLSERQVKIWFQNRRAKERRNF
C. rotundicauda	Sc28yqQ_29770;HRSCAF=31033::84411776_+2	Cad E	Cad E	Cdx	ANTP	TENYRVPYSYRQRLQLEKTFQSNSYITIERKIELAAMLGLTERQVKIWFQNRRAKERRAL
T. tridentatus	Scaffold_15767;HRSCAF=16444::50626028_-3	Cad 4	Cad 4	Cdx	ANTP	KEKYRVVYTDHQRLELEKEFHYSRYITIRRKSELAVMLGLSERQVKIWFQNRRAKERKHA
T. tridentatus	Scaffold_17076;HRSCAF=17806::53091130_+1	Cad B	Cad B	Cdx	ANTP	KDKYRTVYTDHQRLELEKEFHYSRYITIRRKTELATMLGLSDRQVKIWFQNRRAKERKQA
T. tridentatus	Scaffold_20792;HRSCAF=21666::66982329_-1	Cad C	Cad C	Cdx	ANTP	KDKYRVVYTDQQRLELEKEFHYNRYISIRRKTELATMVGLSERQVKIWFQNRRAKERRNF
T. tridentatus	Scaffold_20684;HRSCAF=21551::7712102_-1	Cad D	Cad D	Cdx	ANTP	KDKYRVVYTDHQRLELEKEFHYSRYITIRRKTELATMLGLTERQVKIWFQNRRAKERKQA
T. tridentatus	Scaffold_17076;HRSCAF=17806::53100785_-1	Cad E	Cad E	Cdx	ANTP	TENYRVPYSYRQRLQLEKTFQSNSYITIERKIELAAMLGLTERQVKIWFQNRRAKERRAL
L. polyphemus		Dbx A3	Dbx A3	Dbx	ANTP	GMMRRAVFSDAQRQGLEKRFQIQKYISKPDRKKLAEKLGLGDSQVKIWFQNRRMKWRNSK
L. polyphemus		Dbx A-a	Dbx A-a	Dbx	ANTP	GMMRRAVFSDAQRQGLEKRFQIQKYISKPDRKKLAEKLGLKDSQVKIWFQNRRMKWRNSK
L. polyphemus		Dbx A-b	Dbx A-b	Dbx	ANTP	GMMRRAVFSDAQRQGLEKRFQIQKYISKPDRKKLAEKLGLKDSQVKIWFQNRRMKWRNSK
L. polyphemus		Dbx B	Dbx B	Dbx	ANTP	GMMRRAVFSDAQRQGLEKRFQIQQYISKPDRKKLAEKLGLKDSQVKIWFQNRRMKWRNSK
C. rotundicauda	Sc28yqQ_31371;HRSCAF=33111::175636283_+2_/_+175644941_+2	Dbx A-a	Dbx A-a	Dbx	ANTP	GMMRRAVFSDAQRQGLEKRFQIQKYISKPDRKKLAEKLGLKDSQVKIWFQNRRMKWRNSK
C. rotundicauda	Sc28yqQ_4222;HRSCAF=4379::29861091_-2_/_+29853795_-2	Dbx A-b	Dbx A-b	Dbx	ANTP	GMMRRAVFSDAQRQGLEKRFQIQKYISKPDRKKLAEKLGLKDSQVKIWFQNRRMKWRNSK
C. rotundicauda	Sc28yqQ_31391;HRSCAF=33474::106067240_+2	Dbx B	Dbx B	Dbx	ANTP	GMMRRAVFSDAQRQGLEKRFQIQQYISKPDRKKLAEKLGLKDSQVKIWFQNRRMKWRNSK
C. rotundicauda	Sc28yqQ_31364;HRSCAF=32975::25227845_+2_/_+25233451_+1	Dbx C	Dbx C	Dbx	ANTP	GMMRRTVFSETQRQGLEKRFQIQKYISKSDRKKIAEKLGLKDSQVKIWFQNRRMKWRNSK
T. tridentatus	Scaffold_20684;HRSCAF=21551::73640875_+1_/_73647625_+1	Dbx A-a	Dbx A-a	Dbx	ANTP	GMMRRAVFSDAQRQGLEKRFQIQKYISKPDRKKLAEKLGLKDSQVKIWFQNRRMKWRNSK
T. tridentatus	Scaffold_44678;HRSCAF=46211::7570942_+1_/_7578144_+3	Dbx A-b	Dbx A-b	Dbx	ANTP	GMMRRAVFSDAQRQGLEKRFQIQKYISKPDRKKLAEKLGLKDSQVKIWFQNRRMKWRNSK
T. tridentatus	Scaffold_44450;HRSCAF=45600::52314147_+3_/_52315780_+1	Dbx B	Dbx B	Dbx	ANTP	GMMRRAVFSDAQRQGLEKRFQIQQYISKPDRKKLAEKLGLKDSQVKIWFQNRRMKWRNSK
T. tridentatus	Scaffold_38742;HRSCAF=39799::42484741_-2_/_42473870_-1	Dbx C	Dbx C	Dbx	ANTP	GMMRRTVFSDAQRQGLEKRFQIQKYISKPDRKKLAEKLGLKDSQVKIWFQNRRMKWRNSK
L. polyphemus		Dll A	Dll A	Dlx	ANTP	MRKPRTIYSSLQLQQLNRRFQRTQYLALPERAELAASLGLTQTQVKIWFQNKRSKCKKML
L. polyphemus		Dll B-a	Dll B-a	Dlx	ANTP	MRKPRTIYSSLQLQQLNRRFQRTQYLALPERAELAASLGLTQTQVKIWFQNRRSKYKKML
L. polyphemus		Dll B-b	Dll B-b	Dlx	ANTP	MRKPRTIYSSLQLQQLNRRFQRTQYLALPERAELAASLGLTQTQVKIWFQNRRSKYKKML
C. rotundicauda	Sc28yqQ_6210;HRSCAF=6414::35444473_+1_/_+35456466_+3	Dll A	Dll A	Dlx	ANTP	MRKPRTIYSSLQLQQLNRRFQRTQYLALPERAELAASLGLTQTQVKIWFQNKRSKCKKML
C. rotundicauda	Sc28yqQ_21602;HRSCAF=22638::8298_-3_/_Sc28yqQ_3523;HRSCAF=3660::11377377_+3_HYP	Dll B1-a	Dll B1-a	Dlx	ANTP	MRKPRTIYSSLQLQQLNRRFQRTQYLALPERAELAASLGLTQTQVKIWFQNRRSKYKKML
C. rotundicauda	Sc28yqQ_21603;HRSCAF=22639::8301_-1_/_Sc28yqQ_21601;HRSCAF=22637::9762_-3_HYP	Dll B1-b	Dll B1-b	Dlx	ANTP	MRKPRTIYSSLQLQQLNRRFQRTQYLALPERAELAASLGLTQTQVKIWFQNRRSKYKKML
C. rotundicauda	Sc28yqQ_9435;HRSCAF=9790::8954435_+2_/_8966023_+1	Dll B2	Dll B2	Dlx	ANTP	MRKPRTIYSSLQLQQLNRRFQRTQYLALPERAELAASLGLTQTQVKIWFQNRRSKYKKML
T. tridentatus	Scaffold_15767;HRSCAF=16444::40894103_+2	Dll A	Dll A	Dlx	ANTP	MRKPRTIYSSLQLQQLNRRFQRTQYLALPERAELAASLGLTQTQVKIWFQNKRSKCKKML
T. tridentatus	Scaffold_44553;HRSCAF=45873::102524652_+3_/_+102537078_+3	Dll B-a	Dll B-a	Dlx	ANTP	MRKPRTIYSSLQLQQLNRRFQRTQYLALPERAELAASLGLTQTQVKIWFQNRRSKYKKML
T. tridentatus	Scaffold_22712;HRSCAF=23667::98392977_-3_/_98381929_-2	Dll B-b	Dll B-b	Dlx	ANTP	MRKPRTIYSSLQLQQLNRRFQRTQYLALPERAELAASLGLTQTQVKIWFQNRRSKYKKML
L. polyphemus		Emx A	Emx A	Emx	ANTP	PKRIRTAFSPAQLLKLEHSFEKNHYVVGTERKQLAQSLSLTETQVKVWFQNRRTKHKRQK
L. polyphemus		Emx B1	Emx B1	Emx	ANTP	PKRIRTAFSPSQLLKLEHAFEKNHYVVGAERKQLAQSLNLTETXVKVWFQNRRTKHKRQK
L. polyphemus		Emx B2	Emx B2	Emx	ANTP	PKRIRTAFSPSQLLKLEHAFEKNHYVVGAERKQLAHSLSLTETQVKVWFQNRRTKHKRQE
L. polyphemus		Emx D	Emx D	Emx	ANTP	PKRIRTAFSPSQLLKLEHAFEKNHYVVGTERKQLAQILSLTETQVKVWFQNRRTKFKRQK
L. polyphemus		Emx G	Emx G	Emx	ANTP	PKRIRTAFSPSQLLKLEHAFEKSHYVVGAERKQLARSLDLTETQVKVWFQNRRTKYKRQK
L. polyphemus		Emx H	Emx H	Emx	ANTP	PKRIRTAFSPSQLLKLEHAFEKSHYVVGAERKQLAQSLSLTETQVKVWFQNRRTKHKRQK
L. polyphemus		Emx O1	Emx O1	Emx	ANTP	PKRIRTAYSPSQLLKLENAFESNQYVVGTERKQLARSLSLTEIQVKVWFQNRRTKHKRQK
L. polyphemus		Emx O2	Emx O2	Emx	ANTP	PKRIRTAFSPSQLLKLEHAFEKNHYVVGAERKQLAHSLSLTETQVKVWFQNRRTKNKR
L. polyphemus		Emx O3	Emx O3	Emx	ANTP	PKRIRTAFSPSQLLKLEHAFENNHYVVGAERKQLAQSLSLTETQVKVWFQNRRTKFKRQ
C. rotundicauda	Sc28yqQ_31358;HRSCAF=32892::48306326_-1_/_48299570_-1	Emx A	Emx A	Emx	ANTP	PKRIRTAFSPAQLLKLEHSFEKNHYVVGTERKQLAQSLSLTETQVKVWFQNRRTKHKRQK
C. rotundicauda	Sc28yqQ_31377;HRSCAF=33198::46065608_-2_/_46037040_-1	Emx B	Emx B	Emx	ANTP	PKRIRTAFSPSQLLKLEHAFEKNHYVVGAERKQLAQSLNLTETQVKVWFQNRRTKHKRQE
C. rotundicauda	Sc28yqQ_31371;HRSCAF=33111::123221546_+2_/_+123235426_+1	Emx C	Emx C	Emx	ANTP	PKRIRTAFSPSQLLKLEHAFEKNHYVVGTERKQLAQSLSLTETQVKVWFQNRRTKHKRQK
C. rotundicauda	Sc28yqQ_31358;HRSCAF=32892::72250949_+2_/_72257689_+1	Emx D	Emx D	Emx	ANTP	PKRIRTAFSPSQLLKLEHAFEKNHYVVGTERKQLAQILSLTETQVKVWFQNRRTKFKRQK
C. rotundicauda	Sc28yqQ_31377;HRSCAF=33198::46238526_-1_/_46223325_-1	Emx E	Emx E	Emx	ANTP	PKRIRTAFSPSQLLKLEHAFEKNHYVVGAERKQLAQSLSLTETQVKVWFQNRRTKFKRQK
C. rotundicauda	Sc28yqQ_31377;HRSCAF=33198::46364146_-3_/_46347881_-2	Emx F	Emx F	Emx	ANTP	PKRIRTAFSPSQLLKLEHAFEKNHYVVGAERKQLAQSLSLTETQVKVWFQNRRTKNKRQK
C. rotundicauda	Sc28yqQ_31371;HRSCAF=33111::123123075_+3_/_+123130003_+1	Emx G	Emx G	Emx	ANTP	PKRIRTAFSPSQLLKLEHAFEKSHYVVGAERKQLAQSLDLTETQVKVWFQNRRTKYKRQK
C. rotundicauda	Sc28yqQ_31358;HRSCAF=32892::48426434_-1_/_48421541_-1	Emx H	Emx H	Emx	ANTP	PKRIRTAFSPSQLLKLEHAFEKSHYVVGAERKQLAQSLSLTETQVKVWFQNRRTKHKRQK
T. tridentatus	Scaffold_44676;HRSCAF=46209::33409988_-1_/_+33403043_-1	Emx A	Emx A	Emx	ANTP	PKRIRTAFSPAQLLKLEHSFEKNHYVVGTERKQLAQSLSLTETQVKVWFQNRRTKHKRQK
T. tridentatus	Scaffold_44553;HRSCAF=45873::48659816_-1_/_48625592_-1	Emx B	Emx B	Emx	ANTP	PKRIRTAFSPSQLLKLEHAFEKNHYVVGAERKQLAQSLNLSETQVKVWFQNRRTKHKRQE
T. tridentatus	Scaffold_44678;HRSCAF=46211::58127403_-3_/_58113728_-1	Emx C	Emx C	Emx	ANTP	PKRIRTAFSPSQLLKLEHAFEKNHYVVGTERKQLAQSLSLTETQVKVWFQNRRTKHKRQK
T. tridentatus	Scaffold_22712;HRSCAF=23667::6217045_+1_/_6223700_+2	Emx D	Emx D	Emx	ANTP	PKRIRTAFSPSQLLKLEHAFEKNHYVVGTERKQLAQILSLTETQVKVWFQNRRTKFKRQ
T. tridentatus	Scaffold_44553;HRSCAF=45873::48835273_-2_/_48823243_-2	Emx E	Emx E	Emx	ANTP	PKRIRTAFSPSQLLKLEHAFEKNHYVVGAERKQLAQSLSLTETQVKVWFQNRRTKFKRQK
T. tridentatus	Scaffold_44553;HRSCAF=45873::48976886_-1_/_48960112_-2	Emx F	Emx F	Emx	ANTP	PKRIRTAFSPSQLLKLEHAFEKNHYVVGAERKQLAQSLSLTETQVKVWFQNRRTKNKRQK
T. tridentatus	Scaffold_44678;HRSCAF=46211::58227116_-1_/_58220207_-1	Emx G	Emx G	Emx	ANTP	PKRIRTAFSPSQLLKLEHAFEKSHYVVGAERKQLAQSLDLTETQVKVWFQNRRTKYKRQK
T. tridentatus	Scaffold_44676;HRSCAF=46209::33533084_-1_/_+33528275_-1	Emx H	Emx H	Emx	ANTP	PKRIRTAFSPSQLLKLEHAFEKSHYVVGAERKQLAQSLSLTETQVKVWFQNRRTKHKRQK
L. polyphemus		En A	En A	En	ANTP	EKRPRTAFTADQLARLKAEFQENRYLTEKRRQDLARELQLNESQIKIWFQNKRAKIKKAT
L. polyphemus		En G	En G	En	ANTP	EKRPRTAFTADQLARLKAEFQENRYLTEKRRQDLARELQLNESQIKIWFQNKRAKIKKAV
L. polyphemus		En B	En B	En	ANTP	EKRPRTAFTTDQLARLKAEFQENRYLTEKRRQDLARELQLNESQIKIWFQNKRAKIKKAT
L. polyphemus		En C	En C	En	ANTP	EKRPRTAFTTDQLARLKKEFHENRYLTEKRRQELARELQVNESQIKIWFQNKRAKIKKST
L. polyphemus		En D1	En D1	En	ANTP	---PRTAFTADQLARLKQEFQENRYLTEKRRQDLAKELQLNESQIKIWFQNKRAKTK---
L. polyphemus		En D	En D	En	ANTP	EKKSRTAFTLDQRARLKKEFQENRYLTEKRRQDLAKELQLNESQIKIWFQNKRAKTKKAA
L. polyphemus		En E	En E	En	ANTP	EKRPRTAFTADQLARLKQEFQENRYLTEKRRQELAQNLQLKESQIKIWFQNKRAKIKKAS
L. polyphemus		En F	En F	En	ANTP	EKRPRTAFTADQLARLKQEFQENRYLTEKRRQDLALDLQLNESQIKIWFQNKRAKIKKAS
C. rotundicauda	Sc28yqQ_6210;HRSCAF=6414::35816078_+2	En A	En A	En	ANTP	EKRPRTAFTADQLVRLKAEFQENRYLTEKRRQDLARELQLNESQIKIWFQNKRAKIKKAI
C. rotundicauda	Sc28yqQ_9435;HRSCAF=9790::9330092_+2	En B	En B	En	ANTP	EKRPRTAFTTDQLARLKAEFQENRYLTEKRRQYLARELQLNESQIKIWFQNKRAKIKKAT
C. rotundicauda	Sc28yqQ_10676;HRSCAF=11145::52713395_+2	En C	En C	En	ANTP	EKRPRTAFTTDQLARLRKEFHENRYLTEKRRQELARELQLNESQIKIWFQNKRAKIKKSS
C. rotundicauda	Sc28yqQ_31391;HRSCAF=33474::160720059_+3	En D	En D	En	ANTP	EKKPRTAFTLDQLERLKKEFQENRYLTEKRRQGLAKELQLNESQIKIWFQNKRAKTKKAT
C. rotundicauda	Sc28yqQ_31367;HRSCAF=33046::17001177_+3	En E	En E	En	ANTP	EKRPRTAFTADQLARLKQEFQENRYLTEKRRQDLAQKLQLKESQIKIWFQNKRAKIKKAN
C. rotundicauda	Sc28yqQ_29814;HRSCAF=31077::10730499_-1	En F	En F	En	ANTP	EKRPRTAFTADQLARLKQEFQENRYLTEKRRRELALDLQLNESQIKIWFQNKRAKIKKAS
C. rotundicauda	Sc28yqQ_3523;HRSCAF=3660::12483604_+1	En G	En G	En	ANTP	EKRPRTAFTADQLARLKAEFQENRYLTEKRRQDLARELQLNESQIKIWFQNKRAKIKKAS
T. tridentatus	Scaffold_15767;HRSCAF=16444::41263693_+1	En A	En A	En	ANTP	EKRPRTAFTADQLVRLKAEFQENRYLTEKRRQDLARELQLNESQIKIWFQNKRAKIKKAI
T. tridentatus	Scaffold_44553;HRSCAF=45873::102909474_+3	En B	En B	En	ANTP	EKRPRTAFTTDQLARLKAEFQENRYLTEKRRQYLARELQLNESQIKIWFQNKRAKIKKAT
T. tridentatus	Scaffold_20871;HRSCAF=21750::14010_-3	En C-a	En C-a	En	ANTP	EKRPRTAFTTDQLARLRKEFHENRYLTEKRRQELARELQLNEPQIKIWFQNKRAKIKKSS
T. tridentatus	Scaffold_17368;HRSCAF=18114::66169597_-1	En C-b	En C-b	En	ANTP	EKRPRTAFTTDQLARLRKEFHENRYLTEKRRQELARELQLNEPQIKIWFQNKRAKIKKSS
T. tridentatus		En D	En D	En	ANTP	---PRTAFTLDQLARLKKEFQKNRYVTDERRQGLAKELQLNESQIKIWFQNKRAKTK---
T. tridentatus	Scaffold_27391;HRSCAF=28405::474_-3	En D1a	En D1a	En	ANTP	EKKPRTAFSLDQLARLKKEFQKNRYVTEKRRQGLAKELQLNESQIKIWFQNKRAKTKKAT
T. tridentatus	Scaffold_25756;HRSCAF=26764::474_-3	En D1b	En D1b	En	ANTP	EKKPRTAFSLDQLARLKKEFQKNRYVTEKRRQGLAKELQLNESQIKIWFQNKRAKTKKAT
T. tridentatus	Scaffold_27390;HRSCAF=28404::524_-1	En D2a	En D2a	En	ANTP	EKKPRTAFTLDQLARLKKEFQENRYLTEKRRQGLAKELQLNESQIKIWFQNKRAKTKKAT
T. tridentatus	Scaffold_25755;HRSCAF=26763::524_-1	En D2b	En D2b	En	ANTP	EKKPRTAFTLDQLARLKKEFQENRYLTEKRRQGLAKELQLNESQIKIWFQNKRAKTKKAT
T. tridentatus	Scaffold_44450;HRSCAF=45600::97448935_+1	En D3	En D3	En	ANTP	EKKPKTAFILDQLTRLKKEFQENRYVTDERRQGLAKELQLNKCQFKIWFQDKRAKTKKAT
T. tridentatus	Scaffold_15738;HRSCAF=16415::15882101_+2	En E	En E	En	ANTP	EKRPRTAFTADQLARLKQEFQENRYLTEKRRQDLAQKLQLKESQIKIWFQNKRAKIKKAN
T. tridentatus	Scaffold_44678;HRSCAF=46211::88915658_+2	En F	En F	En	ANTP	EKRPRTAFTADQLARLKQEFQENRYLTEKRRRELALDLQLNESQIKIWFQNKRAKIKKAS
T. tridentatus	Scaffold_22712;HRSCAF=23667::98027164_-2	En G	En G	En	ANTP	EKRPRTAFTADQLARLKAEFQENRYLTEKRRQDLARELQLNESQIKIWFQNKRAKIKKAS
L. polyphemus		Evx A	Evx A	Evx	ANTP	IRRYRTAFTREQLARLEKEFCRESYVSRPRRCELAAALNLPESTIKVWFQNRRMKDKRQR
L. polyphemus		Evx B	Evx B	Evx	ANTP	IRRYRTAFTREQLSRLEKEFCRENYVSRPRRCELAAALNLPESTIKVWFQNRRMKDKRQR
C. rotundicauda	Sc28yqQ_31398;HRSCAF=33784::54935688_-1_/_Sc28yqQ_31367;HRSCAF=33046::7550252_+2_HYP	Evx A	Evx A	Evx	ANTP	IRRYRTAFTREQLARLEKEFCRESYVSRPRRCELAAALNLPESTIKVWFQNRRMKDKRQR
C. rotundicauda	Sc28yqQ_31367;HRSCAF=33046::7549880_+2_/_54934333_-3	Evx B	Evx B	Evx	ANTP	IRRYRTAFTREQLSRLEKEFCRENYVSRPRRCELAAALNLPESTIKVWFQNRRMKDKRQR
T. tridentatus	Scaffold_17368;HRSCAF=18114::77813499_+3_/_77815844_+2	Evx A	Evx A	Evx	ANTP	IRRYRTAFTREQLARLEKEFCRESYVSRPRRCELAAALNLPESTIKVWFQNRRMKDKRQR
T. tridentatus	Scaffold_44567;HRSCAF=45906::111313_-2_/_+111042_-3	Evx B	Evx B	Evx	ANTP	IRRYRTAFTREQLSRLEKEFCRENYVSRPRRCELAAALNLPESTIKVWFQNRRMKDKRQR
L. polyphemus		Unpg A	Unpg A	Gbx	ANTP	QRRRRTAFTSEQLLQLEKEFYAKKYLSLTERSQIARSLQLSEVQVKIWFQNRRAKWKRVK
L. polyphemus		Unpg B-a	Unpg B-a	Gbx	ANTP	NRRRRTAFTSEQLLELEKEFHSKKYLSLTERSQIAHSLQLSEVQVKIWFQNRRAKWKRVK
L. polyphemus		Unpg B-b	Unpg B-b	Gbx	ANTP	NRRRRTAFTSEQLLELEKEFHSKKYLSLTERSQIAHSLQLSEVQVKIWFQNRRAKWKRVK
L. polyphemus		Unpg C	Unpg C	Gbx	ANTP	HRRRRTAYTSEQLLQLEKEFHAKKYLSLTERSQIATTLQLSEVQVKIWFQNRRAKWKRAK
L. polyphemus		Unpg D	Unpg D	Gbx	ANTP	NRRRRTAFTNEQLLELENEFHCKKYLSLTERSQIAHSLQLSEQQVKIWFQNRRAKWKRIK
L. polyphemus		Unpg E	Unpg E	Gbx	ANTP	SRRRRTAFTSEQLLELEKEFHSKKYLSLTERSHIANSLQLSEVQVKIWFQNRRAKWKRVK
C. rotundicauda	Sc28yqQ_11813;HRSCAF=12432::15822_-2	Unpg A1	Unpg A1	Gbx	ANTP	ERRRRTAFTSEQLLQLEKEFYAKKYVSLSERSQIARSLRLSEVQVKIWFQNRRAKWKRVK
C. rotundicauda	Sc28yqQ_15010;HRSCAF=15863::8727_-2/8698_-2	Unpg A2	Unpg A2	Gbx	ANTP	ERRRRTAFTSKQLLQLEKEFYAKKYVSLSERSQIARSLRLSEVQVKIWFQNRRAKWKRVK
C. rotundicauda	Sc28yqQ_29814;HRSCAF=31077::19191799_-3	Unpg B1	Unpg B1	Gbx	ANTP	NRRRRTAFTSEQLLELEKEFHSKKYLSLTERSQIAHSLQLSEVQVKIWFQNRRAKWKRVK
C. rotundicauda	Sc28yqQ_31391;HRSCAF=33474::135359431_-1	Unpg B2	Unpg B2	Gbx	ANTP	NRRRRTAFTSEQLLELEKEFHSKKYLSLTERSQIAHSLQLSEVQVKIWFQNRRAKWKRVK
C. rotundicauda	Sc28yqQ_6210;HRSCAF=6414::78128415_-1	Unpg C	Unpg C	Gbx	ANTP	HRRRRTAYTSDQLLQLEKEFHTKKYLSLTERSQIATTLQLSEVQVKIWFQNRRAKWKRVK
C. rotundicauda	Sc28yqQ_31367;HRSCAF=33046::330115_-2	Unpg E	Unpg E	Gbx	ANTP	SRRRRTAFTSEQLLELEKEFHSKKYLSLTERSHIANSLQLSEVQVKIWFQNRRAKWKRVK
C. rotundicauda	Sc28yqQ_31398;HRSCAF=33784::53204452_-3	Unpg D	Unpg D	Gbx	ANTP	NRRRRTTFTGEQLMQLENEFLSKKYLSLTERSQVAHSLQLSELQVKIWFQNRRAKWKKVK
T. tridentatus	Scaffold_17368;HRSCAF=18114::85401277_-1	Unpg A	Unpg A	Gbx	ANTP	ERRRRTAFTSEQLLQLEKEFYAKKYLSLTERSQIARSLRLSEVQVKIWFQNRRAKWKRVK
T. tridentatus	Scaffold_44450;HRSCAF=45600::81231296_-3	Unpg B-a	Unpg B-a	Gbx	ANTP	NRRRRTAFTSEQLLELEKEFHSKKYLSLTERSQIAHSLQLSEVQVKIWFQNRRAKWKRVK
T. tridentatus	Scaffold_44678;HRSCAF=46211::96308161_-2	Unpg B-b	Unpg B-b	Gbx	ANTP	NRRRRTAFTSEQLLELEKEFHSKKYLSLTERSQIAHSLQLSEVQVKIWFQNRRAKWKRVK
T. tridentatus	Scaffold_15767;HRSCAF=16444::82134499_+1	Unpg C	Unpg C	Gbx	ANTP	HRRRRTAYTSDQLLQLEKEFHTKKYLSLTERSQIATTLQLSEVQVKIWFQNRRAKWKRVK
T. tridentatus	Scaffold_17368;HRSCAF=18114::81343633_-1	Unpg D	Unpg D	Gbx	ANTP	NRRRRTAFTGEQLMQLENEFLSKKYLSLTERLQVAHSLQLSELQVKIWFQNRRAKWKKVK
T. tridentatus	Scaffold_15738;HRSCAF=16415::6605978_-2	Unpg E	Unpg E	Gbx	ANTP	SRRRRTAFTSEQLLELEKEFHSKKYLSLTERSHIANSLQLSEVQVKIWFQNRRAKWKRVK
L. polyphemus		Gsx A	Gsx A	Gsx	ANTP	SKRIRTAFTSTQLLELEREFASNMYLSRLRRIEIATYLHLSEKQVKIWFQNRRVKYKKES
L. polyphemus		Gsx B	Gsx B	Gsx	ANTP	SKRIRTAFTSTQLLELEREFSANMYLSRLRRIEIATYLNLSEKQVKIWFQNRRVKYKKES
L. polyphemus		Gsx C	Gsx C	Gsx	ANTP	SKKIRTVYTRSQLLELEREFAANMYLTRLRRIEIATYLSLSEKQVKIWFQNRRVKYKKE
L. polyphemus		Gsx D	Gsx D	Gsx	ANTP	RKRIRTAFTSAQLLELEREFSTNMYLSRIRRIEISKYLNLSEKQVKIWFQNRRVKHKKEG
L. polyphemus		Gsx E	Gsx E	Gsx	ANTP	TKRTRTSFNGVQLLELEKEFTNNMYLSRLRRIEIANYLNLSEKQVKIWFQNRRVKFKKEG
C. rotundicauda	Sc28yqQ_9435;HRSCAF=9790::59626398_+3	Gsx A	Gsx A	Gsx	ANTP	SKRIRTAFTSTQLLELEREFASNMYLSRLRRIEIATYLHLSEKQVKIWFQNRRVKYKKES
C. rotundicauda	Sc28yqQ_31391;HRSCAF=33474::58472127_+3	Gsx B	Gsx B	Gsx	ANTP	SKRIRTAFTSIQLLELEREFSANMYLSRLRRIEIATYLNLSEKQVKIWFQNRRVKYKKES
C. rotundicauda	Sc28yqQ_31371;HRSCAF=33111::31368768_+3	Gsx C	Gsx C	Gsx	ANTP	SRRIRTVYTRSQLLELEREFADNMYLTRIRRIRIATYLNLSEKQVKIWFQNRRMKYKKEV
C. rotundicauda	Sc28yqQ_29770;HRSCAF=31033::62400989_-3	Gsx D	Gsx D	Gsx	ANTP	RKRIRTAFSSAQLLELEREFSTNMYLSRIRRIEISKYLNLSEKQVKIWFQNRRVKHKKES
T. tridentatus	Scaffold_44553;HRSCAF=45873::58524490_-2	Gsx A	Gsx A	Gsx	ANTP	SKRIRTAFTSTQLLELEREFASNMYLSRLRRIEIATYLHLSEKQVKIWFQNRRVKYKKES
T. tridentatus	Scaffold_44450;HRSCAF=45600::14365897_-1	Gsx B	Gsx B	Gsx	ANTP	SKRIRTAFTSIQLLELEREFSANMYLSRLRRIEIATYLNLSEKQVKIWFQNRRVKYKKGS
T. tridentatus	Scaffold_20792;HRSCAF=21666::77968301_-2	Gsx C	Gsx C	Gsx	ANTP	SKRIRTVYTRSQLLELEREFADNMYLTRIRRIRIATYLNLSEKQVKIWFQNRRMKYKKEV
T. tridentatus	Scaffold_17076;HRSCAF=17806::30080650_-2	Gsx D	Gsx D	Gsx	ANTP	RKRIRTAFTSAQLLELEREFSTNMYLSRIRRIEISKYLNLSEKQVKIWFQNRRVKHKKES
L. polyphemus		Hex	Hex	Hhex	ANTP	RKGGQIRFTNNQTTELEKVFETQKYLSPPERKKMASVLRLTERQVKTWFQNRRAKWRRIK
C. rotundicauda	Sc28yqQ_31358;HRSCAF=32892::73005400_-2_/_73002744_-3	Hex	Hex	Hhex	ANTP	RKGGQIRFTNNQTTELEKVFETQKYLSPPERKKMASVLRLTERQVKTWFQNRRAKWRRIK
L. polyphemus		H2.0 A-a	H2.0 A-a	Hlx	ANTP	RSWSRAVFSNLQRKGLEKRFIIQKYITKPDRRQLAATLGLTDAQVKVWFQNRRMKWRHSK
L. polyphemus		H2.0 A-b	H2.0 A-b	Hlx	ANTP	RSWSRAVFSNLQRKGLEKRFIIQKYITKPDRRQLAATLGLTDAQVKVWFQNRRMKWRHSK
L. polyphemus		H2.0 B	H2.0 B	Hlx	ANTP	RSWSRAVFSNLQRKGLEKRFVIQKYITKPDRRQLAATLGLTDAQVKVWFQNRRMKWRHSK
C. rotundicauda	Sc28yqQ_10676;HRSCAF=11145::24779665_+1_/_+24781762_+1	H2.0 A	H2.0 A	Hlx	ANTP	RSWSRAVFSNLQRKGLEKRFIIQKYITKPDRRQLAATLGLTDAQVKVWFQNRRMKWRHSK
C. rotundicauda	Sc28yqQ_4222;HRSCAF=4379::14365285_+1_/_+14367878_+2	H2.0 B	H2.0 B	Hlx	ANTP	RSWSRAVFSNLQRKGLEKRFMIQKYITKPDRRQLAATLGLTDAQVKVWFQNRRMKWRHSK
C. rotundicauda	Sc28yqQ_31358;HRSCAF=32892::14946282_-3_/_+14942394_-3	H2.0 C	H2.0 C	Hlx	ANTP	RSWSRAVFSNLQRKGLEKRFMIQKYITKPDRKQLAATLGLTDAQVKVWFQNRRMKWRHSK
T. tridentatus	Scaffold_11093;HRSCAF=11577::23267532_-1_/_+23265531_-1	H2.0 A	H2.0 A	Hlx	ANTP	RSWSRAVFSNLQRKGLEKRFIIQKYITKPDRRQLAATLGLTDAQVKVWFQNRRMKWRHSK
T. tridentatus	Scaffold_44676;HRSCAF=46209::66048934_+1_/_66053676_+3	H2.0 B-a	H2.0 B-a	Hlx	ANTP	RSWSRAVFSNLQRKGLEKRFMIQKYITKPDRRQLAATLGLTDAQVKVWFQNRRMKWRHSK
T. tridentatus	Scaffold_20684;HRSCAF=21551::14921829_+3_/_+14924873_+2	H2.0 B-b	H2.0 B-b	Hlx	ANTP	RSWSRAVFSNLQRKGLEKRFMIQKYITKPDRRQLAATLGLTDAQVKVWFQNRRMKWRHSK
L. polyphemus	NW_013673337.1::34915_-1	Lab A	Lab A	Hox1	ANTP	TCSGRTNFTTKQLAGLENEFLFNKYLTRKRRIEIAAAIQLNETQVKIWFQNRRMKQKKRM
L. polyphemus	NW_013671112.1::51312_+3	Lab B-a	Lab A2	Hox1	ANTP	-GSGRTNFTTKQLTELEKEFHFNKYLTRARRIEIATALQLNETQVKIWFQNRRMKQKKRM
L. polyphemus	NW_013666643.1::305489_+2	Lab B-b	Lab A1	Hox1	ANTP	VGSGRTNFTTKQLTELEKEFHFNKYLTRARRIEIATALQLNETQVKIWFQNRRMKQKKRM
L. polyphemus	NW_013666465.1::46011_-1	Lab C	Lab D	Hox1	ANTP	NGPGRTNFTTKQLTELEKEFHFNKYLTRARRIEIANALQLNETQVKIWFQNRRMKQKKRM
L. polyphemus	NW_013665747.1::97793_-3	Lab D	Lab E	Hox1	ANTP	NGPGRTNFTTKQLTELEKEFHFNKYLTRARRIEIANVLQLNETQVKIWFQNRRMKQKKRM
C. rotundicauda	Sc28yqQ_9435;HRSCAF=9790::6349861_+1	Lab A	Lab B	Hox1	ANTP	AGSGRTNFTTKQLTELEKEFHFNKYLTRARRIEIATALQLNETQVKIWFQNRRMKQKKRI
C. rotundicauda	Sc28yqQ_3523;HRSCAF=3660::44269492_-1	Lab B	Lab A	Hox1	ANTP	VGSGRTNFTTKQLTELEKEFHFNKYLTRARRIEIATALQLNETQVKIWFQNRRMKQKKRM
C. rotundicauda	Sc28yqQ_31367;HRSCAF=33046::19136156_-1	Lab C	Lab D	Hox1	ANTP	NGPGRTNFTTKQLTELEKEFHFNKYLTRARRIEIANALQLNETQVKIWFQNRRMKQKKRM
C. rotundicauda	Sc28yqQ_31398;HRSCAF=33784::62755647_-1	Lab D	Lab E	Hox1	ANTP	NGPGRTNFTTKQLTELEKEFHFNKYLTRARRIEIANILQLNETQVKIWFQNRRMKQKKRM
C. rotundicauda	Sc28yqQ_10115;HRSCAF=10543::11532_-1	Lab E-a	Lab C2	Hox1	ANTP	TCSARTNFTTKQLTELEKEFHFNKYLTRRRRVEIATALQLNETQVKIWFQNRRMKQKKRV
C. rotundicauda	Sc28yqQ_3523;HRSCAF=3660::20623_+1	Lab E-b	Lab C1	Hox1	ANTP	TCSARTNFTTKQLTELEKEFHFNKYLTRRRRVEIATALQLNETQVKIWFQNRRMKQKKRV
T. tridentatus	Scaffold_44553;HRSCAF=45873::97771688_+2	Lab A	Lab B	Hox1	ANTP	AGSGRTNFTTKQLTELEKEFHFNKYLTRARRIEIATALQLNETQVKIWFQNRRMKQKKRI
T. tridentatus	Scaffold_32094;HRSCAF=33122::14656_-2	Lab E	Lab C	Hox1	ANTP	TCSARTNFTTKQLTELEKEFHFNKYLTRRRRIEIATALQLNETQVKIWFQNRRMKQKKRV
T. tridentatus	Scaffold_17368;HRSCAF=18114::90588713_-3	Lab B	Lab A	Hox1	ANTP	VGSGRTNFTTKQLTELEKEFHFNKYLTRARRIEIATALQLNETQVKIWFQNRRMKQKKRM
T. tridentatus	Scaffold_15738;HRSCAF=16415::17855890_-3	Lab C	Lab D	Hox1	ANTP	NGPGRTNFTTKQLTELEKEFHFNKYLTRARRIEIANALQLNETQVKIWFQNRRMKQKKRM
T. tridentatus	Scaffold_17368;HRSCAF=18114::69719319_+3	Lab D	Lab E	Hox1	ANTP	NGPGRTNFTTKQLTELEKEFHFNKYLTRARRIEIANILQLNETQVKIWFQNRRMKQKKRM
L. polyphemus	NW_013666643.1::179341_+1	Pb A-a	Pb A1	Hox2	ANTP	PRRLRTAYTNTQLLELEKEFHFNKYLCRPRRIEIAASLDLSERQVKVWFQNRRMKHKRQT
L. polyphemus	NW_013669796.1::64326_+3	Pb A-b	Pb A2	Hox2	ANTP	PRRLRTAYTNTQLLELEKEFHFNKYLCRPRRIEIAASLDLSERQVKVWFQNRRMKHKRQT
L. polyphemus	NW_013673367.1::28407_-1	Pb A-c	Pb A3	Hox2	ANTP	PRRLRTAYTNTQLLELEKEFHFNKYLCRPRRIEIAASLDLSERQVKVWFQNRRMKHKRQT
L. polyphemus	NW_013666465.1::119682_-1	Pb C	Pb D	Hox2	ANTP	QRRLRTAYSDVQLLELEREFRFNKYLCRPRRIQIAVSLALTEQQVKVWFQNRRMRYKREL
C. rotundicauda	Sc28yqQ_9435;HRSCAF=9790::6245273_+2	Pb A1	Pb B	Hox2	ANTP	PRRLRTAYTNTQLLELEKEFHFNKYLCRPRRIEIAASLDLSERQVKVWFQNRRMKHKRQT
C. rotundicauda	Sc28yqQ_3523;HRSCAF=3660::44372331_-2	Pb A2	Pb A	Hox2	ANTP	PRRLRTAYTNTQLLELEKEFHFNKYLCRPRRIEIAASLDLSERQVKVWFQNRRMKHKRQT
C. rotundicauda	Sc28yqQ_11115;HRSCAF=11627::10759_-2	Pb B1	Pb C1	Hox2	ANTP	PRRLRTAYTTTQLLELEKEFHFNKYLCRPRRIEIAASLDLSERQVKVWFQNRRMKHKRQN
C. rotundicauda	Sc28yqQ_11115;HRSCAF=11627::73808_+2	Pb B2	Pb C2	Hox2	ANTP	RRRLRTAYTTTQLLELEKEFHFNKYLCRPRRIEIAASLDLSERQVKVWFQNRRMKHKRQN
C. rotundicauda	Sc28yqQ_31367;HRSCAF=33046::19197722_-1	Pb C	Pb D	Hox2	ANTP	QRRLRTAYSDVQLLELEREFRFNKYLCRPRRIQIAVSLALTEQQVKVWFQNRRMRYKREL
T. tridentatus	Scaffold_44553;HRSCAF=45873::97660398_+3	Pb A1-a	Pb B	Hox2	ANTP	PRRLRTAYTNTQLLELEKEFHFNKYLCRPRRIEIAASLDLSERQVKVWFQNRRMKHKRQT
T. tridentatus	Scaffold_17368;HRSCAF=18114::90715057_-1	Pb A1-b	Pb A	Hox2	ANTP	PRRLRTAYTNTQLLELEKEFHFNKYLCRPRRIEIAASLDLSERQVKVWFQNRRMKHKRQT
T. tridentatus		Pb A2	Pb A2	Hox2	ANTP	---LRTAYTNTQLLELEKEFHFNKYLCRPRRIEIAASLDLSERQVKVWFQNRRMKYKK
T. tridentatus	Scaffold_21069;HRSCAF=21956::2392_+1	Pb B	Pb C	Hox2	ANTP	PRRLRTAYTTTQLLELEKEFHFNKYLCRPRRIEIAASLDLSERQVKVWFQNRRMKHKRQN
T. tridentatus	Scaffold_15738;HRSCAF=16415::17919356_-2	Pb C	Pb D	Hox2	ANTP	QRRLRTAYSDVQLLELEREFRFNKYLCRPRRIQIAVSLALTEQQVKVWFQNRRMRYKREL
L. polyphemus	NW_013668697.1::50994_+3	Zen B	Hox3 B	Hox3	ANTP	-KRVRTAYTSAQLVELEKEFHFNRYLCRPRRIEMANLLNLTERQIKIWFQNRRMKYKKDQ
L. polyphemus	NW_013666643.1::84969_+3	Zen C	Hox3 A	Hox3	ANTP	-KRARTAYTSAQLVELEKEFHFNRYLCRPRRVEMANLLSLTERQIKIWFQNRRMKYKKEQ
L. polyphemus	NW_013669796.1::26847_+3	Zen D	Hox3	Hox3	ANTP	TKRPRTAYTTAQLTELEKEFHFNRYLCRPRRVEMAGLLHLTERQIKIWFQNRRMKHKKDQ
C. rotundicauda	Sc28yqQ_25842;HRSCAF=26993::3802_-3	Zen B-a	Hox3 B2	Hox3	ANTP	AKRIRTAYTSAQLVELEKEFHFNRYLCRPRRIEMANLLNLTERQIKIWFQNRRMKYKKDQ
C. rotundicauda	Sc28yqQ_9435;HRSCAF=9790::6188328_-2	Zen B-b	Hox3 B1	Hox3	ANTP	AKRIRTAYTSAQLVELEKEFHFNRYLCRPRRIEMANLLNLTERQIKIWFQNRRMKYKKDQ
C. rotundicauda	Sc28yqQ_3523;HRSCAF=3660::44455589_-3	Zen C	Hox3 A	Hox3	ANTP	IKRARTAYTSGQLVELEKEFHFNRYLCRPRRVEMANLLNLTERQIKIWFQNRRMKYKKEQ
C. rotundicauda	Sc28yqQ_11115;HRSCAF=11627::47928_+3	Zen D-a	Hox3 C2	Hox3	ANTP	DSQRRTAYTTGQLSELEKEFHFNRYLC---RVQLASFMHLTERQIKIWFQNRRMKPKNNQ
C. rotundicauda	Sc28yqQ_11115;HRSCAF=11627::36613_-2	Zen D-b	Hox3 C1	Hox3	ANTP	DSQRRTAYTTGQLSELEKEFHFNRYLC---RVQLASFMHLTERQIKIWFQNRRMKPKNNQ
T. tridentatus		Zen A	Hox3	Hox3	ANTP	---LRTAYTNTQLLELEKEFHFNRYLCRPRRVEMANLLNLTERQIKIWFQNRRMKYKK--
T. tridentatus	Scaffold_44553;HRSCAF=45873::97574261_+2	Zen B	Hox3 B	Hox3	ANTP	AKRIRTAYTSAQLVELEKEFHFNRYLCRPRRIEMANLLNLTERQIKIWFQNRRMKYKKDQ
T. tridentatus	Scaffold_17368;HRSCAF=18114::90797721_-2	Zen C	Hox3 A	Hox3	ANTP	IKRARTAYTSAQLVEMEKEFHFNRYLCRPRRVEMANLLNLTERQIKIWFQNRRMKYKKEQ
T. tridentatus	Scaffold_44529;HRSCAF=45811::14519_+2	Zen D	Hox3	Hox3	ANTP	TKRARTAYTTGQLTELEKEFHFYRYLCWPRRVELAGFLHLTERQIKIWFQNRRMKHKNNQ
L. polyphemus	-	Dfd A	Dfd A	Hox4	ANTP	---QRTAYTRHQILELEKEFHFNRYLTRRRRIEIAHSLGLTERQIKIWFQNRRMKAKK--
L. polyphemus	NW_013666465.1::233920_-3	Dfd C1	Dfd D	Hox4	ANTP	AKRQRTAYTRHQVLELEKEFHFNRYLTRRRRIEIAHALCLSERQIKIWFQNRRMKWKKDN
L. polyphemus	NW_013665747.1::230294_-3	Dfd C2	Dfd E	Hox4	ANTP	TKRQRTAYTRHQVLELEKEFHFNRYLTRRRRIEIAHALCLSERQIKIWFQNRRMKWKKDN
L. polyphemus	NW_013675286.1::4496_+2	Dfd D	Dfd A2	Hox4	ANTP	TKRQRTAYTRHQILELEKEFHFNRYLTRRRRIEIAHLLCLSERQIKIWFQNRRMKWKKDN
L. polyphemus	NW_013666572.1::354711_+3	Dfd E-a	Dfd B	Hox4	ANTP	TKRQRTAYTRHQILELEKEFHFNRYLTRRRRIEIAHSLCLSERQIKIWFQNRRMKWKKDN
L. polyphemus	NW_013668646.1::69023_-3	Dfd E-b	Dfd A1	Hox4	ANTP	TKRQRTAYTRHQILELEKEFHFNRYLTRRRRIEIAHSLCLSERQIKIWFQNRRMKWKKDN
C. rotundicauda	Sc28yqQ_31398;HRSCAF=33784::62876075_-2	Dfd A	Dfd E	Hox4	ANTP	TKRQRTAYTRHQVLELEKEFHFNRYLTRRRRIEIAHSLCLSERQIKIWFQNRRMKWKKDN
C. rotundicauda	Sc28yqQ_3523;HRSCAF=3660::44579010_-2	Dfd B	Dfd A	Hox4	ANTP	TKRQRTAYTRHQILELEKEFHFNRYLTRRRRIEIAHSLCLSERQIKIWFQNRRMKWKKDN
C. rotundicauda	Sc28yqQ_20140;HRSCAF=21147::4435_-2	Dfd C-a	Dfd D1	Hox4	ANTP	AKRQRTAYTRHQVLELEKEFHFNRYLTRRRRIEIAHALCLSERQIKIWFQNRRMKWKKDN
C. rotundicauda	Sc28yqQ_20138;HRSCAF=21145::4435_-2	Dfd C-b	Dfd D2	Hox4	ANTP	AKRQRTAYTRHQVLELEKEFHFNRYLTRRRRIEIAHALCLSERQIKIWFQNRRMKWKKDN
C. rotundicauda	Sc28yqQ_9435;HRSCAF=9790::6036618_+3	Dfd D1	Dfd B	Hox4	ANTP	TKRQRTAYTRHQILELEKEFHFNRYLTRRRRIEIAHSLCLSERQIKIWFQNRRMKWKKDN
T. tridentatus	Scaffold_17368;HRSCAF=18114::69590851_+1	Dfd A	Dfd E	Hox4	ANTP	TKRQRTAYTRHQVLELEKEFHFNRYLTRRRRIEIAHSLCLSERQIKIWFQNRRMKWKKDN
T. tridentatus	Scaffold_17368;HRSCAF=18114::90950692_-1	Dfd B-X	Dfd A	Hox4	ANTP	TKRQRTAYTRHQILELEKEFHFNRYLTRRRRIEIAHSLCLSERQIKIWFQNRRMKWKKDN
T. tridentatus	Scaffold_44553;HRSCAF=45873::97429394_+2	Dfd B-Z	Dfd B	Hox4	ANTP	TKRQRTAYTRHQILELEKEFHFNRYLTRRRRIEIAHSLCLSERQIKIWFQNRRMKWKKDN
T. tridentatus	Scaffold_15738;HRSCAF=16415::18018742_-3	Dfd C	Dfd D	Hox4	ANTP	AKRQRTAYTRHQVLELEKEFHFNRYLTRRRRIEIAHALCLSERQIKIWFQNRRMKWKKDN
T. tridentatus	Scaffold_14492;HRSCAF=15110::24463_-2	Dfd D	Dfd A/B	Hox4	ANTP	TKRQRTAYTRHQILELEKEFHFNRYLTRRRRIEIAHSLCLSERQIKIWFQNRRMKWKKDN
L. polyphemus	NW_013665793.1::17348_-3	Scr C-a	Scr A	Hox5	ANTP	TKRQRTSYTRYQTLELEKEFHFNRYLTRRRRIEIAHALCLSERQIKIWFQNRRMKWKKEH
L. polyphemus	NW_013666572.1::276311_+2	Scr C-b	Scr B	Hox5	ANTP	TKRQRTSYTRYQTLELEKEFHFNRYLTRRRRIEIAHALCLSERQIKIWFQNRRMKWKKEH
L. polyphemus	NW_013676532.1::11737_-3	Scr C-c	Scr A/B	Hox5	ANTP	TKRQRTSYTRYQTLELEKEFHFNRYLTRRRRIEIAHALCLSERQIKIWFQNRRMKWKKEH
C. rotundicauda	Sc28yqQ_30395;HRSCAF=31671::3887_+2	Dfd D2-a	Dfd C1	Hox4	ANTP	TKRQRTAYTRHQILELEKEFHFNRYLTRRRRVEIAHSLCLSERQIKIWFQNRRMKWKKDH
C. rotundicauda	Sc28yqQ_30399;HRSCAF=31675::3891_+3	Dfd D2-b	Dfd C2	Hox4	ANTP	TKRQRTAYTRHQILELEKEFHFNRYLTRRRRVEIAHSLCLSERQIKIWFQNRRMKWKKDH
C. rotundicauda	Sc28yqQ_9435;HRSCAF=9790::5948523_+3	Scr A	Scr B	Hox5	ANTP	TKRQRTSYTRYQTLELEKEFHFNRYLTRRRRIEIAHALCLSERQIKIWFQNRRMKWKKEH
C. rotundicauda	Sc28yqQ_3523;HRSCAF=3660::44644387_-1	Scr A1	Scr A	Hox5	ANTP	TKRQRTSYTRYQTLELEKEFHFNRYLTRRRRIEIAHALCLSERQIKIWFQNRRMKWKKEH
C. rotundicauda	Sc28yqQ_3523;HRSCAF=3660::927697_-1	Scr A2	Scr C	Hox5	ANTP	TKRQRTSYSRYQTLELEKEFHFNRYLTRRRRIEIAHSLCLSERQIKIWFQNRRMKWKKEH
T. tridentatus	Scaffold_17368;HRSCAF=18114::91035754_-1	Scr A	Scr A	Hox5	ANTP	TKRQRTSYTRYQTLELEKEFHFNRYLTRRRRIEIAHALCLSERQIKIWFQNRRMKWKKEH
T. tridentatus	Scaffold_18440;HRSCAF=19229::5084_+2	Scr B	Scr C	Hox5	ANTP	TKRQRTSYSRYQTLELEKEFHFNRYLTRRRRIEIAHALCLSERQIKIWFQNRRMKWKKEH
T. tridentatus	Scaffold_44553;HRSCAF=45873::97338308_+2	Scr C	Scr B	Hox5	ANTP	TKRQRTSYTRYQTLELEKEFHFNRYLTRRRRIEIAHALCLSERQIKIWFQNRRMKWKKEH
L. polyphemus	NW_013665793.1::368323_-1	Ubx A	Ubx A	Hox6-8	ANTP	RRRGRQTYTRYQTLELEKEFHTNHYLTRRRRIEMAHALCLTERQIKIWFQNRRMKLKKEI
L. polyphemus	NW_013675071.1::2492_-1	Ubx A/B1-c	Ubx C?	Hox6-8	ANTP	RRRGRQTYTRYQTLELEKEFHTNHYLTRRRRIEMAHALCLTERQIKIWFQNRRMKLKKEI
L. polyphemus	NW_013666418.1::319891_+1	Ubx B1	Ubx B	Hox6-8	ANTP	RRRGRQTYTRYQTLELEKEFHTNHYLTRRRRIEMAHALCLTERQIKIWFQNRRMKLKKEI
L. polyphemus	NW_013677505.1::6096_+3	AbdA A1-a	AbdA A2-a	Hox6-8	ANTP	RRRGRQAYTRFQTLELEKEFHYNHYLTRRRRIEIAHVVCLTERQIKIWFQNRRMKLKKEI
L. polyphemus	NW_013668535.1::49904_-1	AbdA A1-b	AbdA A2-b	Hox6-8	ANTP	RRRGRQSYTRFQTLELEKEFHFNHYLTRRRRIELAHVVCLTERQIKIWFQNRRMKLKKEV
L. polyphemus	NW_013666418.1::149638_+1	AbdA A2	AbdA B	Hox6-8	ANTP	RRRGRQTYTRFQTLELEKEFHFNHYLTRRRRIEIAHALCLTERQIKIWFQNRRMKLKKEI
L. polyphemus	NW_013665793.1::522183_-2	AbdA B	AbdA A	Hox6-8	ANTP	RRRGRQTYTRFQTLELEKEFHFNHYLTRRRRIEIAHALCLTERQIKIWFQNRRMKLKKEI
L. polyphemus	NW_013666465.1::330162_-1	Ftz A	Ftz D	Hox6-8	ANTP	PKRTRQTYTRYQTLELEKEFHFNRYLTRRRRIEIAHSLGLTERQIKIWFQNRRMKAKKEM
L. polyphemus	NW_013666572.1::267155_+2	Ftz B	Ftz B	Hox6-8	ANTP	-KRTRQTYTRYQTLELEKEFHFNRYLTRRRRIEIAHTLGLTERQIKIWFQNRRMKAKKEN
L. polyphemus	NW_013665793.1::27355_-1	Ftz C	Ftz A	Hox6-8	ANTP	PKRTRQTYTRYQTLELEKEFHFNKYLTRRRRIEIAHTLGLTERQIKIWFQNRRMKEKKEN
L. polyphemus	NW_013674754.1::10922_+2	antp A1	antp C	Hox6-8	ANTP	RKRGRQTYTRYQTLELEKEFHFNRYLTRRRRIEIAHALCLTERQIKIWFQNRRMKWKKEN
L. polyphemus	NW_013665793.1::164503_-1	antp A2-a	antp A	Hox6-8	ANTP	RKRGRQTYTRYQTLELEKEFHFNRYLTRRRRIEIAHALCLTERQIKIWFQNRRMKWKKEN
L. polyphemus	NW_013666572.1::91773_+3	antp A2-b	antp B	Hox6-8	ANTP	RKRGRQTYTRYQTLELEKEFHFNRYLTRRRRIEIAHALCLTERQIKIWFQNRRMKWKKEN
L. polyphemus		Hox8-like A1	Hox8-like A1	Hox6-8	ANTP	QRRSRQTYSFYQTLALEKEFHLDPYLTQRRRIEIAHTLNLTEKQIQIWFQNRRMKWKKEN
L. polyphemus		Hox8-like A2	Hox8-like A2	Hox6-8	ANTP	-RRCRQTYSFYQTLALEKEFHFDPYLTKRRRIEIAHTLNLKEKQIKIWFQNRRMKWKKE
C. rotundicauda	Sc28yqQ_9435;HRSCAF=9790::5514862_+1	AbdA A	AbdA-B	Hox6-8	ANTP	RRRGRQTYTRFQTLELEKEFHFNHYLTRRRRIEIAHALCLTERQIKIWFQNRRMKLKKEI
C. rotundicauda	Sc28yqQ_3523;HRSCAF=3660::45124195_-1	AbdA B	AbdA-A	Hox6-8	ANTP	RRRGRQTYTRFQTLELEKEFHFNHYLTRRRRIEIAHALCLTERQIKIWFQNRRMKLKKEI
C. rotundicauda	Sc28yqQ_3523;HRSCAF=3660::995713_-1	Antp A	Antp C	Hox6-8	ANTP	RKRGRQTYTRYQTLELEKEFHFNRYLTRRRRIEIAHALCLTERQIKIWFQNRRMKWKKEN
C. rotundicauda	Sc28yqQ_3523;HRSCAF=3660::44816818_-1	Antp C1	Antp A	Hox6-8	ANTP	RKRGRQTYTRYQTLELEKEFHFNRYLTRRRRIEIAHALCLTERQIKIWFQNRRMKWKKEN
C. rotundicauda	Sc28yqQ_9435;HRSCAF=9790::5801919_+3	Antp C2	Antp B	Hox6-8	ANTP	RKRGRQTYTRYQTLELEKEFHFNRYLTRRRRIEIAHALCLTERQIKIWFQNRRMKWKKEN
C. rotundicauda	Sc28yqQ_31367;HRSCAF=33046::19352727_-3	Ftz A	Ftz D	Hox6-8	ANTP	PKRTRQTYTRYQTLELEKEFHFNRYLTRRRRIEIAHSLGLTERQIKIWFQNRRMKAKKEM
C. rotundicauda	Sc28yqQ_9435;HRSCAF=9790::5940445_+1	Ftz B	Ftz B	Hox6-8	ANTP	AKRTRQTYTRYQTLELEKEFHFNRYLTRRRRIEIAHTLGLTERQVKIWFQNRRMKAKKEN
C. rotundicauda	Sc28yqQ_3523;HRSCAF=3660::44656207_-1	Ftz C	Ftz A	Hox6-8	ANTP	PKRTRQTYTRYQTLELEKEFHFNKYLTRRRRIEIAHTLGLTERQIKIWFQNRRMKQKKEN
C. rotundicauda	Sc28yqQ_31364;HRSCAF=32975::11096093_-3	Hox8-like A1	Hox8-like A1	Hox6-8	ANTP	QRRSRQTYSFYQTLALEKEFHLDPYLTQRRRIEIAQSLSLTEKQIQIWFQNRRMKWKKEN
C. rotundicauda	Sc28yqQ_6210;HRSCAF=6414::12366829_+1	Hox8-like A2	Hox8-like A2	Hox6-8	ANTP	QRRCRQTYSFYQTLALEKEFHFDPYLTKRRRIEIAQTLNLKEKQIKIWFQNRRMKWKKEN
C. rotundicauda	Sc28yqQ_9435;HRSCAF=9790::5619262_+1	Ubx A	Ubx B	Hox6-8	ANTP	RRRGRQTYTRYQTLELEKEFHTNHYLTRRRRIEMAHALCLTERQIKIWFQNRRMKLKKEI
C. rotundicauda	Sc28yqQ_3523;HRSCAF=3660::1100105_-3	Ubx B1	Ubx C	Hox6-8	ANTP	RRRGRQTYTRYQTLELEKEFHTNHYLTRRRRIEMAHALCLTERQIKIWFQNRRMKLKKEI
C. rotundicauda	Sc28yqQ_3523;HRSCAF=3660::44982870_-2	Ubx B2	Ubx A	Hox6-8	ANTP	RRRGRQTYTRYQTLELEKEFHTNHYLTRRRRIEMAHALCLTERQIKIWFQNRRMKLKKEI
T. tridentatus	Scaffold_44553;HRSCAF=45873::96815409_+3	AbdA A	AbdA B	Hox6-8	ANTP	RRRGRQTYTRFQTLELEKEFHFNHYLTRRRRIEIAHALCLTERQIKIWFQNRRMKLKKEI
T. tridentatus	Scaffold_17368;HRSCAF=18114::91519325_-3	AbdA B	AbdA A	Hox6-8	ANTP	RRRGRQTYTRFQTLELEKEFHFNHYLTRRRRIEIAHALCLTERQIKIWFQNRRMKLKKEI
T. tridentatus	Scaffold_15738;HRSCAF=16415::18095067_-1	Ftz A	Ftz D	Hox6-8	ANTP	PKRTRQTYSRYQTLELEKEFHFNRYLTRRRRIEIAHSLGLTERQIKIWFQNRRMKAKKEM
T. tridentatus	Scaffold_44553;HRSCAF=45873::97329232_+1	Ftz B	Ftz B	Hox6-8	ANTP	SKRTRQTYTRYQTLELEKEFHFNRYLTRRRRIEIAHTLGLTERQVKIWFQNRRMKAKKEN
T. tridentatus	Scaffold_17368;HRSCAF=18114::91043941_-1	Ftz C	Ftz A	Hox6-8	ANTP	PKRTRQTYTRYQTLELEKEFHFNKYLTRRRRTEIAHTLGLTERQIKIWFQNRRMKQKKEN
T. tridentatus	Scaffold_44553;HRSCAF=45873::97183223_+2	antp A	antp B	Hox6-8	ANTP	RKRGRQTYTRYQTLELEKEFHFNRYLTRRRRIEIAHALCLTERQIKIWFQNRRMKWKKEN
T. tridentatus	Scaffold_17368;HRSCAF=18114::91179965_-3	antp B	antp A	Hox6-8	ANTP	RKRGRQTYTRYQTLELEKEFHFNRYLTRRRRIEIAHALCLTERQIKIWFQNRRMKWKKEN
T. tridentatus	Scaffold_19671;HRSCAF=20496::1622_+2	antp C	antp C	Hox6-8	ANTP	RKRGRQTYTRYQTLELEKEFHFNRYLTRRRRIEIAHALCLTERQIKIWFQNRRMKWKKEN
T. tridentatus	Scaffold_44676;HRSCAF=46209::9273462_-3	Hox8-like A1	Hox8-like A1	Hox6-8	ANTP	QRRSRQTYSFYQTLALEKEFHLDPYLTQRRRIEIAQSLNLTEKQIQIWFQNRRMKWKKEN
T. tridentatus	Scaffold_19944;HRSCAF=20781::24191461_-3	Hox8-like A2	Hox8-like A2	Hox6-8	ANTP	QRRCRQTYSFYQTLALEKEFHFDPYLTKRRRIEIAQTLNLKEKQIKIWFQNRRMKWKKEN
T. tridentatus	Scaffold_44553;HRSCAF=45873::96972277_+1	Ubx A	Ubx B	Hox6-8	ANTP	RRRGRQTYTRYQTLELEKEFHTNHYLTRRRRIEMAHALCLTERQIKIWFQNRRMKLKKEI
T. tridentatus	Scaffold_17368;HRSCAF=18114::91376168_-3	Ubx B1	Ubx A	Hox6-8	ANTP	RRRGRQTYTRYQTLELEKEFHTNHYLTRRRRIEMAHALCLTERQIKIWFQNRRMKLKKEI
T. tridentatus	Scaffold_150;HRSCAF=230::65795_-1	Ubx B2	Ubx C	Hox6-8	ANTP	RRRGRQTYTRYQTLELEKEFHTNHYLTRRRRIEMAHALCLTERQIKIWFQNRRMKLKKEI
L. polyphemus	NW_013665793.1::761653_-1	AbdB B	AbdB A	Hox9-13	ANTP	VRKKRKPYSKFQTLELEKEFLFNAYVSKQKRWELARNLNLTERQVKIWFQNRRMKSKKNA
L. polyphemus	NW_013677626.1::2748_-3	AbdB D	AbdB C	Hox9-13	ANTP	VRKKRKPYSKFQTLELEKEFLFNAYVSKQKRWELARNLNLTERQVKIWFQNRRMKNKKNG
L. polyphemus	NW_013666756.1::243263_+2	AbdB E	AbdB B	Hox9-13	ANTP	VRKKRKPYSKFQTLELEKEFLFNSYVSKQKRWELARNLNLTERQVKIWFQNRRMKSKKSS
C. rotundicauda	Sc28yqQ_29199;HRSCAF=30444::4481_+2	AbdB B-a	AbdB-A1	Hox9-13	ANTP	VRKKRKPYSKFQTLELEKEFLFNAYVSKQKRWELARNLNLTERQVKIWFQNRRMKSKKNA
C. rotundicauda	Sc28yqQ_29200;HRSCAF=30445::4492_+1	AbdB B-b	AbdB-A2	Hox9-13	ANTP	VRKKRKPYSKFQTLELEKEFLFNAYVSKQKRWELARNLNLTERQVKIWFQNRRMKSKKNA
C. rotundicauda	Sc28yqQ_9435;HRSCAF=9790::5298412_+1	AbdB C	AbdB B	Hox9-13	ANTP	VRKKRKPYSKFQTLELEKEFLFNSYVSKQKRWELARNLNLTERQVKIWFQNRRMKSKKCA
C. rotundicauda	Sc28yqQ_3523;HRSCAF=3660::1167640_+1	AbdB D	AbdB C	Hox9-13	ANTP	VRKKRKPYSKLQTLELEKEFLFNAYVSKQKRWELARNLNLTERQVKIWFQNRRMKKKKIG
T. tridentatus	Scaffold_17368;HRSCAF=18114::91739753_-3	AbdB A	AbdB A	Hox9-13	ANTP	VRKKRKPYSKFQTLELEKEFLFNAYVSKQKRWELARNLNLTERQVKIWFQNRRMKSKKNA
T. tridentatus	Scaffold_44553;HRSCAF=45873::96595020_+3	AbdB C	AbdB B	Hox9-13	ANTP	VRKKRKPYSKFQTLELEKEFLFNSYVSKQKRWELARNLNLTERQVKIWFQNRRMKSKKCA
T. tridentatus	Scaffold_18265;HRSCAF=19051::11531_-3	AbdB D	AbdB C	Hox9-13	ANTP	VRKKRKPYSKLQTLELEKEFLFNAYVSKQKRWELARNLNLTERQVKIWFQNRRMKKKKIG
L. polyphemus		Lbx A	Lbx A	Lbx	ANTP	KRKSRTAFTNHQIFELEKRFLYQKYLSPADRDEIAQSLGLTNAQVITWFQNRRAKLKRDM
L. polyphemus		Lbx B1	Lbx B1	Lbx	ANTP	KRKSRTAFTNQQIFELEKRFLYQKYLSPADRDEIAQSLRLTNAQVITWFQNRRAKLKRDM
L. polyphemus		Lbx B2	Lbx B2	Lbx	ANTP	KRKSRTAFTNQQIFELEKRFLYQKYLSPADRDEIAQRLRLTNAQVITWFQNRRAKLKRDM
L. polyphemus		Lbx C	Lbx C	Lbx	ANTP	KRKSRTAFTNHQIFELEKRFLYQKYLSPADRDEIAQSLGLTNAQVITWFQNRRAKLKRDV
C. rotundicauda	Sc28yqQ_29814;HRSCAF=31077::74234122_-3	Lbx B1	Lbx B1	Lbx	ANTP	KRKSRTAFTNQQIFELEKRFLYQKYLSPADRDEIAQSLRLTNAQVITWFQNRRAKLKRDM
C. rotundicauda	Sc28yqQ_29814;HRSCAF=31077::103315676_-2	Lbx B2	Lbx B2	Lbx	ANTP	KRKSRTAFTNHQIFELEKRFLYQKYLSPADRDEIAQRLRLTNAQVITWFQNRRAKLKRDM
C. rotundicauda	Sc28yqQ_31358;HRSCAF=32892::73169250_+3	Lbx C	Lbx C	Lbx	ANTP	KRKSRTAFTNHQIFELEKRFLYQKYLSPADRDEIAQSLGLTNAQVITWFQNRRAKLKRDV
C. rotundicauda	Sc28yqQ_17043;HRSCAF=17965::766_+1	Lbx D-a	Lbx D-a	Lbx	ANTP	KRKSRTAFTNHQIFELEKRFLYQKYLSPADRDEIAQSLNLTNAQVITWFQNRRAKLKRDM
C. rotundicauda	Sc28yqQ_17046;HRSCAF=17969::766_+1	Lbx D-b	Lbx D-b	Lbx	ANTP	KRKSRTAFTNHQIFELEKRFLYQKYLSPADRDEIAQSLNLTNAQVITWFQNRRAKLKRDM
T. tridentatus	Scaffold_22712;HRSCAF=23667::7091677_+1	Lbx A	Lbx A	Lbx	ANTP	KRKSRTAFTNHQIFELEKRFLYQKYLSPADRDEIAQSLGLTNAQVITWFQNRRAKLKRDV
T. tridentatus	Scaffold_44678;HRSCAF=46211::154222545_-3	Lbx B1	Lbx B1	Lbx	ANTP	KRKSRTAFTNQQIFELEKRFLYQKYLSPADRDEIAQSLRLTNAQVITWFQNRRAKLKRDM
T. tridentatus	Scaffold_11093;HRSCAF=11577::114194159_+2	Lbx B2	Lbx B2	Lbx	ANTP	KRKSRTAFTNQQIFELEKRFLYQKYLSPADRDEIAQRLRLTNAQVITWFQNRRAKLKRDM
T. tridentatus	Scaffold_44678;HRSCAF=46211::57567965_+2	Lbx D	Lbx D	Lbx	ANTP	KRKSRTAFTNHQIFELEKRFLYQKYLSPADRDEIAQSLNLTNAQVITWFQNRRAKLKRDM
L. polyphemus		Btn	Btn	Meox	ANTP	PRKERTAFTKHQIRELENEFAQHNYLTRLRRYEIAVALDLTERQVKVWFQNRRMKWKRTK
C. rotundicauda	Sc28yqQ_10676;HRSCAF=11145::55509273_-2_/_55507701_-2	Btn	Btn	Meox	ANTP	PRKERTAFTKHQIRELENEFAQHNYLTRLRRYEIAVALDLTERQVKVWFQNRRMKWKRTK
T. tridentatus	Scaffold_17368;HRSCAF=18114::63233055_+3_/_63234750_+3	Btn	Btn	Meox	ANTP	PRKERTAFTKHQIRELENEFAQHNYLTRLRRYEIAVALDLTERQVKVWFQNRRMKWKRTK
L. polyphemus		Mnx	Mnx	Mnx	ANTP	TRRPRTAFTSQQLLELENQFRMNKYLSRPKRFEVATNLMLTETQVKIWFQNRRMKWKRSR
L. polyphemus		Mnx-like	Mnx-like	Mnx	ANTP	SRRPRSTFSKHQLQQLEKQFMFKHYLSRPTRYQLAEELMLTETQVKIWFQNRRMKWRKTR
C. rotundicauda	Sc28yqQ_10676;HRSCAF=11145::67464047_+2_/_67483131_+3	Mnx	Mnx	Mnx	ANTP	TRRPRTAFTSQQLLELENQFRMNKYLSRPKRFEVATNLMLTETQVKIWFQNRRMKWKRSR
C. rotundicauda	Sc28yqQ_9435;HRSCAF=9790::3748099_-1_/_+3746536_-1	Mnx-like a	Mnx-like a	Mnx	ANTP	PRRPRSTFTKLQLQELEKQFTVKHYLSRPTRYQLAEELMLTETQVKIWFQNRRMKWRKTR
C. rotundicauda	Sc28yqQ_9435;HRSCAF=9790::3723461_-3_/_+3721898_-3	Mnx-like b	Mnx-like b	Mnx	ANTP	PRRPRSTFTKLQLQELEKQFTVKHYLSRPTRYQLAEELMLTETQVKIWFQNRRMKWRKTR
T. tridentatus	Scaffold_22712;HRSCAF=23667::69144541_+1_/_69166334_+2	Mnx	Mnx	Mnx	ANTP	TRRPRTAFTSQQLLELENQFRMNKYLSRPKRFEVATNLMLTETQVKIWFQNRRMKWKRSR
T. tridentatus	Scaffold_43407;HRSCAF=44475::1536_+3_/_4115_+2	Mnx-like a	Mnx-like a	Mnx	ANTP	PRRPRSTFSKLQLQELEKQFMVKHYLSRATRYQLAEELMLTETQVKIWFQNRRMKWRKTR
T. tridentatus	Scaffold_43410;HRSCAF=44478::1583_+2_/_4146_+3	Mnx-like b	Mnx-like b	Mnx	ANTP	PRRPRSTFSKLQLQELEKQFMVKHYLSRATRYQLAEELMLTETQVKIWFQNRRMKWRKTR
L. polyphemus		Msx 6	Msx 6	Msx	ANTP	NRKPRTPFTTQQLMALERKFRRKQYLSISDRAEFSSSLNLTETQVKIWFQNRRAKEKRLK
L. polyphemus		Msx A1	Msx A1	Msx	ANTP	NRKPRTPFTTQQLLTLERKFRTKQYLSIAERAEFSSSLSLTETQVKIWFQNRRAKEKRLK
L. polyphemus		Msx A2	Msx A2	Msx	ANTP	IRKPRTPFTTQQLLTLERKFRTKQYLSIAERAEFSSSLSLTETQVKIWFQNRRAKEKRLK
L. polyphemus		Msx C	Msx C	Msx	ANTP	NRKPRTPFTTQQLLALERKFRSKQYLSIAERAEFSSSLNLTETQVKIWFQNRRAKEKRLK
L. polyphemus		Msx D	Msx D	Msx	ANTP	SRKPRTPFTTKQLLALEKMFQTKQYLSIAERAEFSSSMNLTETQVKIWFQNRRAKEKRLK
L. polyphemus		Msx E1	Msx E1	Msx	ANTP	NRKPRTPFTTQQLLALERKFRTKQYLSIAERAEFSSSLNLTETQVKIWFQNRRAKEKRLK
L. polyphemus		Msx E2	Msx E2	Msx	ANTP	NRKLRTPFTTQQLLALERKFLAKQYLSIAERAKFSISLTLTEAQVKIWFQNRRAKEKRLK
C. rotundicauda	Sc28yqQ_9435;HRSCAF=9790::54681467_+2	Msx A1	Msx A1	Msx	ANTP	NRKPRTPFTTQQLLTLERKFRTKQYLSIAERAEFSSSLSLTETLVKIWFQNRRAKEKRLK
C. rotundicauda	Sc28yqQ_31358;HRSCAF=32892::115295506_-2	Msx A2	Msx A2	Msx	ANTP	NRKPRTPFTTQQLLTLERKFRTKQYLSIAERAEFSSSLSLTETQVKIWFQNRRAKEKRLK
C. rotundicauda		Msx B	Msx B	Msx	ANTP	---PRTPFTTQQLLALERKFRTKQYLSIAERAEFSSSLNLTETQVKIWFQNRRAKEK---
C. rotundicauda	Sc28yqQ_31358;HRSCAF=32892::42023489_-1	Msx C	Msx C	Msx	ANTP	NRKPRTPFTTQQLLALERKFRSKQYLSIAERAEFSSSLNLTETQVKIWFQNRRAKEKRLK
C. rotundicauda	Sc28yqQ_31371;HRSCAF=33111::124123998_+3	Msx D	Msx D	Msx	ANTP	SRKPRTPFTTKQLFALEKMFQTKQYLSVAERAEISNSMNLTETQVKIWFQNRRAKEKRLK
T. tridentatus	Scaffold_15767;HRSCAF=16444::28028496_+3	Msx A	Msx A	Msx	ANTP	NRKPRTPFTTQQLLTLERKFRTKQYLSIAERAEFSSSLSLTETQVKIWFQNRRAKEKRLK
T. tridentatus	Scaffold_44676;HRSCAF=46209::26766670_-2	Msx C	Msx C	Msx	ANTP	NRKPRTPFTTQQLLALERKFRSKQYLSIAERAEFSSSLNLTETQVKIWFQNRRAKEKRLK
T. tridentatus	Scaffold_44678;HRSCAF=46211::57094125_-3	Msx D	Msx D	Msx	ANTP	SRKPRTPFTTKQLFALEKMFQTKQYLSVAERAEISNSMNLTETQVKIWFQNRRAKEKRLK
T. tridentatus	Scaffold_22712;HRSCAF=23667::1368557_-1	Msx E	Msx E	Msx	ANTP	NRKPRTPFTTQQLLALERKFRTKQYLSIAERAEFSSSLNLTETQVKIWFQNRRAKEKRLK
L. polyphemus		MsxL	MsxL	Msxlx	ANTP	GRSPRIPFTTGQVSILEHKFQRTHYLSGLEVTELSQILGLTETRVKIWFQNRRARERRET
C. rotundicauda	Sc28yqQ_31388;HRSCAF=33419::46732653_+3_/_46738027_+1	MsxL	MsxL	Msxlx	ANTP	GRSPRIPFTTGQVSILEHKFQRTHYLSGLEVTELSQILGLTETRVKIWFQNRRARERRET
T. tridentatus	Scaffold_15738;HRSCAF=16415::76667925_+3_/_76673156_+2	MsxL	MsxL	Msxlx	ANTP	GRSPRIPFTTAQVSILEHKFQRTHYLSGLEVTELSQILGLTETRVKIWFQNRRARERRET
L. polyphemus		Nedx A1	Nedx A1	Nedx	ANTP	KKRPRTAFTATQIKALEAEFERSKYLSVSKRMQLSKTLKLTETQIKIWFQNRRTKWKRKY
L. polyphemus		Nedx A2	Nedx A2	Nedx	ANTP	KKRPRTAFTATQIKALESEFERSKYLSVSKRMQLSKTLKLTETQIKIWFQNRRTKWKRKY
L. polyphemus		Nedx B	Nedx B	Nedx	ANTP	KKRQRTTFTATQIKTLESEFERNRYLSVSKRMQLSKTLQLTETQIKIWFQNRRTKWKRMY
C. rotundicauda	Sc28yqQ_6210;HRSCAF=6414::35690865_+3_/_+35693985_+3	Nedx A-a	Nedx A-a	Nedx	ANTP	KKRPRTAFTATQIKALEAEFERSKYLSVSKRMQLSKTLKLTETQIKIWFQNRRTKWKRKY
C. rotundicauda	Sc28yqQ_16415;HRSCAF=17312::3602_+2_/_7851_+3	Nedx A-b	Nedx A-b	Nedx	ANTP	KKRPRTAFTATQIKALEAEFERSKYLSVSKRMQLSKTLKLTETQIKIWFQNRRTKWKRKY
C. rotundicauda	Sc28yqQ_16417;HRSCAF=17314::3604_+1_/_7786_+1	Nedx A-c	Nedx A-c	Nedx	ANTP	KKRPRTAFTATQIKALEAEFERSKYLSVSKRMQLSKTLKLTETQIKIWFQNRRTKWKRKY
C. rotundicauda	Sc28yqQ_9435;HRSCAF=9790::9201908_+2_/_9205542_+3	Nedx B	Nedx B	Nedx	ANTP	KKRQRTAFTSTQIKTLESEFERNRYLSVSKRMQLSKTLKLTETQIKIWFQNRRTKWKRMY
T. tridentatus	Scaffold_22712;HRSCAF=23667::98185384_-2_/_98181533_-1	Nedx A-a	Nedx A-a	Nedx	ANTP	KKRPRTAFTATQIKALEAEFERSKYLSVSKRMQLSKTLKLTETQIKIWFQNRRTKWKRKY
T. tridentatus	Scaffold_15767;HRSCAF=16444::41145833_+2_/_41148991_+1	Nedx A-b	Nedx A-b	Nedx	ANTP	KKRPRTAFTATQIKALEAEFERSKYLSVSKRMQLSKTLKLTETQIKIWFQNRRTKWKRKY
T. tridentatus	Scaffold_44553;HRSCAF=45873::102782420_+2_/_+102786241_+1	Nedx B	Nedx B	Nedx	ANTP	KKRQRTAFTSTQIKTLESEFERNRYLSVSKRMQLSKTLKLTETQIKIWFQNRRTKWKRMY
L. polyphemus		Slou D-a	Slou D-a	Nk1	ANTP	PRRARTAFTYEQLVALENKFKTTRYLSVCERLNLALSLRLTETQVKIWFQNRRTKWKKQN
L. polyphemus		Slou D-b	Slou D-b	Nk1	ANTP	PRRARTAFTYEQLVALENKFKTTRYLSVCERLNLALSLRLTETQVKIWFQNRRTKWKKQN
L. polyphemus		Slou D-c	Slou D-c	Nk1	ANTP	PRRARTAFTYEQLVALENKFKTTRYLSVCERLNLALSLRLTETQVKIWFQNRRTKWKKQN
L. polyphemus		Slou E	Slou E	Nk1	ANTP	PRRARTAFTYEQLVTLENKFKNTRYLSVCERLNLALSLRLTETQVKIWFQNRRTKWKKQN
C. rotundicauda	Sc28yqQ_25216;HRSCAF=26333::293_+2	Slou A-a	Slou A-a	Nk1	ANTP	PRRARTAFTYEQLVALENKFKTTRYLSVCERLNLALSLRLTETQVKIWFQNRRTKWKKQN
C. rotundicauda	Sc28yqQ_25218;HRSCAF=26335::293_+2	Slou A-b	Slou A-b	Nk1	ANTP	PRRARTAFTYEQLVALENKFKTTRYLSVCERLNLALSLRLTETQVKIWFQNRRTKWKKQN
C. rotundicauda	Sc28yqQ_31358;HRSCAF=32892::31514014_+1	Slou B	Slou B	Nk1	ANTP	PRRARTAFTYEQLVALENKFKTTRYLSVCERLNLALSLRLTETQVKIWFQNRRTKWKKQN
C. rotundicauda	Sc28yqQ_31371;HRSCAF=33111::119762945_+2	Slou D	Slou D	Nk1	ANTP	PRRARTAFTYEQLVALENKFKTTRYLSVCERLNLALSLRLTETQVKIWFQNRRTKWKKQN
C. rotundicauda	Sc28yqQ_31371;HRSCAF=33111::70724313_-2	Slou E	Slou E	Nk1	ANTP	PRRTRTAFTYEQLVTLENKFRNTRYLSVCERLNLALSLRLTETQVKIWFQNRRTKWKKQN
T. tridentatus	Scaffold_11093;HRSCAF=11577::105486906_-1	Slou A	Slou A	Nk1	ANTP	PRRARTAFTYEQLVALENKFKTTRYLSVCERLNLALSLRLTETQVKIWFQNRRTKWKKQN
T. tridentatus	Scaffold_44678;HRSCAF=46211::68155319_-1	Slou B	Slou B	Nk1	ANTP	PRRARTAFTYEQLVALENKFKTTRYLSVCERLNLALSLRLTETQVKIWFQNRRTKWKKQN
T. tridentatus	Scaffold_44676;HRSCAF=46209::15723243_+3	Slou C	Slou C	Nk1	ANTP	PRRARTAFTYEQLVALENKFKTTRYLSVCERLNLALSLRLTETQVKIWFQNRRTKWKKQN
T. tridentatus	Scaffold_20792;HRSCAF=21666::37498246_+1	Slou E	Slou E	Nk1	ANTP	PRRTRTAFTYEQLVTLENKFRNTRYLSVCERLNLALSLRLTETQVKIWFQNRRTKWKKQN
L. polyphemus		Scro Aa	Scro Aa	Nk2.1	ANTP	RRKRRVLFTQAQVYELERRFKQQKYLSAPEREHLASLIHLTPTQVKIWFQNHRYKCKRQA
L. polyphemus		Scro Ab	Scro Ab	Nk2.1	ANTP	RRKRRVLFTQAQVYELERRFKQQKYLSAPEREHLASLIHLTPTQVKIWFQNHRYKCKRQA
L. polyphemus		Scro B	Scro B	Nk2.1	ANTP	RRKRRVLFTQAQVYELERRFKQQKYLSAPEREHLAGMIHLTPNQVKIWFQNHRYKCKRQA
L. polyphemus		Scro C	Scro C	Nk2.1	ANTP	RRKRRVLFTQAQVYELERRFKQQKYLSAPEREHLANLIHLTPTQVKIWFQNHRYKCKRQA
L. polyphemus		Scro E	Scro E	Nk2.1	ANTP	---SRAAFSHAQVFELERRFNLQRYLSGPEREHLASLIHLTPTQVKIWFQNHRYKCK
C. rotundicauda	Sc28yqQ_10676;HRSCAF=11145::31127256_-2	Scro A	Scro A	Nk2.1	ANTP	RRKRRVLFTQAQVYELERRFKQQKYLSAPEREHLASLIHLTPTQVKIWFQNHRYKCKRQA
C. rotundicauda	Sc28yqQ_29770;HRSCAF=31033::69291868_-1	Scro B	Scro B	Nk2.1	ANTP	RRKRRVLFTQAQVYELERRFKQQKYLSAPEREHLAGMIHLTPNQVKIWFQNHRYKCKRQA
C. rotundicauda	Sc28yqQ_31358;HRSCAF=32892::27693119_+2	Scro C	Scro C	Nk2.1	ANTP	RRKRRVLFTQAQVYELERRFKQQKYLSAPEREHLANLIHLTPTQVKIWFQNHRYKCKRQA
C. rotundicauda	Sc28yqQ_4222;HRSCAF=4379::82862947_+1	Scro D	Scro D	Nk2.1	ANTP	RRKRRVLFTKAQVYELERRFKQQNYLSAPEREHLANLIRLTPNQVKIWFQNHRYKCKRQA
T. tridentatus	Scaffold_11093;HRSCAF=11577::28813856_-2	Scro A	Scro A	Nk2.1	ANTP	RRKRRVLFTQAQVYELERRFKQQKYLSAPEREHLASLIHLTPTQVKIWFQNHRYKCKRQA
T. tridentatus	Scaffold_17076;HRSCAF=17806::36985542_-3	Scro B	Scro B	Nk2.1	ANTP	RRKRRVLFTQAQVYELERRFKQQKYLSAPEREHLAGMIHLTPNQVKIWFQNHRYKCKRQA
T. tridentatus	Scaffold_44676;HRSCAF=46209::53231074_-2	Scro C	Scro C	Nk2.1	ANTP	RRKRRVLFTQAQVYELERRFKQQKYLSAPEREHLANLIHLTPTQVKIWFQNHRYKCKRQA
T. tridentatus	Scaffold_20684;HRSCAF=21551::25710460_-2	Scro D	Scro D	Nk2.1	ANTP	RRKRRVLFTKAQVYELERRFKQQNYLSAPEREHLANLIRLTPNQVKIWFQNHRYKCKRQA
L. polyphemus		Vnd A-a	Vnd A-a	Nk2.2	ANTP	KRKRRVLFSKAQTYELERRFRQQRYLSAPEREHLASIIRLTPTQVKIWFQNHRYKTKRAR
L. polyphemus		Vnd A-b	Vnd A-b	Nk2.2	ANTP	KRKRRVLFSKAQTYELERRFRQQRYLSAPEREHLASIIRLTPTQVKIWFQNHRYKTKRAR
L. polyphemus		Vnd B	Vnd B	Nk2.2	ANTP	KRKRRVLFSKAQTYELERRFRQQRYLSAPEREHLANFIRLTPTQVKIWFQNHRYKTKRAR
L. polyphemus		Vnd C	Vnd C	Nk2.2	ANTP	KRKRRVLFSKTQTYELERRFRQQRYLSAPEREHLANIIQLTPTQVKIWFQNHRYKTKRAR
C. rotundicauda	Sc28yqQ_31358;HRSCAF=32892::19462361_+2	Vnd A-a	Vnd A-a	Nk2.2	ANTP	KRKRRVLFSKAQTYELERRFRQQRYLSAPEREHLASIIRLTPTQVKIWFQNHRYKTKRAR
C. rotundicauda	Sc28yqQ_31388;HRSCAF=33419::46826925_+3	Vnd A-b	Vnd A-b	Nk2.2	ANTP	KRKRRVLFSKAQTYELERRFRQQRYLSAPEREHLASIIRLTPTQVKIWFQNHRYKTKRAR
C. rotundicauda	Sc28yqQ_10676;HRSCAF=11145::84987344_+2	Vnd B	Vnd B	Nk2.2	ANTP	KRKRRILFSKAQTCELERRFRQQRYLSAPEREHLANIIRLTPTQVKIWFQNHRYKTKRAR
C. rotundicauda	Sc28yqQ_4222;HRSCAF=4379::12533527_+1	Vnd C	Vnd C	Nk2.2	ANTP	KRKRRVLFSKTQTYELKRRFRQQRYLSAPEREHLANIIQLTPTQVKIWFQNHRYKTKRAH
T. tridentatus	Scaffold_44676;HRSCAF=46209::61487209_-2	Vnd A-a	Vnd A-a	Nk2.2	ANTP	KRKRRVLFSKAQTYELERRFRQQRYLSAPEREHLASIIRLTPTQVKIWFQNHRYKTKRAR
T. tridentatus	Scaffold_15738;HRSCAF=16415::76761286_+1	Vnd A-b	Vnd A-b	Nk2.2	ANTP	KRKRRVLFSKAQTYELERRFRQQRYLSAPEREHLASIIRLTPTQVKIWFQNHRYKTKRAR
T. tridentatus	Scaffold_22712;HRSCAF=23667::52600932_-3	Vnd B	Vnd B	Nk2.2	ANTP	KRKRRILFSKAQTYELERRFRQQRYLSAPEREHLANIIRLTPTQVKIWFQNHRYKTKRAR
T. tridentatus	Scaffold_20684;HRSCAF=21551::13082367_+3	Vnd C	Vnd C	Nk2.2	ANTP	KRKRRVLFSKTQTYELERRFRQQRYLSAPEREHLANIIQLTPTQVKIWFQNHRYKTKRAH
L. polyphemus		Bap A	Bap A	Nk3	ANTP	KKRSRAAFSHAQVFELERRFSHQRYLSGPERADLAQALKLTETQVKIWFQNRRYKTKRRQ
L. polyphemus		Bap B	Bap B	Nk3	ANTP	KKRSRAAFSHAQVFELERRFNLQRYLSGPERADLAQALKLTETQVKIWFQNRRYKTKRRQ
C. rotundicauda	Sc28yqQ_31371;HRSCAF=33111::123955995_+3_/_+123961234_+1	Bap A	Bap A	Nk3	ANTP	KKRSRAAFSHAQVFELERRFSHQRYLSGPERADLAQALKLTETQVKIWFQNRRYKTKRRQ
C. rotundicauda	Sc28yqQ_31371;HRSCAF=33111::67983047_-3_/_67973814_-2	Bap B	Bap B	Nk3	ANTP	KKRSRAAFSHAQVFELERRFNLQRYLSGPERADLAQALKLTETQVKIWFQNRRYKTKRRQ
T. tridentatus	Scaffold_44678;HRSCAF=46211::57292060_-2_/_57286837_-2	Bap A	Bap A	Nk3	ANTP	KKRSRAAFSHAQVFELERRFSHQRYLSGPERADLAQALKLTETQVKIWFQNRRYKTKRRQ
T. tridentatus	Scaffold_20792;HRSCAF=21666::40628521_+1_/_40637470_+1	Bap B	Bap B	Nk3	ANTP	KKRSRAAFSHAQVFELERRFNLQRYLSGPERADLAQALKLTETQVKIWFQNRRYKTKRRQ
L. polyphemus		Tin	Tin	Nk4	ANTP	RRKPRVLFSQAQVYELERRFKQQRYLSAPEREQLASLLKLTSTQVKIWFQNRRYKCKRQR
C. rotundicauda	Sc28yqQ_14381;HRSCAF=15212::9310_+1	Tin a	Tin a	Nk4	ANTP	RRKPRVLFSQAQVYELERRFKQQRYLSAPEREQLASLLKLTSTQVKIWFQNRRYKCKRQR
C. rotundicauda	Sc28yqQ_14383;HRSCAF=15214::9310_+1	Tin b	Tin b	Nk4	ANTP	RRKPRVLFSQAQVYELERRFKQQRYLSAPEREQLASLLKLTSTQVKIWFQNRRYKCKRQR
T. tridentatus	Scaffold_44678;HRSCAF=46211::57219174_+3	Tin	Tin	Nk4	ANTP	RRKPRVLFSQAQVYELERRFKQQRYLSAPEREQLASLLKLTSTQVKIWFQNRRYKCKRQR
L. polyphemus		Hmx A	Hmx A	Nk5/Hmx	ANTP	KKKTRTVFTRSQVFQLESTFDLKRYLSSSERAGLAAGLHLTETQVKIWFQNRRNKWKRQV
L. polyphemus		Hmx B1	Hmx B1	Nk5/Hmx	ANTP	KKKTRTVFTRSQVFQLESTFDLKRYLSSSERAGLAACLHLTETQVKIWFQNRRNKWKRQL
L. polyphemus		Hmx B2	Hmx B2	Nk5/Hmx	ANTP	XXXXXTVFTRSQVFQLESTFDMKRYLSSSERASLAACLRLTETQVKIWFQNRRNKWKRQL
L. polyphemus		Hmx C/D	Hmx C/D	Nk5/Hmx	ANTP	KKKTRTVFTRSQVFQLESTFDMKRYLSSSERAGLAACLHLTETQVKIWFQNRRNKWKRQL
L. polyphemus		Hmx E	Hmx E	Nk5/Hmx	ANTP	KKKTRTVFTRSQVFQLESTFDMKRYLSSSERAGLAASLHLTETQVKIWFQNRRNKWKRQI
C. rotundicauda	Sc28yqQ_31377;HRSCAF=33198::43986435_-1	Hmx A	Hmx A	Nk5/Hmx	ANTP	RKKTRTVFTRSQVFQLESTFDLKRYLSSSERAGLAAGLHLTETQVKIWFQNRRNKWKRQV
C. rotundicauda	Sc28yqQ_31371;HRSCAF=33111::70806329_+2	Hmx B	Hmx B	Nk5/Hmx	ANTP	KKKTRTVFTRSQVFQLESTFDLKRYLSSSERATLAACLRLTETQVKIWFQNRRNKWKRQL
C. rotundicauda	Sc28yqQ_29814;HRSCAF=31077::98070852_-1	Hmx C-a	Hmx C-a	Nk5/Hmx	ANTP	KKKTRTVFTRSQVFQLESTFDMKRYLSSSERAGLAACLHLTETQVKIWFQNRRNKWKRQL
C. rotundicauda	Sc28yqQ_29814;HRSCAF=31077::98089508_-2	Hmx C-b	Hmx C-b	Nk5/Hmx	ANTP	KKKTRTVFTRSQVFQLESTFDMKRYLSSSERAGLAACLHLTETQVKIWFQNRRNKWKRQL
C. rotundicauda	Sc28yqQ_29814;HRSCAF=31077::42207323_+2	Hmx D	Hmx D	Nk5/Hmx	ANTP	KKKTRTVFTRSQVFQLESTFDMKRYLSSSERAGLAACLHLTETQVKIWFQNRRNKWKRQL
C. rotundicauda	Sc28yqQ_31371;HRSCAF=33111::119644283_-3	Hmx E	Hmx E	Nk5/Hmx	ANTP	KKKTRTVFTRSQVFQLESTFDMKRYLSSSERAGLAASLHLTETQVKIWFQNRRNKWKRQI
T. tridentatus	Scaffold_44553;HRSCAF=45873::46418747_-1	Hmx A	Hmx A	Nk5/Hmx	ANTP	KKKTRTVFTRSQVFQLESTFDLKRYLSSSERAGLAAGLHLTETQVKIWFQNRRNKWKRQV
T. tridentatus	Scaffold_20792;HRSCAF=21666::37402347_-1	Hmx B	Hmx B	Nk5/Hmx	ANTP	KKKTRTVFTRSQVFQLESTFDLKRYLSSSERATLAACLRLTETQVKIWFQNRRNKWKRQL
T. tridentatus	Scaffold_44678;HRSCAF=46211::120722974_+1	Hmx C	Hmx C	Nk5/Hmx	ANTP	KKKTRTVFTRSQVFQLESTFDMKRYLSSSERAGLAACLHLTETQVKIWFQNRRNKWKRQL
T. tridentatus	Scaffold_11093;HRSCAF=11577::105572299_+1	Hmx D	Hmx D	Nk5/Hmx	ANTP	KKKTRTVFTRSQVFQLESTFDMKRYLSSSERAGLAACLHLTETQVKIWFQNRRNKWKRQL
T. tridentatus	Scaffold_44678;HRSCAF=46211::62600362_-2	Hmx E	Hmx E	Nk5/Hmx	ANTP	KKKTRTVFTRSQVFQLESTFDMKRYLSSSERAGLAASLHLTETQVKIWFQNRRNKWKRQI
L. polyphemus		Hgtx A	Hgtx A	Nk6	ANTP	KKHTRPTFSGHQIYVLEKTFEQTKYLAGPERAKLAYALGMSESQVKVWFQNRRTKWRKKH
L. polyphemus		Hgtx B	Hgtx B	Nk6	ANTP	KKQTRPTFSGHQIYVLEKTFEQTKYLAGPERAKLAYALGMSESQVKVWFQNRRTKWRKKH
C. rotundicauda	Sc28yqQ_4222;HRSCAF=4379::16760963_-3_/_+16760484_-2	Hgtx A	Hgtx A	Nk6	ANTP	KKHTRPTFSGHQIYVLEKTFEQTKYLAGPERAKLAYALGMSESQVKVWFQNRRTKWRKKH
C. rotundicauda	Sc28yqQ_31358;HRSCAF=32892::41776762_-2_/_41776298_-1	Hgtx B	Hgtx B	Nk6	ANTP	KKQTRPTFSGHQIYVLEKTFEQTKYLAGPERAKLAYALGMSESQVKVWFQNRRTKWRKKH
C. rotundicauda	Sc28yqQ_29814;HRSCAF=31077::47913665_+2_/_47927501_+2	Hgtx C	Hgtx C	Nk6	ANTP	RKPTRPTFSGRQIYFLEKTFEHTKYLAGPERTKLAVSLGLSESQVKVWFQNRRTKWRKAR
T. tridentatus	Scaffold_20684;HRSCAF=21551::17479620_-3_/_+17479139_-1	Hgtx A	Hgtx A	Nk6	ANTP	KKHTRPTFSGHQIYVLEKTFEQTKYLAGPERAKLAYALGMSESQVKVWFQNRRTKWRKKH
T. tridentatus	Scaffold_44676;HRSCAF=46209::26484293_-1_/_+26483827_-2	Hgtx B	Hgtx B	Nk6	ANTP	KKQTRPTFSGHQIYVLEKTFEQTKYLAGPERAKLAYALGMSESQVKVWFQNRRTKWRKKH
T. tridentatus	Scaffold_44678;HRSCAF=46211::126487226_+2_/_+126502418_+2	Hgtx C	Hgtx C	Nk6	ANTP	RKPTRPTFSGRQIYFLEKTFEHTKYLAGPERTKLAVSLGLSESQVKVWFQNRRTKWRKAR
L. polyphemus		Nk7 A	Nk7 A	Nk7	ANTP	RKKARTTFTGRQIFELEKQFEVKKYLSSSERAEMAKLLNVTETQVKIWFQNRRTKWKKQD
L. polyphemus		Nk7 B	Nk7 B	Nk7	ANTP	RKKARTTFTGRQIFELEKQFEIKKYLSSSERATMAKLLNVTEQQVKIWFQNRRTKWKKLD
L. polyphemus		Nk7 C	Nk7 C	Nk7	ANTP	RKKSRTTFTGRQIFELEKQFEIKKYLSSSERAEMAKLLNVTEQQVKIWFQNRRTKWKKKD
C. rotundicauda	Sc28yqQ_29814;HRSCAF=31077::48072192_-1_/_48062063_-2	Nk7 A	Nk7 A	Nk7	ANTP	RKKARTTFTGRQIFELEKQFEIKKYLSSSERAEMAKLLNVTETQVKIWFQNRRTKWKKQD
C. rotundicauda	Sc28yqQ_31358;HRSCAF=32892::72767461_+1_/_72773562_+3	Nk7 B	Nk7 B	Nk7	ANTP	RKKSRTTFTGRQIFELEKQFEIKKYLSSNERATMAKLLNVTEQQVKIWFQNRRTKWKKLD
C. rotundicauda	Sc28yqQ_14390;HRSCAF=15221::29698_+1_/_Sc28yqQ_14392;HRSCAF=15223::10790_-2_HYP	Nk7 C-a	Nk7 C-a	Nk7	ANTP	RKKSRTTFTGRQIFELEKQFEVKKYLSSSERAEMAKLLNVTEQQVKIWFQNRRTKWKKKD
C. rotundicauda	Sc28yqQ_14390;HRSCAF=15221::41645_-2_/_Sc28yqQ_14393;HRSCAF=15224::10794_-3_HYP	Nk7 C-b	Nk7 C-b	Nk7	ANTP	RKKSRTTFTGRQIFELEKQFEVKKYLSSSERAEMAKLLNVTEQQVKIWFQNRRTKWKKKD
T. tridentatus	Scaffold_44678;HRSCAF=46211::126661524_-3_/_+126651307_-2	Nk7 A	Nk7 A	Nk7	ANTP	RKKARTTFTGRQIFELEKQFEIKKYLSSSERAEMAKLLNVTETQVKIWFQNRRTKWKKQD
T. tridentatus	Scaffold_22712;HRSCAF=23667::6773609_+2_/_6779829_+3	Nk7 B	Nk7 B	Nk7	ANTP	RKKSRTTFTGRQIFELEKQFEIKKYLSSNERATMAKLLNVTEQQVKIWFQNRRTKWKKLD
T. tridentatus	Scaffold_44678;HRSCAF=46211::56568399_+3_/_56577353_+2	Nk7 C	Nk7 C	Nk7	ANTP	RKKSRTTFTGRQIFELEKQFEIKKYLSSSERAEMAKLLNVTEQQVKIWFQNRRTKWKKKD
L. polyphemus		Not A	Not A	Noto	ANTP	AKRVRTIFTAEQLDRLETEFERQQYMVGPERLQLASALNLTEAQVKVWFQNRRIKWRKQH
L. polyphemus		Not B	Not B	Noto	ANTP	AKRIRTIFTAEQLNRLEAEFLQQQYMVGRERSHLASELNLKEAQVKVWFQNRRIKWRKQH
C. rotundicauda	Sc28yqQ_20908;HRSCAF=21929::1902_+3	Not A-a	Not A-a	Noto	ANTP	AKRVRTIFTAEQLDRLETEFERQQYMVGPERLQLASALNLTEAQVKVWFQNRRIKWRKQH
C. rotundicauda	Sc28yqQ_20909;HRSCAF=21930::1902_+3	Not A-b	Not A-b	Noto	ANTP	AKRVRTIFTAEQLDRLETEFERQQYMVGPERLQLASALNLTEAQVKVWFQNRRIKWRKQH
C. rotundicauda	Sc28yqQ_31371;HRSCAF=33111::109012590_-2	Not B	Not B	Noto	ANTP	TKRIRTIFSVEQLNRLEAEFQQQQYMVGRERSHLASELNLTEAQVKVWFQNRRIKWRKQH
T. tridentatus	Scaffold_44676;HRSCAF=46209::14596969_+1	Not A1	Not A1	Noto	ANTP	AKRVRTVFTNEQLDRLESEFNQQQYMVGPERQRLAALLQLKDIQVKVWFQNRRIKWRKQQ
T. tridentatus	Scaffold_22712;HRSCAF=23667::3152796_-3	Not A2	Not A2	Noto	ANTP	AKRVRTIFTAEQLDRLETEFERQQYMVGPERLQLASALNLTEAQVKVWFQNRRIKWRKQH
T. tridentatus	Scaffold_44678;HRSCAF=46211::73509795_+3	Not B	Not B	Noto	ANTP	TKRIRTIFSVEQLNRLEAEFLQQQYMVGRERSHLASELNLTEAQVKVWFQNRRIKWRKQH
L. polyphemus		Ro a	Ro a	Ro	ANTP	QRRQRTTFTSEQTLRLEMEYHRNEYISRPRRFELAENLDLTETQIKIWFQNRRAKDKRIE
L. polyphemus		Ro b	Ro b	Ro	ANTP	QRRQRTTFTSEQTLRLEMEYHRNEYISRPRRFELAENLDLTETQIKIWFQNRRAKDKRIE
C. rotundicauda	Sc28yqQ_30776;HRSCAF=32065::4396_-2	Ro 1-a	Ro 1-a	Ro	ANTP	QRRQRTTFTSEQTLRLEMEYHRNEYISRPRRFELAENLDLTETQIKIWFQNRRAKDKRIE
C. rotundicauda	Sc28yqQ_30776;HRSCAF=32065::14863_-2	Ro 1-b	Ro 1-b	Ro	ANTP	QRRQRTTFTSEQTLRLEMEYHRNEYISRPRRFELAENLDLTETQIKIWFQNRRAKDKRIE
C. rotundicauda	Sc28yqQ_3523;HRSCAF=3660::48632880_-2	Ro 2	Ro 2	Ro	ANTP	QRRQRTTFTSEQTLRLEMEYHRNEYISRPRRFELAENLDLTETQIKIWFQNRRAKDKRIE
T. tridentatus	Scaffold_41251;HRSCAF=42312::76_-2	Ro a	Ro a	Ro	ANTP	QRRQRTTFTSEQTLRLEMEYHRNEYISRPRRFELAENLDLTETQIKIWFQNRRAKDKRIE
T. tridentatus	Scaffold_22177;HRSCAF=23111::7507_+1	Ro b	Ro b	Ro	ANTP	QRRQRTTFTSEQTLRLEMEYHRNEYISRPRRFELAENLDLTETQIKIWFQNRRAKDKRIE
L. polyphemus		Tlx A1/2-a	Tlx A1/2-a	Tlx	ANTP	RKKPRTSFTRMQICELEKRFHKQKYLASAERAALAKQLKMTDAQVKTWFQNRRTKWRXXX
L. polyphemus		Tlx A1/2-b	Tlx A1/2-b	Tlx	ANTP	RKKPRTSFTRMQICELEKRFHKQKYLASAERAALAKQLKMTDAQVKTWFQNRRTKWRYDI
L. polyphemus		Tlx B	Tlx B	Tlx	ANTP	RKKPRTSFTRLQICELEKWFQKHKYLASSERSCLAKQLKMTDTQVKTWFQNRRTKWRLGL
C. rotundicauda	Sc28yqQ_29814;HRSCAF=31077::103574613_-1	Tlx A1	Tlx A1	Tlx	ANTP	RKKPRTSFTRMQICELEKRFHKQKYLASAERAALAKQLKMTDAQVKTWFQNRRTKWRXXX
C. rotundicauda	Sc28yqQ_29814;HRSCAF=31077::74478882_-1	Tlx A2	Tlx A2	Tlx	ANTP	RKKPRTSFTRMQICELEKRFHKQKYLASAERAALAKQLKMTDAQVKTWFQNRRTKWRYDI
C. rotundicauda	Sc28yqQ_31371;HRSCAF=33111::123876344_-3	Tlx B	Tlx B	Tlx	ANTP	RKKPRTSFTRLQICELEKWFQKHKYLPPSERSFLAKKLKMTGTQVKTWFQNRRTKWRLGY
T. tridentatus	Scaffold_44678;HRSCAF=46211::154478546_-1	Tlx A1	Tlx A1	Tlx	ANTP	RKKPRTSFTRMQICELEKRFHKQKYLASAERAALAKQLKMTDAQVKTWFQNRRTKWRYDI
T. tridentatus	Scaffold_11093;HRSCAF=11577::113955347_+2	Tlx A2	Tlx A2	Tlx	ANTP	RKKPRTSFTRMQICELEKRFHKQKYLASAERAALAKQLKMTDAQVKTWFQNRRTKWRXXX
T. tridentatus	Scaffold_44678;HRSCAF=46211::57401935_+1	Tlx B	Tlx B	Tlx	ANTP	RKKPRTSFTRLQICELEKWFQKYKYLPPSERSFLAKQLKMTGTQVKTWFQNRRTKWRLGL
L. polyphemus		Unknown XX	Unknown XX	Unknown	ANTP	PKRARTTFSSAQLQSLEEEFRNNQYLVGKERTKLAQRLGLSETQVKVWFQNRRTKHKREK
C. rotundicauda	Sc28yqQ_4222;HRSCAF=4379::19348706_+2_/_+19350111_+3	Unknown XX	Unknown XX	Unknown	ANTP	PKRARTTFSSAQLQCLEEEFRNNQYLVGKERTKLAQRLGLSETQVKVWFQNRRTKHKREK
T. tridentatus	Scaffold_20684;HRSCAF=21551::20094589_+1_/_+20095981_+1	Unknown XX	Unknown XX	Unknown	ANTP	PKRARTTFSSAQLQSLEEEFRNNQYLVGKERTKLAQRLGLSETQVKVWFQNRRTKHKREK
L. polyphemus		Cers B	Cers B	Cers	CERS	GLKATHPKKAADNLVLEKAFQANGRISYKQIQGLAKQLEWTERKIERWLRQRTVQQKKPQ
L. polyphemus		Cers C1	Cers C1	Cers	CERS	GLKATRPKKAPENPVLEKAFKANGRIPYKQIQGLAKQLDWSGRKVERWLRQRTIQEKPLT
L. polyphemus		Cers C2	Cers C2	Cers	CERS	GLKATRPKRAPENPVLEKAFKANGRIPFKQVQGLAKQLDWSGRKVERWLRQRTVQEKPLT
C. rotundicauda	Sc28yqQ_10676;HRSCAF=11145::36146383_+1/_36147644_+2	Cers A	Cers A	Cers	CERS	GLKVTRPKKAPENPVLEKAFKSNGRIPYKQQGLAKQLDWPGRKVERWLRQRTIQDKPLTX
C. rotundicauda	Sc28yqQ_31357;HRSCAF=32864::34073603_-3/_34080742_-1	Cers B	Cers B	Cers	CERS	GLKATHPKKAADNPVLEKAFKANGRISYKQIQGLAKQLEWSERKIERWLRQRTVQQKKPQ
C. rotundicauda	Sc28yqQ_29770;HRSCAF=31033::29731023_+3_/_+29741606_+2	Cers C	Cers C	Cers	CERS	GLKATRPKRAPENPVLEKAFKANGRIPYKQVQGLAKQLDWSGRKVERWLRQRTVQEKPXX
T. tridentatus	Scaffold_11093;HRSCAF=11577::34679777_+2_/_+34680999_+3	Cers A	Cers A	Cers	CERS	GLKVTRPKKAPENPILEKAFKANGRIPYKQIQGLAKQLDWPGRKVERWLRQRTIQDKPLT
T. tridentatus	Scaffold_15334;HRSCAF=15992::14272034_+2_/_+14279681_+2	Cers B	Cers B	Cers	CERS	GLKATHPKKAADNPVLEKAFKANGRISYKQIQGLAKQLEWSERKIERWLRQRTVQQKKPQ
T. tridentatus	Scaffold_11607;HRSCAF=12106::4552090_-1_/_4539154_-1	Cers C	Cers C	Cers	CERS	GLKATRPKRAPENPVLEKAFKANGRIPYKQVQGLAKQLDWSGRKVERWLRQRTVQEKPLT
L. polyphemus		Dve A HD1	Dve A HD1	Cmp	CUT	-------FDTELELPKLQQWFAENQHPSRHQIYQYVKDRNSLDSRRGRKPLDIKNVMYWFKNARAAYKKVK
L. polyphemus		Dve A HD2	Dve A HD2	Cmp	CUT	RKRNCTFIDSATEEPRMEQWFTLNTHPSHRIVVCLTHELNVMPYCQKFPKLKPKNIHFWFKNRRAKCKWL-
L. polyphemus		Dve B HD1	Dve B HD1	Cmp	CUT	RTRIRTSFDPELELPKLQRWFAENQHPSRHQIQQYVKELNALESRRGRKPLDINNVVYWFKNARAAYKRAE
L. polyphemus		Dve B HD2	Dve B HD2	Cmp	CUT	RKRNRTFIDPVTEVPRLEQWFAINTHPSHSMIVRFTHELNVMPYRQKFPKLEPKNIQFWFKNRRAKCKRLS
C. rotundicauda	Sc28yqQ_29770;HRSCAF=31033::2073436_-1	Dve HD2	Dve HD2	Cmp	CUT	RKRNRTFIDPVTEVPRLEQWFAINTHPSHSMIVRFTHELNVMPYRQKFPKLEPKNIQFWFKNRRAKCKRLS
C. rotundicauda	Sc28yqQ_29770;HRSCAF=31033::2074312_-1	Dve HD1	Dve HD1	Cmp	CUT	RTRIRTSFDPELELPKLQRWFAENQHPSRHQIQQYVKELNALESRRGRKPLDINNVVYWFKNARAAYKRAE
T. tridentatus	Scaffold_11607;HRSCAF=12106::31605835_+1	Dve HD2	Dve HD2	Cmp	CUT	RKRNRTFIDPVTEVPRLEQWFSINTHPSHSMIVRFTHELNVMPYRQKFPKLEPKNIQFWFKNRRAKCKRLS
T. tridentatus	Scaffold_11607;HRSCAF=12106::31604959_+1	Dve HD1	Dve HD1	Cmp	CUT	RTRIRTSFDPELELPKLQRWFAENQHPSRHQIQQYVKELNALESRRGRKPLDINNVVYWFKNARAAYKRAE
L. polyphemus		Ct A	Ct A	Cux	CUT	TKKPRILFSDEQKEALRLAYSMDPYPSTATIEFLASELNLSVRTITNWFHNYRMRLKQQS
L. polyphemus		Ct B	Ct B	Cux	CUT	AKKPRILFSEEQKEALRLAFSMDPYPSTATIEFLGSELNLSIRTVTNWFHNYRMRLKQQT
L. polyphemus		Ct C	Ct C	Cux	CUT	TKKPRILFSEEQKEALRLAFSMDPYPSTATIEFLASELNLSVRTVTNWFHNYRMRLKQQA
L. polyphemus		Ct D	Ct D	Cux	CUT	TKKPRILFSDEQKEALRLAFSMDPYPSTVTMEFLASELNLSVRTVTNWFHNYRMRLKQQT
L. polyphemus		Ct E	Ct E	Cux	CUT	TKKQRILFSEEQKEALRLVFSMDPYPSTATIEFLSSELNLSVRTITNWFHNHRMRLKQQP
L. polyphemus		Ct EF	Ct EF	Cux	CUT	TKKPRILFSEEQKEALRLAFSMDPYPSTATIEFLANELNLSVRTITNWFHNHRMRLKQQP
L. polyphemus		Ct F	Ct F	Cux	CUT	AKKSRFLFSEEQKEALRLVFSMDPYPSTATIEFLANELNLSVRTITNWFHNHRMRLKQQP
L. polyphemus		Ct G	Ct G	Cux	CUT	TKKPRILFSDEQKEALRLAFTLDPYPSTSTLEFLSSELDLPVRTITNWFHNHRMRLKQQP
C. rotundicauda	Sc28yqQ_31391;HRSCAF=33474::40558917_+3	Ct A	Ct A	Cux	CUT	TKKPRILFSDEQKEALRLAYSMDPYPSTATIEFLASELNLSVRTVTNWFHNYRMRLKQQT
C. rotundicauda	Sc28yqQ_31391;HRSCAF=33474::78848490_-2	Ct B	Ct B	Cux	CUT	AKKPRILFSEEQKEALRLAFSMDPYPSTATIEFLASELNLSIRTVTNWFHNYRMRLKQHT
C. rotundicauda	Sc28yqQ_31371;HRSCAF=33111::47115013_-1	Ct C	Ct C	Cux	CUT	TKKPRILFSEEQKEALRLAFSMDPYPSTATIEFLASELNLSVRTVTNWFHNYRMRLKQQA
C. rotundicauda	Sc28yqQ_9435;HRSCAF=9790::38369907_-2	Ct D	Ct D	Cux	CUT	TKKPRILFSNRQKEALRLAFTMDPYPSTANIEFLASELNLSVRTVTNWFHNYRMRLKHQT
C. rotundicauda	Sc28yqQ_29814;HRSCAF=31077::74802760_-3	Ct E	Ct E	Cux	CUT	TKKQRILFSEEQKEALRLVFSMDPYPGTATIEFLSNELNLSVRTISNWFHNHRMRLKQQP
C. rotundicauda	Sc28yqQ_29814;HRSCAF=31077::105039510_+3	Ct F	Ct F	Cux	CUT	AKKSRFLFSEEQKEALRLVFSMDPYPSTATIEFLANELNLSVRTITNWFHNHRMRLKQQP
C. rotundicauda	Sc28yqQ_31371;HRSCAF=33111::20413362_-2	Ct G	Ct G	Cux	CUT	VKKPRILFSDEQKEALRLAFSLDPYPCTSTLEYLSSELDLPVRTITNWFHNHRMRLKQQP
C. rotundicauda	Sc28yqQ_31377;HRSCAF=33198::32984751_-1	Ct H	Ct H	Cux	CUT	AKKPRILFSDEQKEALYIAFSMDPYPNTATIEFLANELNLSVRTITNWFHNHRMRLKRQP
T. tridentatus	Scaffold_44526;HRSCAF=45800::40795497_-1	Ct A	Ct A	Cux	CUT	TKKPRILFSDEQKEALRLAYSMDPYPSTATIEFLASELNLSVRTVTNWFHNYRMRLKQQT
T. tridentatus	Scaffold_44450;HRSCAF=45600::25134719_-3	Ct B	Ct B	Cux	CUT	AKKPRILFSEEQKEALRLAFSMDPYPSTATIEFLASELNLSIRTVTNWFHNYRMRLKQQT
T. tridentatus	Scaffold_20792;HRSCAF=21666::62157606_+3	Ct C	Ct C	Cux	CUT	TKKPRILFSEEQKEALRLAFSMDPYPSTATIEFLASELNLSVRTVTNWFHNYRMRLKQQA
T. tridentatus	Scaffold_44553;HRSCAF=45873::75405717_-3	Ct D	Ct D	Cux	CUT	TKKPRILFSNRQKEALRLAFTMDPYPSTATIEFLTSELNLSVRTVTNWFHNYRMRLKHQT
T. tridentatus	Scaffold_44678;HRSCAF=46211::154782008_-1	Ct E	Ct E	Cux	CUT	TKKQRILFSEEQKEALRLVFSMDPYPSTATIEFLSNELNLSVRTISNWFHNHRMRLKQQP
T. tridentatus	Scaffold_11093;HRSCAF=11577::113014772_-2	Ct F	Ct F	Cux	CUT	AKKSRFLFSEEQKEALRLVFSMDPYPSTATIEFLANELNLSVRTITNWFHNHRMRLKQQP
T. tridentatus	Scaffold_20792;HRSCAF=21666::89789793_+3	Ct G	Ct G	Cux	CUT	VKKPRILFSDEQKEALRLAFSLDPYPSTSTLEYLSSELDLPVRTITNWFHNHRMRLKQQP
T. tridentatus	Scaffold_44553;HRSCAF=45873::34690496_+2	Ct H	Ct H	Cux	CUT	TKKPRILFSDEQKEALHIAFSMDPYPSTATIESLANELNLSVQTITNWFHNRRMRLKRQP
L. polyphemus		Onecut A	Onecut A	Onecut	CUT	PKKPRLVFTDLQRRTLQAIFKETKRPSKEMQITIGQQLGLDLTTVGNFFMNARRRSQDKW
L. polyphemus		Onecut B	Onecut B	Onecut	CUT	AKKPRLVFTDLQRRTLQAIFKETKRPSKEMQITISQQLGLELTTVGNFFMNARRRSQDKW
L. polyphemus		Onecut C	Onecut C	Onecut	CUT	PKKPRLVFTDLQRRTLQAIFKETKRPSKEMQLTIAQQLGLELSTVGNFFMNARRRSQDKW
L. polyphemus		Onecut D	Onecut D	Onecut	CUT	PKKPRLVFTDLQRRTLQAIFKETKRPSKEMQITIAQQLGLELSTVGNFFMNARRRSQDKW
L. polyphemus		Onecut E	Onecut E	Onecut	CUT	SKKPRLVFTDLQRRTLQAIFKETKRPSKEMQITIAQQLGLELNTVGNFFMNARRRSHDKW
L. polyphemus		Onecut F-a	Onecut F-a	Onecut	CUT	PKKPRLVFTDLQRRTLQAIFKETKRPSKEMQITIAQQLGLDLTTVGNFFMNARRRSQDKW
L. polyphemus		Onecut F-b	Onecut F-b	Onecut	CUT	PKKPRLVFTDLQRRTLQAIFKETKRPSKEMQITIAQQLGLDLTTVGNFFMNARRRSQDKW
L. polyphemus		Onecut F-c	Onecut F-c	Onecut	CUT	PKKPRLVFTDLQRRTLQAIFKETKRPSKEMQITIAQQLGLDLTTVGNFFMNARRRSQDKW
C. rotundicauda	Sc28yqQ_31371;HRSCAF=33111::11474151_+3	Onecut A	Onecut A	Onecut	CUT	PKKPRLVFSDLQRRTLQAIFKETKRPSKEMQITIGQQLGLDLTTVGNFFMNARRRSQDKW
C. rotundicauda	Sc28yqQ_31358;HRSCAF=32892::137402011_-2	Onecut B	Onecut B	Onecut	CUT	PKKPRLVFTDLQRRTLQAIFKETKRPSKEMQITISQQLGLELSTVGNFFMNARRRSQDKW
C. rotundicauda	Sc28yqQ_31377;HRSCAF=33198::10422442_+1	Onecut C	Onecut C	Onecut	CUT	PKKPRLVFTDLQRRTLQAIFKETKRPSKEMQLTIAQQLGLELSTVGNFFMNARRRSQDKW
C. rotundicauda	Sc28yqQ_9435;HRSCAF=9790::19095429_-2	Onecut D	Onecut D	Onecut	CUT	PKKPRLVFTDLQRRTLQAIFKETKRPSKEMQMTIAQQLGLELSTVGNFFMNARRRSQDKW
C. rotundicauda	Sc28yqQ_10676;HRSCAF=11145::91730090_+2	Onecut F-a	Onecut F-a	Onecut	CUT	PKKPRLVFTDLQRRTLQAIFKETKRPSKEMQITIAQQLGLDLTTVGNFFMNARRRSQDKW
C. rotundicauda	Sc28yqQ_31358;HRSCAF=32892::10302012_-3	Onecut F-b	Onecut F-b	Onecut	CUT	PKKPRLVFTDLQRRTLQAIFKETKRPSKEMQITIAQQLGLDLTTVGNFFMNARRRSQDKW
C. rotundicauda	Sc28yqQ_31371;HRSCAF=33111::139501073_-3	Onecut F-c	Onecut F-c	Onecut	CUT	PKKPRLVFTDLQRRTLQAIFKETKRPSKEMQITIAQQLGLDLTTVGNFFMNARRRSQDKW
C. rotundicauda	Sc28yqQ_31391;HRSCAF=33474::1594208_-3	Onecut G	Onecut G	Onecut	CUT	PKKPRLVFTDLQRRTLQAIFKETKRPSKEIQITIAQQLGLQQNTVGNFFMNARRRSHDKW
T. tridentatus	Scaffold_20792;HRSCAF=21666::98446616_-2	Onecut A	Onecut A	Onecut	CUT	PKKPRLVFTDLQRRTLQAIFKETKRPSKEMQITIGQQLGLDLTTVGNFFMNARRRSQDKW
T. tridentatus	Scaffold_15767;HRSCAF=16444::5056517_+2	Onecut B	Onecut B	Onecut	CUT	PKKPRLVFTDLQRRTLQAIFKETKRPSKEMQITISQQLGLELSTVGNFFMNARRRSQDKW
T. tridentatus	Scaffold_44553;HRSCAF=45873::11176851_+3	Onecut C	Onecut C	Onecut	CUT	PKKPRLVFTDLQRRTLQAIFKETKRPSKEMQLTIAQQLGLELSTVGNFFMNARRRSQDKW
T. tridentatus	Scaffold_44553;HRSCAF=45873::104811011_+2	Onecut D	Onecut D	Onecut	CUT	PKKPRLVFTDLQRRTLQAIFKETKRPSKEMQMTIAQQLGLELSTVGNFFMNARRRSQDKW
T. tridentatus	Scaffold_44526;HRSCAF=45800::1991834_+2	Onecut E	Onecut E	Onecut	CUT	PKKPRLVFTDLQRRTLQAIFKETKRPSKEIQITVAQQLGLQLNTVGNFFMNARRRSHDKW
T. tridentatus	Scaffold_22712;HRSCAF=23667::23883267_-3	Onecut F-a	Onecut F-a	Onecut	CUT	PKKPRLVFTDLQRRTLQAIFKETKRPSKEMQITIAQQLGLDLTTVGNFFMNARRRSQDKW
T. tridentatus	Scaffold_44676;HRSCAF=46209::70263664_+1	Onecut F-b	Onecut F-b	Onecut	CUT	PKKPRLVFTDLQRRTLQAIFKETKRPSKEMQITIAQQLGLDLTTVGNFFMNARRRSQDKW
T. tridentatus	Scaffold_44678;HRSCAF=46211::46714455_+3	Onecut F-c	Onecut F-c	Onecut	CUT	PKKPRLVFTDLQRRTLQAIFKETKRPSKEMQITIAQQLGLDLTTVGNFFMNARRRSQDKW
L. polyphemus		Tup A	Tup A	Isl	LIM	STRVRTVLNEKQLHTLRTCYAANPRPDALMKEQLVEMTGLSPRVIRVWFQNKRCKDKKKS
L. polyphemus		Tup B	Tup B	Isl	LIM	STRVRTVLNEKQLHTLRTCYAANPRPDALMKEQLVEMTGLSPRVVRVWFQNKRCKDKKKS
C. rotundicauda	Sc28yqQ_3523;HRSCAF=3660::8196902_-3	Tup A	Tup A	Isl	LIM	STRVRTVLNEKQLHTLRTCYAANPRPDALMKEQLVEMTGLSPRVIRVWFQNKRCKDKKKS
C. rotundicauda	Sc28yqQ_6210;HRSCAF=6414::63661219_-3	Tup B	Tup B	Isl	LIM	STRVRTVLNEKQLHTLRTCYAANPRPDALMKEQLVEMTGLSPRVVRVWFQNKRCKDKKKS
T. tridentatus	Scaffold_22712;HRSCAF=23667::101652572_-1	Tup A	Tup A	Isl	LIM	STRVRTVLNEKQLHTLRTCYAANPRPDALMKEQLVEMTGLSPRVIRVWFQNKRCKDKKKS
T. tridentatus	Scaffold_15767;HRSCAF=16444::70126477_-1	Tup B	Tup B	Isl	LIM	STRVRTVLNEKQLHTLRTCYAANPRPDALMKEQLVEMTGLSPRVVRVWFQNKRCKDKKKS
L. polyphemus		Lim1 A1	Lim1 A1	Lhx1/5	LIM	RRGPRTTIKAKQLEMLKTAFATTPKPTRHIREQLAQETGLNMRVIQVWFQNRRSKERRMK
L. polyphemus		Lim1 B1-a	Lim1 B1-a	Lhx1/5	LIM	RRGPRTTIKAKQLETLKAAFAATPKPTRHIREQLAQETGLNMRVIQVWFQNRRSKERRMK
L. polyphemus		Lim1 B1-b	Lim1 B1-b	Lhx1/5	LIM	RRGPRTTIKAKQLETLKAAFAATPKPTRHIREQLAQETGLNMRVIQVWFQNRRSKERRMK
L. polyphemus		Lim1 B1-c	Lim1 B1-c	Lhx1/5	LIM	RRGPRTTIKAKQLETLKAAFAATPKPTRHIREQLAQETGLNMRVIQVWFQNRRSKERRMK
L. polyphemus		Lim1 B1-d	Lim1 B1-d	Lhx1/5	LIM	RRGPRTTIKAKQLETLKAAFAATPKPTRHIREQLAQETGLNMRVIQVWFQNRRSKERRMK
L. polyphemus		Lim1 B2	Lim1 B2	Lhx1/5	LIM	RRGPRTTIKAKQLEMLKAAFAATPKPTRHTREQLAQETGLNMRVIQVWFQNRRSKERRMK
L. polyphemus		Lim1 C	Lim1 C	Lhx1/5	LIM	RRGPRTTIKAKQLEMLKAAFAATPKPTRHIREQLAQETGLNMRVIQVWFQNRRSKERRIK
C. rotundicauda	Sc28yqQ_29814;HRSCAF=31077::2795679_-1_/_+2771105_-2	Lim1 A	Lim1 A	Lhx1/5	LIM	RRGPRTTIKAKQLEMLKAAFAATPKPTRHIREQLAQETGLSMRVIQVWFQNRRSKERRMK
C. rotundicauda	Sc28yqQ_31391;HRSCAF=33474::59932323_+3_/_60004798_+1	Lim1 B1-a	Lim1 B1-a	Lhx1/5	LIM	RRGPRTTIKAKQLETLKAAFAATPKPTRHIREQLAQETGLNMRVIQVWFQNRRSKERRMK
C. rotundicauda	Sc28yqQ_31371;HRSCAF=33111::32523559_+1_/_+32561717_+2	Lim1 B1-d	Lim1 B1-d	Lhx1/5	LIM	RRGPRTTIKAKQLETLKAAFAATPKPTRHIREQLAQETGLNMRVIQVWFQNRRSKERRMK
C. rotundicauda	Sc28yqQ_29814;HRSCAF=31077::82161170_-2_/_82135442_-2	Lim1 B1-e	Lim1 B1-e	Lhx1/5	LIM	RRGPRTTIKAKQLETLKAAFAATPKPTRHIREQLAQETGLNMRVIQVWFQNRRSKERRMK
C. rotundicauda	Sc28yqQ_29814;HRSCAF=31077::99371574_-1_/_99347991_-1	Lim1 C	Lim1 C	Lhx1/5	LIM	RRGPRTTIKAKQLEMLKAAFAATPKPTRHIREQLAQETGLNMRVIQVWFQNRRSKERRIK
C. rotundicauda	Sc28yqQ_31371;HRSCAF=33111::69711594_-2_/_69679737_-2	Lim1 D	Lim1 D	Lhx1/5	LIM	QRGPRTTIKAKQLEMLKAAFVATPKPTRHTREQLAQETGLNMRVIQVWFQNRRSKERRMR
T. tridentatus	Scaffold_44450;HRSCAF=45600::12946693_-1_/_+12900913_-1	Lim1 B1-a	Lim1 B1-a	Lhx1/5	LIM	RRGPRTTIKAKQLETLKAAFAATPKPTRHIREQLAQETGLNMRVIQVWFQNRRSKERRMK
T. tridentatus	Scaffold_11093;HRSCAF=11577::92577297_-1_/_92550344_-2	Lim1 B1-b	Lim1 B1-b	Lhx1/5	LIM	RRGPRTTIKAKQLETLKAAFAATPKPTRHIREQLAQETGLNMRVIQVWFQNRRSKERRMK
T. tridentatus	Scaffold_20792;HRSCAF=21666::76808986_-3_/_76769687_-2	Lim1 B1-c	Lim1 B1-c	Lhx1/5	LIM	RRGPRTTIKAKQLETLKAAFAATPKPTRHIREQLAQETGLNMRVIQVWFQNRRSKERRMK
T. tridentatus	Scaffold_44553;HRSCAF=45873::78765503_-1_/_78736037_-1	Lim1 B1-d	Lim1 B1-d	Lhx1/5	LIM	RRGPRTTIKAKQLETLKAAFAATPKPTRHIREQLAQETGLNMRVIQVWFQNRRSKERRMK
T. tridentatus	Scaffold_44601;HRSCAF=45989::9662_+2	Lim1 B2	Lim1 B2	Lhx1/5	LIM	RRGPRTTIKAKQLEMLKAAFAATPKPTRHIREQLAQETGLSMRVIQVWFQNRRSKERRMK
T. tridentatus	Scaffold_11093;HRSCAF=11577::108977084_+2	Lim1 C	Lim1 C	Lhx1/5	LIM	RRGPRTTIKAKQLEMLKAAFAATPKPTRHIREQLAQETGLNMRVIQVWFQNRRSKERRIK
T. tridentatus	Scaffold_20792;HRSCAF=21666::38656108_+1_/_+38692162_+1	Lim1 D	Lim1 D	Lhx1/5	LIM	QRGPRTTIKAKQLEMLKAAFVATPKPTRHTREQLAQETGLNMRVIQVWFQNRRSKERRMR
L. polyphemus		Ap A	Ap A	Lhx2/9	LIM	PKRMRTSFKHHQMRTMKSYFAINHNPDAKDLKQLSQKTGLNKRVLQVWFQNARAKWRRNI
L. polyphemus		Ap B	Ap B	Lhx2/9	LIM	PKRMRTSFKHHQVRSMKSYFAINHNPDAKDLKQLSQKTGLSKRVLQVWFQNARAKWRRNL
L. polyphemus		Ap C	Ap C	Lhx2/9	LIM	-KRLRTSFKHHQVRTMKSYFLINHNPDAKDLRQLSQKTGLSKRVLQVWFQNARAKWRRNL
L. polyphemus		Ap D1	Ap D1	Lhx2/9	LIM	TKRMRTSFKHHQLRTMKSYFAINQNPDAKDLKQLAQKTGLSKRVLQVWFQNARAKWRRNN
L. polyphemus		Ap D2	Ap D2	Lhx2/9	LIM	TKRMRTSFKHHQLRTMKSYFAINQNPDAKDLKQLAQKTGLSKRVLQVWFQNARAKWRRSN
L. polyphemus		Ap E	Ap E	Lhx2/9	LIM	SKRIRTSFKHHQLRTMKSYFAINQNPDAKDLKQLAQKTDLSKRVLQVWFQNARAKWRRNN
C. rotundicauda	Sc28yqQ_31364;HRSCAF=32975::8623648_+1_/_8625988_+1	Ap A	Ap A	Lhx2/9	LIM	PKRVRTAFKHHQMRTMKSYFAINHNPDAKDLKQLSQKTGLHKRVLQVWFQNARAKWRRNI
C. rotundicauda	Sc28yqQ_6210;HRSCAF=6414::3979128_-1_/_+3977418_-1	Ap B	Ap B	Lhx2/9	LIM	PKRMRTSFKHHQVRTMKSYFATNHNPDAKDLKQLSQKTGLSKRVLQVWFQNARAKWRRNL
C. rotundicauda	Sc28yqQ_10676;HRSCAF=11145::10286291_-3	Ap C	Ap C	Lhx2/9	LIM	PKRLRTSFKHHQVRTMKSYFLINHNPDAKDLRQLSQKTGLSKRVLQVWFQNARAKWRRNL
C. rotundicauda	Sc28yqQ_6210;HRSCAF=6414::3883569_-1_/_+3883269_-1	Ap D1	Ap D1	Lhx2/9	LIM	TKRMRTSFKHHQLRTMKSYFAINQNPDAKDLKQLAQKTGLSKRVLQVWFQNARAKWRRNN
C. rotundicauda	Sc28yqQ_31364;HRSCAF=32975::8721870_+3_/_8722566_+3	Ap D2	Ap D2	Lhx2/9	LIM	TKRMRTSFKHHQLRTMKSYFAINQNPDAKDLKQLAQKTGLSKRVLQVWFQNARAKWRRNL
C. rotundicauda	Sc28yqQ_10676;HRSCAF=11145::10170982_-1_/_+10170650_-3	Ap E	Ap E	Lhx2/9	LIM	SKRIRTSFKHHQLRTMKSYFAINQNPDAKDLKQLAQKTDLSKRVLQVWFQNARAKWRRNV
T. tridentatus	Scaffold_44676;HRSCAF=46209::7027786_-2_/_7025406_-3	Ap A	Ap A	Lhx2/9	LIM	PKRVRTAFKHHQMRTMKSYFAINHNPDAKDLKQLSQKTGLHKRVLQVWFQNARAKWRKNI
T. tridentatus	Scaffold_19944;HRSCAF=20781::3441254_+2_/_+3443118_+3	Ap B	Ap B	Lhx2/9	LIM	PKRMRTSFKHHQVRTMKSYFATNHNPDAKDLKQLSQKTGLSKRVLQVWFQNARAKWRRNL
T. tridentatus	Scaffold_11093;HRSCAF=11577::7816043_-2_/_7810660_-3	Ap C	Ap C	Lhx2/9	LIM	PKRLRTSFKHHQVRTMKSYFLINHNPDAKDLRQLSQKTGLSKRVLQVWFQNARAKWRRNL
T. tridentatus	Scaffold_19944;HRSCAF=20781::3530268_+3_/_+3530659_+1	Ap D-a	Ap D-a	Lhx2/9	LIM	TKRMRTSFKHHQLRTMKSYFAINQNPDAKDLKQLAQKTGLSKRVLQVWFQNARAKWRRNN
T. tridentatus	Scaffold_44676;HRSCAF=46209::6921997_-2_/_6921043_-2	Ap D-b	Ap D-b	Lhx2/9	LIM	TKRMRTSFKHHQLRTMKSYFAINQNPDAKDLKQLAQKTGLSKRVLQVWFQNARAKWRRNN
T. tridentatus	Scaffold_11093;HRSCAF=11577::7709093_-2_/_7708758_-1	Ap E	Ap E	Lhx2/9	LIM	SKRIRTSFKHHQLRTMKSYFAINQNPDAKDLKQLAQKTDLSKRVLQVWFQNARAKWRR--
L. polyphemus		Lim3 A	Lim3 A	Lhx3/4	LIM	SKRPRTTISAKQLEMLKTAYNNSSKPARHVREQLSQDTGLDMRVVQVWFQNRRAKEKRLK
L. polyphemus		Lim3 B	Lim3 B	Lhx3/4	LIM	SKRPRTTISAKQLETLKTAYNNSSKPARHIREQLSQDTGLDMRVVQVWFQNRRAKEKRLK
L. polyphemus		Lim3 C	Lim3 C	Lhx3/4	LIM	SKRPRTTITAKQLETLKTAYNNSPKPARHVREQLSQDTGLDMRVVQVWFQNRRAKEKRLK
L. polyphemus		Lim3 D	Lim3 D	Lhx3/4	LIM	SKRPRTTITAKQLETLKKAYKRSAKPARHIREQLSQDTGLDMRVVQVWFQNRRAKEKRLK
L. polyphemus		Lim3 E	Lim3 E	Lhx3/4	LIM	TKRPRTTITAKQLDMLKKAYRKSSKPARHVREQLSQDTGLDMRVVQVWFQNRRAKEKRLK
C. rotundicauda	Sc28yqQ_31364;HRSCAF=32975::7665377_+2	Lim3 A	Lim3 A	Lhx3/4	LIM	SKRPRTTISAKQLEMLKTAYNNSPKPARHVREQLSQDTGLDMRVVQVWFQNRRAKEKRLK
C. rotundicauda	Sc28yqQ_6210;HRSCAF=6414::9767408_-2	Lim3 B	Lim3 B	Lhx3/4	LIM	SKRPRTTISAKQLETLKTAYNNTSKPARHVREQLSQDTGLDMRVVQVWFQNRRAKEKRLK
C. rotundicauda	Sc28yqQ_10676;HRSCAF=11145::14485950_+3	Lim3 C	Lim3 C	Lhx3/4	LIM	SKRPRTTITAKQLETLKTAYNNSPKPARHVREQLSQDTGLDMRVVQVWFQNRRAKEKRLK
C. rotundicauda	Sc28yqQ_31377;HRSCAF=33198::22302170_-2	Lim3 D	Lim3 D	Lhx3/4	LIM	SKRPRTTITAKQLETLKKAYKNSAKPARHIREQLSQDTGLDMRVVQVWFQNRRAKEKRLK
C. rotundicauda	Sc28yqQ_31358;HRSCAF=32892::119949922_+1	Lim3 E	Lim3 E	Lhx3/4	LIM	TKRPRTTITANQLDMLKKAYRKNSKPARHVREQLSQDTGLDMRVVQVWFQNRRAKEKRLK
T. tridentatus	Scaffold_44676;HRSCAF=46209::5818831_+1	Lim3 A	Lim3 A	Lhx3/4	LIM	SKRPRTTISAKQLEMLKTAYNNSPKPARHVREQLSQDTGLDMRVVQVWFQNRRAKEKRLK
T. tridentatus	Scaffold_19944;HRSCAF=20781::4016904_-1	Lim3 B	Lim3 B	Lhx3/4	LIM	SKRPRTTISAKQLETLKTAYDNTSKPARHVREQLSQDTGLDMRVVQVWFQNRRAKEKRLK
T. tridentatus	Scaffold_11093;HRSCAF=11577::12003299_+2	Lim3 C	Lim3 C	Lhx3/4	LIM	SKRPRTTITAKQLETLKTAYNNSPKPARHVREQLSQDTGLDMRVVQVWFQNRRAKEKRLK
T. tridentatus	Scaffold_44553;HRSCAF=45873::23265912_-3	Lim3 D	Lim3 D	Lhx3/4	LIM	SKRPRTTITVKQLETLKKAYKNSAKPARHIREQLSQDTGLDMRVVQVWFQNRRAKEKRLK
T. tridentatus	Scaffold_15767;HRSCAF=16444::23143880_-3	Lim3 E	Lim3 E	Lhx3/4	LIM	TKRPRTTITAKQLDMLKKAYRKNSKPARHVREQLSQDTGLDMRVVQVWFQNRRAKEKRLK
L. polyphemus		Awh A-a	Awh A-a	Lhx6/8	LIM	TKRVRTTFTEEQLQVLQANFNLDSNPDGQDLERIAQITGLSKRVTQVWFQNSRARQKKYL
L. polyphemus		Awh A-b	Awh A-b	Lhx6/8	LIM	TKRVRTTFTEEQLQVLQANFNLDSNPDGQDLERIAQITGLSKRVTQVWFQNSRARQKKYL
L. polyphemus		Awh A-c	Awh A-c	Lhx6/8	LIM	TKRVRTTFTEEQLQVLQANFNLDSNPDGQDLERIAQITGLSKRVTQVWFQNSRARQKKYL
C. rotundicauda	Sc28yqQ_31364;HRSCAF=32975::6280341_+3	Awh A-a	Awh A-a	Lhx6/8	LIM	TKRVRTTFTEEQLQVLQANFNLDSNPDGQDLERIAQITGLSKRVTQVWFQNSRARQKKYL
C. rotundicauda	Sc28yqQ_29770;HRSCAF=31033::65190458_-3	Awh A-b	Awh A-b	Lhx6/8	LIM	TKRVRTTFTEEQLQVLQANFNLDSNPDGQDLERIAQITGLSKRVTQVWFQNSRARQKKYL
C. rotundicauda	Sc28yqQ_10676;HRSCAF=11145::17028534_+3	Awh B	Awh B	Lhx6/8	LIM	TKRVRTTFTEEQLQVLQANFNLDSNPDGQDLERIAQITGLSKRVTQVWFQNSRARQKRYL
T. tridentatus	Scaffold_44676;HRSCAF=46209::4338419_+2	Awh A-a	Awh A-a	Lhx6/8	LIM	TKRVRTTFTEEQLQVLQANFNLDSNPDGQDLERIAQITGLSKRVTQVWFQNSRARQKKYL
T. tridentatus	Scaffold_17076;HRSCAF=17806::32966502_-3	Awh A-b	Awh A-b	Lhx6/8	LIM	TKRVRTTFTEEQLQVLQANFNLDSNPDGQDLERIAQITGLSKRVTQVWFQNSRARQKKYL
T. tridentatus	Scaffold_11093;HRSCAF=11577::14373989_+2	Awh B	Awh B	Lhx6/8	LIM	TKRVRTTFTEEQLQVLQANFNLDSNPDGQDLERIAQITGLSKRVTQVWFQNSRARQKRYL
L. polyphemus		Lmx A	Lmx A	Lmx	LIM	PKRPRTILTTAQRRAFKASFEVSQKPCRKVRESLAKETGLSVRIVQVWFQNQRAKVSFVK
L. polyphemus		Lmx B	Lmx B	Lmx	LIM	PKRPRTILTTAQRRAFKASFEISQKPCRKVRESLAKETGLSVRIVQVWFQNQRAKVIFSK
C. rotundicauda	Sc28yqQ_9435;HRSCAF=9790::34291987_+1_/_+34295777_+2	Lmx A	Lmx A	Lmx	LIM	PKRPRTILTTAQRRAFKASFEISQKPCRKVRETLAKETGLSVRIVQVWFQNQRAKVTFSK
C. rotundicauda	Sc28yqQ_31377;HRSCAF=33198::3043438_-3_/_+3041515_-3	Lmx B	Lmx B	Lmx	LIM	PKRPRTILTTAQRRAFKASFEISQKPCRKVRESLAKETGLSVRIVQVWFQNQRAKVLFSN
T. tridentatus	Scaffold_44553;HRSCAF=45873::81168035_-1_/_81163936_-2	Lmx A	Lmx A	Lmx	LIM	PKRPRTILTTAQRRAFKASFEISQKPCRKVRETLAKETGLSVRIVQVWFQNQRAKVTFSK
T. tridentatus	Scaffold_44553;HRSCAF=45873::3128173_-2_/_+3126400_-2	Lmx B	Lmx B	Lmx	LIM	PKRPRTILTTAQRRAFKASFEISQKPCRKVRESLAKETGLSVRIVQVWFQNQRAKVLLSN
L. polyphemus		Nub A	Nub A	Pou2	POU	KRKKRTSIETNVRVMLERAFNQMPKPTSEEITMLAESLAMEKEVVRVWFCNRRQKEKRIN
L. polyphemus		Nub B	Nub B	Pou2	POU	RRKKRTSIETNVRVMLERAFKQMPKPTSDEITMLARSLAMDKEVVRVWFCNRRQKEKRIN
L. polyphemus		Nub C	Nub C	Pou2	POU	RRKKRTSIETNIRVALEKAFKQMPKPTSEEITMLADSLAMEKEVVRVWFCNRRQKEKRIN
L. polyphemus		Nub D	Nub D	Pou2	POU	RRKKRTSIETNVRVALEQAFNQMPKPTSEEITMLAESLCMDKEVVRVWFCNRRQKQKRIN
L. polyphemus		Nub E	Nub E	Pou2	POU	RRKKRTSIDTSVRFALENAFKEKPKPTSEDISQLADSLSLQREVVRVWFCNRRQKEKRIN
L. polyphemus		Nub F	Nub F	Pou2	POU	RRRKRTSIDTNVRFALENAFMENQKPTSEDIAQLAESLSMQKEVVRVWFCNRRQKEKRFN
L. polyphemus		Nub G	Nub G	Pou2	POU	RRKKRTSIDMNMRQALENAFKENPKPTSEDILQLATSLCMPKEVVRVWFCNRRQKRKRIT
L. polyphemus		Nub H	Nub H	Pou2	POU	RRKRRTSIDTNVRLALEEAFIENQKPTSQNLAKLAESLSMQKEVVRVWFCNRRQKKKRLN
C. rotundicauda	Sc28yqQ_31391;HRSCAF=33474::143472197_+2	Nub A	Nub A	Pou2	POU	KRKKRTSIETNVRVMLERAFNQMPKPTSEEITMLAESLAMEKEVVRVWFCNRRQKEKRIN
C. rotundicauda	Sc28yqQ_31364;HRSCAF=32975::62130931_-1	Nub B	Nub B	Pou2	POU	KRKKRTSIETNVRVMLERAFKQMPKPTSDEITMLAKSLAMDKEVVRVWFCNRRQKQKRIN
C. rotundicauda	Sc28yqQ_31358;HRSCAF=32892::112059320_+2	Nub C	Nub C	Pou2	POU	KRKKRTSIETNIRVGLEKAFKQMPKPTSEEISMLADSLAMEKEVVRVWFCNRRQKEKRIN
C. rotundicauda	Sc28yqQ_31367;HRSCAF=33046::32546401_-2	Nub D	Nub D	Pou2	POU	RRKKRTSIETNVRVALEQTFNQTPKPTSEEITMLAESLCMDKEVVRVWFCNRRQKQKRIN
C. rotundicauda	Sc28yqQ_31398;HRSCAF=33784::27937814_-2	Nub E	Nub E	Pou2	POU	RRKKRTSIDTSVRFALENAFKEKQKPNSEDISQLADSLSMQREVIRVWFCNRRQKEKRIN
C. rotundicauda	Sc28yqQ_31364;HRSCAF=32975::53525101_-1	Nub F	Nub F	Pou2	POU	RRRKRTSIDTNVRFALENAFMANQKPTSEDIAQLAESLSMQKEVIRVWFCNRRQKEKRLN
C. rotundicauda	Sc28yqQ_31377;HRSCAF=33198::47880534_-1	Nub G	Nub G	Pou2	POU	RRKKRTNIDINVRQALENAFKENPKPTSKDIAQFAVSLSLPKEVVRVWFCNRRQKRKRFL
C. rotundicauda	Sc28yqQ_31371;HRSCAF=33111::1652011_+1	Nub H	Nub H	Pou2	POU	RRKRRTSIDANVRLALEKAFVKNQKPTSQNLGKLAESLSMQKEVVRVWFCNRRQKLKRLN
T. tridentatus	Scaffold_44450;HRSCAF=45600::89231874_+3	Nub A	Nub A	Pou2	POU	KRKKRTSIETNVRVMLERAFNQMPKPTSEEITMLAESLAMEKEVVRVWFCNRRQKEKRIN
T. tridentatus	Scaffold_38742;HRSCAF=39799::5238459_+3	Nub B	Nub B	Pou2	POU	KRKKRTSIETNVRVMLERAFKQMPKPTSDEITMLAKSLAMDKEVVRVWFCNRRQKQKRIN
T. tridentatus	Scaffold_44678;HRSCAF=46211::76725200_-1	Nub C	Nub C	Pou2	POU	KRKKRTSIETNIRVALEKAFKQMPKPTSEEISMLADSLAMEKEVVRVWFCNRRQKEKRIN
T. tridentatus	Scaffold_15738;HRSCAF=16415::32800950_-1	Nub D	Nub D	Pou2	POU	RRKKRTSIETNVRVALEQTFNQTPKPTSEEITMLAESLCMDKEVVRVWFCNRRQKQKRIN
T. tridentatus	Scaffold_17368;HRSCAF=18114::28886301_-2	Nub E	Nub E	Pou2	POU	RRKKRTSIDTSVRFALENAFKEKQKPTSEDISQLADSLSMQREVVRVWFCNRRQKEKRIN
T. tridentatus	Scaffold_38742;HRSCAF=39799::13204543_+1	Nub F	Nub F	Pou2	POU	RRRKRTSIDTNVRFALENAFMENQKPTSEDIAQLAESLSMQKEVVRVWFCNRRQKEKRLN
T. tridentatus	Scaffold_6668;HRSCAF=7035::114482_-2	Nub G	Nub G	Pou2	POU	RRKKRTNIDINVRQALENAFKENPKPTSKDIAQFAVSLSLPKEVVRVWFCNRRQKRKRLI
T. tridentatus	Scaffold_20792;HRSCAF=21666::1319195_+2	Nub H	Nub H	Pou2	POU	RRKRRTSIDANVRLALEKAFVKNQKPTSQNLGKLAESLSMQKEVVRVWFCNRRQKLKRLN
L. polyphemus		Vvl A	Vvl A	Pou3	POU	KRKKRTSIEVSVKGALENHFHKQPKPSAQEIGSLADSLQIEKEVVRVWFCNRRQKEKRMT
L. polyphemus		Vvl B	Vvl B	Pou3	POU	KRKKRTSIEVSVKGALENHFHKQPKPSAQEITTLACSLKIDKEVVRVWFCNRRQKEKRMT
L. polyphemus		Vvl C	Vvl C	Pou3	POU	KRKKRTSIEVSVKSALENHFHKQPKPSAQEISALADSLQIEKEVVRVWFCNRRQKEKRMT
L. polyphemus		Vvl D	Vvl D	Pou3	POU	RRKKRTSIEVSVKNVLESNFRKQPKPSAQEIITLADSLEIEKEVVRVWFCNRRQKEKRMT
L. polyphemus		Vvl E	Vvl E	Pou3	POU	KRKKRTSIELSVKTALENHFHRQPKPVGQEISSLADSLQLEKEVVRVWFCNRRQKEKRMT
L. polyphemus		Vvl F	Vvl F	Pou3	POU	KRKKRTSIEVSVKTALETHFHRQQKPVAQEIASLADSLQLDKEVVRVWFCNRRQKEKRMT
L. polyphemus		Vvl G	Vvl G	Pou3	POU	KRKKRTSIEVSVKSALETHFLRQQKPMAQEIASLANSLHLEKEVVRVWFCNRRQKEKRMT
C. rotundicauda	Sc28yqQ_4222;HRSCAF=4379::53267997_+3	Vvl A	Vvl A	Pou3	POU	KRKKRTSIEVSVKGALENHFHKQPKPSAQEITSLADSLQIDKEVVRVWFCNRRQKEKRMT
C. rotundicauda	Sc28yqQ_31358;HRSCAF=32892::68585284_-2	Vvl B	Vvl B	Pou3	POU	KRKKRTSIEVSVKGVLENHFHKQPKPSAQDITALASSLKIDKEVVRVWFCNRRQKEKRMT
C. rotundicauda	Sc28yqQ_31358;HRSCAF=32892::44653421_+2	Vvl C	Vvl C	Pou3	POU	KRKKRTSIEVSVKSALESHFHKQPKPSAQEISALADSLQIEKEVVRVWFCNRRQKEKRMT
C. rotundicauda	Sc28yqQ_31371;HRSCAF=33111::131030672_-3	Vvl D	Vvl D	Pou3	POU	KRKKRTSIEMSVKNVLENNFRKRPKPSAQEITALADSLEIEKEVVRVWFCNRRQKEKRMT
C. rotundicauda	Sc28yqQ_3523;HRSCAF=3660::24348821_-3	Vvl E	Vvl E	Pou3	POU	KRKKRTSIELSVKTALENHFHRQPKPVGQEISSLADSLHLEKEVVRVWFCNRRQKEKRMN
C. rotundicauda	Sc28yqQ_26082;HRSCAF=27245::3686_-3	Vvl F-a	Vvl F-a	Pou3	POU	KRKKRTSIEVSVKTVLETHFHRQQKPVAQEIASLADSLQLDKEVVRVWFCNRRQKEKRMT
C. rotundicauda	Sc28yqQ_26088;HRSCAF=27251::3687_-3	Vvl F-b	Vvl F-b	Pou3	POU	KRKKRTSIEVSVKTVLETHFHRQQKPVAQEIASLADSLQLDKEVVRVWFCNRRQKEKRMT
C. rotundicauda	Sc28yqQ_31367;HRSCAF=33046::68489301_+3	Vvl G	Vvl G	Pou3	POU	KRKKRTSIEVSVKSALESHFLRQQKPMAQEIASLADSLHLDKEVVRVWFCNRRQKEKRMT
T. tridentatus	Scaffold_20684;HRSCAF=21551::51859967_-1	Vvl A	Vvl A	Pou3	POU	KRKKRTSIEVSVKGALENHFHKQPKPSAQEITSLADSLQIDKEVVRVWFCNRRQKEKRMT
T. tridentatus	Scaffold_22712;HRSCAF=23667::13399266_+3	Vvl B	Vvl B	Pou3	POU	KRKKRTSIEVSVKGVLENHFHKQPKPSAQDITALASSLKIEKEVVRVWFCNRRQKEKRMT
T. tridentatus	Scaffold_44676;HRSCAF=46209::29628915_+3	Vvl C	Vvl C	Pou3	POU	KRKKRTSIEVSVKSALESHFHKQPKPSAQEISALADSLQIEKEVVRVWFCNRRQKEKRMT
T. tridentatus	Scaffold_44678;HRSCAF=46211::49185747_+3	Vvl D	Vvl D	Pou3	POU	KRKKRTSIEMSVKNVLENNFRKRPKPSAQEITALADSLEIEKEVVRVWFCNRRQKEKRMT
T. tridentatus	Scaffold_22712;HRSCAF=23667::84543618_+3	Vvl E	Vvl E	Pou3	POU	KRKKRTSIELSVKTALENHFHRQPKPVGQEISSLADSLHLEKEVVRVWFCNRRQKEKRMN
T. tridentatus	Scaffold_25515;HRSCAF=26523::4357_-2	Vvl F-a	Vvl F-a	Pou3	POU	KRKKRTSIEVSVKTVLETHFHRQQKPVAQEIASLADSLQLDKEVVRVWFCNRRQKEKRMT
T. tridentatus	Scaffold_25515;HRSCAF=26523::34914_+3	Vvl F-b	Vvl F-b	Pou3	POU	KRKKRTSIEVSVKTVLETHFHRQQKPVAQEIASLADSLQLDKEVVRVWFCNRRQKEKRMT
T. tridentatus	Scaffold_44679;HRSCAF=46212::4741896_+3	Vvl G	Vvl G	Pou3	POU	KRKKRTSIEVSVKSALESHFLRQQKPMAQEIAGLADSLHLDKEVVRVWFCNRRQKEKRMT
L. polyphemus		Acj6 a	Acj6 a	Pou4	POU	KKRKRTSIAAPEKRSLEAYFAVQPRPSGEKIAAIAEKLDLKKNVVRVWFCNQRQKQKRMK
L. polyphemus		Acj6 b	Acj6 b	Pou4	POU	KKRKRTSIAAPEKRSLEAYFAVQPRPSGEKIAAIAEKLDLKKNVVRVWFCNQRQKQKRMK
C. rotundicauda	Sc28yqQ_31391;HRSCAF=33474::31101087_+3	Acj6 a	Acj6 a	Pou4	POU	KKRKRTSIAAPEKRSLEAYFAVQPRPSGEKIAAIAEKLDLKKNVVRVWFCNQRQKQKRMK
C. rotundicauda	Sc28yqQ_9435;HRSCAF=9790::53370220_-1	Acj6 b	Acj6 b	Pou4	POU	KKRKRTSIAAPEKRSLEAYFAVQPRPSGEKIAAIAEKLDLKKNVVRVWFCNQRQKQKRMK
T. tridentatus	Scaffold_44526;HRSCAF=45800::31343573_+2	Acj6 a	Acj6 a	Pou4	POU	KKRKRTSIAAPEKRSLEAYFAVQPRPSGEKIAAIAEKLDLKKNVVRVWFCNQRQKQKRMK
T. tridentatus	Scaffold_44553;HRSCAF=45873::57652146_+3	Acj6 b	Acj6 b	Pou4	POU	KKRKRTSIAAPEKRSLEAYFAVQPRPSGEKIAAIAEKLDLKKNVVRVWFCNQRQKQKRMK
L. polyphemus		Pdm3 A	Pdm3 A	Pou6	POU	RRKRRTSFTPAALQILNQFFEKNTHPSGAEMTELAEQLNYEREVVRVWFCNKRQALKNTI
L. polyphemus		Pdm3 C	Pdm3 C	Pou6	POU	KRKRRTSFTPAAIELLNKFFEKNTHPSGAEMTELAEQLNYEREVVRVWFCNKRQALKNTI
L. polyphemus		Pdm3 D	Pdm3 D	Pou6	POU	KRKRRTSFTPAALEILNQFFEKNTHPSGAEMTELAEQLNYEREVVRVWFCNRRQALKNTI
C. rotundicauda	Sc28yqQ_29770;HRSCAF=31033::31239796_+1_/_+31241094_+3	Pdm3 A	Pdm3 A	Pou6	POU	KRKRRTSFTPAALDILNHFFEKNTHPSGAEMTELAEQLNYEREVVRVWFCNKRQALKNTI
C. rotundicauda	Sc28yqQ_31357;HRSCAF=32864::20379394_+1_/_+20380522_+1	Pdm3 B	Pdm3 B	Pou6	POU	RRKRRTSFTPAALQLLNQFFEQNTHPSGAEMTELAEQLNYEREVVRVWFCNKRQALKNTI
C. rotundicauda	Sc28yqQ_10676;HRSCAF=11145::38954872_-1_/_+38953790_-3	Pdm3 C	Pdm3 C	Pou6	POU	KRKRRTSFAPAAIEVLNKFFENNTHPSGSEMTELAEHLNYEREVVRVWFCNKRQALKNTI
T. tridentatus	Scaffold_11607;HRSCAF=12106::3030125_-3_/_+3029426_-3	Pdm3 A	Pdm3 A	Pou6	POU	KRKRRTSFTPAALDILNQFFEKNTHPSGVEMTELAEQLNYEREVVRVWFCNKRQALKNTI
T. tridentatus	Scaffold_15334;HRSCAF=15992::41547026_+2_/_41547923_+2	Pdm3 B	Pdm3 B	Pou6	POU	RRKRRTSFTPAALQLLNQFFEQNTHPSGAEMTELAEQLNYEREVVRVWFCNKRQALKNTI
T. tridentatus	Scaffold_11093;HRSCAF=11577::37494685_-3_/_+37493550_-1	Pdm3 C	Pdm3 C	Pou6	POU	KRKRRTSFSPAAIEVLNKFFENNTHPSGSEMTELAEHLNYEREVVRVWFCNKRQALKNTI
L. polyphemus		Arx B	Arx B	Arx	PRD	QRRYRTTFTSYQLQELEKAFHKTHYPDVFCREELAMKIDLTEARVQVWFQNRRAKWRKYE
L. polyphemus		Arx C	Arx C	Arx	PRD	QRRYRTTFTSFQLEELEKAFARTHYPDVFTRXXXXXXXXXXXXXXXVWFQNRRAKWRKQE
L. polyphemus		Arx D	Arx D	Arx	PRD	QRRYRTTFTSFQLEELEKAFSRTHYPDVFTREELATRVDLTEARVQVWFQNRRAKWRKQE
L. polyphemus		Arx E	Arx E	Arx	PRD	QRRYRTTFTSFQLEELEKAFSRTHYPDVFTREELAIRVDLTEARVQVWFQNRRAKWRKQE
L. polyphemus		Arx F	Arx F	Arx	PRD	QRRYRTTFTSFQLEELEKAFSRTHYPDVFTREELAMRVDLTEARVQVWFQNRRAKWRKQE
C. rotundicauda	Sc28yqQ_10676;HRSCAF=11145::6605261_-3_/_6598333_-1	Arx B	Arx B	Arx	PRD	QRRYRTTFSSYQLQELEKAFNKTHYPDVFCREELAMKIDLTEARVQVWFQNRRAKWRKYE
C. rotundicauda	Sc28yqQ_31388;HRSCAF=33419::69259489_-1_/_69250615_-1_/_69240542_-3	Arx C	Arx C	Arx	PRD	QRRYRTTFTSFQLEELEKAFARTHYPDVFTREELAMRVDLTEARVQVWFQNRRAKWRKQE
C. rotundicauda	Sc28yqQ_31371;HRSCAF=33111::164171735_-3_/_+164160183_-2_/_+164147384_-3	Arx D	Arx D	Arx	PRD	QRRYRTTFTSFQLDELEKAFSRTHYPDVFTREELATRVDLTEARVQVWFQNRRAKWRKQE
C. rotundicauda	Sc28yqQ_31398;HRSCAF=33784::38962623_-1_/_+38954743_-3_/_+38938735_-3	Arx E	Arx E	Arx	PRD	QRRYRTTFTSFQLEELEKAFSRTHYPDVFTREELAIRVDLTEARVQVWFQNRRAKWRKQE
C. rotundicauda	Sc28yqQ_4222;HRSCAF=4379::40212571_+1_/_40222565_+2_/_40233437_+2	Arx F	Arx F	Arx	PRD	QRRYRTTFTSFQLEELEKAFSRTHYPDVFTREELAMRVDLTEARVQVWFQNRRAKWRKQE
T. tridentatus	Scaffold_44678;HRSCAF=46211::158169601_+1_/_+158176803_+3	Arx A	Arx A	Arx	PRD	-----------QLEELEKVFTRTHYPDVFVREELAMKISLTEARVQVWFQNRRAKWRKSE
T. tridentatus	Scaffold_11093;HRSCAF=11577::3905918_+2_/_+3913179_+3	Arx B	Arx B	Arx	PRD	KQRRYTTFTSYQLQELEKAFNKTHYPDVFCREELALKIDLTEARVQVWFQNRRAKWRKYE
T. tridentatus	Scaffold_15738;HRSCAF=16415::98319922_-3_/_98311210_-3_/_98301089_-2	Arx C	Arx C	Arx	PRD	QRRYRTTFTSFQLEELEKAFARTHYPDVFTREELAMRVDLTEARVQVWFQNRRAKWRKQE
T. tridentatus	Scaffold_44678;HRSCAF=46211::14457827_+2_/_+14468110_+1_/_+14479437_+3	Arx D	Arx D	Arx	PRD	QRRYRTTFTSFQLDELEKAFSRTHYPDVFTREELATRVDLTEARVQVWFQNRRAKWRKQE
T. tridentatus	Scaffold_17368;HRSCAF=18114::40023645_-2_/_40016393_-3_/_40000149_-2	Arx E	Arx E	Arx	PRD	QRRYRTTFTSFQLEELEKAFSRTHYPDVFTREELAIRVDLTEARVQVWFQNRRAKWRKQE
T. tridentatus	Scaffold_20684;HRSCAF=21551::64073676_-3_/_64064601_-3_/_64055733_-3	Arx F	Arx F	Arx	PRD	QRRYRTTFTSFQLEELEKAFSRTHYPDVFTREELAMRVDLTEARVQVWFQNRRAKWRKQE
C. rotundicauda	Sc28yqQ_29814;HRSCAF=31077::877108_+1_/_890382_+3	Arx A2?	Arx A2?	Arx?	PRD	---------SYQLEELEKVFIRTHYPDVFIREELAMKINLTEARVQVWFQNRRAKWRKSE
L. polyphemus		CG11294-like	CG11294-like	CG11294	PRD	XRRNRTTFTPEQLVELEGVFQRTHYPDVFLREEVARKIKLSEARVQVWFQNRRAKWRKHR
C. rotundicauda	Sc28yqQ_31364;HRSCAF=32975::34841814_+3_/_+34843010_+2	CG11294-like	CG11294-like	CG11294	PRD	XRRNRTTFTPEQLVELEGVFQKTHYPDVFLREEVARRIKLSEARVQVWFQNRRAKWRKHR
T. tridentatus	Scaffold_38742;HRSCAF=39799::32323110_-3_/_+32321582_-1	CG11294-like	CG11294-like	CG11294	PRD	XRRNRTTFTPEQLVELEGVFQKTHYPDVFLREEVARKIKLSEARVQVWFQNRRAKWRKHR
L. polyphemus		Dmbx	Dmbx	Dmbx	PRD	QRRSRTAFTHQQLGTLERTFSKTQYPDVVTRERLALCTNLPEARIQVWFKNRRAKYRKQL
T. tridentatus	Scaffold_44678;HRSCAF=46211::138561419_-1_/_+138560341_-2	Dmbx	Dmbx	Dmbx	PRD	QRRSRTAFTHQQLGTLERTFSKTQYPDVVTRERLALCTNLPEARIQVWFKNRRAKYRKQL
C. rotundicauda	Sc28yqQ_29814;HRSCAF=31077::59945874_-1_/_59944805_-2	Dmbx	Dmbx	Dmbx	PRD	QRRSRTAFTHQQLGTLERTFSKTQYPDVVTRERLALCTNLPEARIQVWFKNRRAKYRKQL
L. polyphemus		Drgx-like A1	Drgx-like A1	Drgx	PRD	------------LEELEKAFAQTHYPDVFTREDLAMKISLTEARVQV-------------
C. rotundicauda	Sc28yqQ_31358;HRSCAF=32892::54792550_-2_/_54775286_-1	Drgx-like A	Drgx-like A	Drgx	PRD	QRRNRTTFTVQQLEELEKAFAQTHYPDVFTREDLAMKISLTEARVQVWFQNRRAKWRKAE
C. rotundicauda	Sc28yqQ_29814;HRSCAF=31077::67045459_+1_/_67048996_+1	Drgx-like B	Drgx-like B	Drgx	PRD	-----------------KAFAQSHYPDILTREDLALKTNLTEARVQVWFQNRRARWQKSK
T. tridentatus	Scaffold_44676;HRSCAF=46209::40046689_-2_/_40029124_-2	Drgx-like A	Drgx-like A	Drgx	PRD	QRRNRTTFTVQQLEELEKAFAQTHYPDVFTREDLAMKISLTEARVQVWFQNRRAKWRKAE
T. tridentatus	Scaffold_44678;HRSCAF=46211::145508318_+2_/_+145510929_+3	Drgx-like B	Drgx-like B	Drgx	PRD	SVINYISFDYYKLEELQKAFAQSHYPDFLTREDLALKTNLTETRVQVWFQNRRARWRKSN
L. polyphemus		Gsc A	Gsc A	Gsc	PRD	KRRHRTIFTEEQLEQLEAAFNKTHYPDVLLREELAMRVDLKEERVEVWFKNRRAKWRKQQ
L. polyphemus		Gsc B	Gsc B	Gsc	PRD	KRRNRTIFTEEQLEQLETAFEKTHYPDVLLREELAMRIDLKEERVEVWFKNRRAKWRKQQ
C. rotundicauda	Sc28yqQ_10676;HRSCAF=11145::12420876_-2_/_+12411907_-1	Gsc A	Gsc A	Gsc	PRD	KRRHRTIFTEEQLEQLEAAFNKTHYPDVLLREELAMRVDLKEERVEVWFKNRRAKWRKQQ
C. rotundicauda	Sc28yqQ_10676;HRSCAF=11145::71705870_+2_/_71707415_+2	Gsc B	Gsc B	Gsc	PRD	KRRNRTIFTEEQLEQLEAAFDKTHYPDVLLREELAMRIDLKEERVEVWFKNRRAKWRKQQ
T. tridentatus	Scaffold_11093;HRSCAF=11577::9970063_-3_/_9961133_-2	Gsc A	Gsc A	Gsc	PRD	KRRHRTIFTEEQLEQLEAAFNKTHYPDVLLREELAMRVDLKEERVEVWFKNRRAKWRKQQ
T. tridentatus	Scaffold_22712;HRSCAF=23667::65862574_+1_/_65864215_+1	Gsc B	Gsc B	Gsc	PRD	KRRNRTIFTEEQLEQLEAAFDKTHYPDVLLREELAMRIDLKEERVEVWFKNRRAKWRKQQ
L. polyphemus		Hbn-like A	Hbn-like A	Hbn	PRD	EALVLAHRTTLQLHKLEQAFEKTQYPDIFTREELATLLDLSEARVQVWFQNRRAKLRKLE
L. polyphemus		Hbn-like B2	Hbn-like B2	Hbn	PRD	IRRIRTTFTTFQLHQLERAFEKSQYPDVFIREELATRLNLSEARVQVWFQNRRAKWRKQE
L. polyphemus		Hbn-like C	Hbn-like C	Hbn	PRD	IRRSRTTFTTFQLHQLERAFEKTQYPDVFTREELAMRLDLSEARVQVWFQNRRAKWRKRE
C. rotundicauda	Sc28yqQ_3523;HRSCAF=3660::5772474_-2_/_5768609_-3	Hbn-like A	Hbn-like A	Hbn	PRD	IRRSRTTFTTLQLHKLEQAFEKTQYPDIFTREQLATLLDLSEGRVQVWFQNRRAKLRKQE
C. rotundicauda	Sc28yqQ_6210;HRSCAF=6414::78798051_-1_/_78782191_-3	Hbn-like B	Hbn-like B	Hbn	PRD	IRRSRTTFTTLQLHQLEQTFEKCQYPDVFIREELATRLNLSEARVQVWFQNRRAKWRKQE
C. rotundicauda	Sc28yqQ_3523;HRSCAF=3660::39957053_+2_/_+39973018_+1	Hbn-like C	Hbn-like C	Hbn	PRD	VRRSRTTFTTFQLHQLERAFEKTQYPDVFTREELAMRLDLSEARVQVWFQNRRAKWRKRE
T. tridentatus	Scaffold_22712;HRSCAF=23667::105996293_-1_/_+105991702_-2	Hbn-like A	Hbn-like A	Hbn	PRD	IRRSRTTFTTLQLHKLEQAFEKTQYPDIFTREELATLLDLSEGRVQVWFQNRRAKLRKQE
T. tridentatus	Scaffold_15767;HRSCAF=16444::81419094_+3_/_81434120_+2	Hbn-like B	Hbn-like B	Hbn	PRD	IRRSRTTFTTLQLHQLERTFEKCQYPDVFTREELATRLNLSEARVQVWFQNRRAKWRKQE
T. tridentatus	Scaffold_17368;HRSCAF=18114::86166597_+3	Hbn-like C	Hbn-like C	Hbn	PRD	VRRSRTTFTTFQLHQLERAFEKTQYPDVFTREELAMRLDLSEARVQVWFQNRRAKWRKRE
L. polyphemus		Otp B	Otp B	Otp	PRD	QKRHRTRFTPTQLQELERSFSKTHYPDIFMREELAMRIGLTESRVQVWFQNRRAKWKKRK
L. polyphemus		Otp C1	Otp C1	Otp	PRD	PKRHRTRFTPAQLQELERSFAKTHYPDIFMREELAMRIGLTESRVQVWFQNRRAKWKKRK
L. polyphemus		Otp C2	Otp C2	Otp	PRD	QKRHRTRFTPAQLQELERSFAKTHYPDIFMREELAMRIGLTESRVQV
C. rotundicauda	Sc28yqQ_6210;HRSCAF=6414::78863579_-2/_78850696_-1	Otp A	Otp A	Otp	PRD	QKRHRTRFTPAQLQELERSFSKTHYPDIFMREEIAMRIGLTESRVQVWFQNRRAKWKKRK
C. rotundicauda	Sc28yqQ_31358;HRSCAF=32892::36318796_+1	Otp B-a	Otp B-a	Otp	PRD	QKRHRTRFTPNQLQELERSFSKTHYPDIFMREELAMRIGLTESRVQV
C. rotundicauda	Sc28yqQ_27743;HRSCAF=28953::2142_-3	Otp B-b	Otp B-b	Otp	PRD	QKRHRTRFTPNQLQELERSFSKTHYPDIFMREELAMRIGLTESRVQV
C. rotundicauda	Sc28yqQ_27749;HRSCAF=28959::2142_-1	Otp B-c	Otp B-c	Otp	PRD	QKRHRTRFTPNQLQELERSFSKTHYPDIFMREELAMRIGLTESRVQV
C. rotundicauda	Sc28yqQ_3523;HRSCAF=3660::39885137_+2/_39896974_+1	Otp C	Otp C	Otp	PRD	PKRHRTRFTPAQLQELERSFAKTHYPDIFMREELAMRIGLTESRVQVWFQNRRAKWKKRK
T. tridentatus	Scaffold_15767;HRSCAF=16444::81357650_+2/_81371456_+2	Otp A	Otp A	Otp	PRD	QKRHRTRFTPAQLQELERSFSKTHYPDIFMREEIAMRIGLTESRVQVWFQNRRAKWKKRK
T. tridentatus	Scaffold_22712;HRSCAF=23667::106038512_-1/_106028783_-1	Otp B	Otp B	Otp	PRD	QKRHRTRFTPNQLQELERSFSKTHYPDIFMREELAMRIGLTESRVQVWFQNRRAKWKKRK
T. tridentatus	Scaffold_17368;HRSCAF=18114::86090040_+3/_86100936_+2	Otp C	Otp C	Otp	PRD	PKRHRTRFTPAQLQELERSFAKTHYPDIFMREELAMRIGLTESRVQVWFQNRRAKWKKRK
L. polyphemus		Oc1/Otx1 A	Oc1/Otx1 A	Otx	PRD	QRRERTTFTRAQLDVLESLFTKTRYPDIFMREEVALKINLPESRVQVWFKNRRAKCRQQQ
L. polyphemus		Oc1/Otx1 B	Oc1/Otx1 B	Otx	PRD	QRRERTTFTRAQLDILESLFTKTRYPDIFMREEVAMKINLPESRVQVWFKNRRAKCRQQQ
L. polyphemus		Oc1/Otx1 C	Oc1/Otx1 C	Otx	PRD	QRRERTTFTQFQLDILESLFSKTRYPDIFMREEVALKINLPESRVQVWFKNRRAKCRQQQ
L. polyphemus		Oc2/Otx2 A1	Oc2/Otx2 A1	Otx	PRD	QRRERTTFTRAQLDVLEALFSKTRYPDIFMREEVALKINLPESRVQVWFKNRRAKCRQQQ
L. polyphemus		Oc2/Otx2 A2	Oc2/Otx2 A2	Otx	PRD	QRRERTTFTRAQLDVLEALFSKTRYPDIFMREEVALKINLPESRVQVWFKNRRAKCRQQQ
C. rotundicauda	Sc28yqQ_31391;HRSCAF=33474::21055972_-1_/_+21054767_-3	Oc1/Otx1 A	Oc1/Otx1 A	Otx	PRD	QRRERTTFTRAQLDVLESLFTKTRYPDIFMREEVALKINLPESRVQVWFKNRRAKCRQQQ
C. rotundicauda	Sc28yqQ_31388;HRSCAF=33419::5013562_+1_/_5014763_+2	Oc1/Otx1 B	Oc1/Otx1 B	Otx	PRD	QRRERTTFTRAQLDILEALFTKTRYPDIFMREEVAMKINLPESRVQVWFKNRRAKCRQQQ
C. rotundicauda	Sc28yqQ_10676;HRSCAF=11145::82192236_-2_/_82191069_-2	Oc1/Otx1 C	Oc1/Otx1 C	Otx	PRD	QRRERTTFTRSQLDILESLFSRTRYPDIFMREEVALKINLPESRVQVWFKNRRAKCRQQQ
C. rotundicauda	Sc28yqQ_31358;HRSCAF=32892::17858246_+2_/_+17860432_+1	Oc2/Otx2 A1	Oc2/Otx2 A1	Otx	PRD	QRRERTTFTRAQLDVLEALFSKTRYPDIFMREEVALKINLPESRVQVWFKNRRAKCRQQQ
C. rotundicauda	Sc28yqQ_4222;HRSCAF=4379::14715069_-2_/_+14714208_-2	Oc2/Otx2 A2	Oc2/Otx2 A2	Otx	PRD	QRRERTTFTRAQLDVLEALFSKTRYPDIFMREEVALKINLPESRVQVWFKNRRAKCRQQQ
T. tridentatus	Scaffold_44526;HRSCAF=45800::21362026_-3_/_+21359507_-2	Oc1/Otx1 A	Oc1/Otx1 A	Otx	PRD	QRRERTTFTRAQLDVLESLFTKTRYPDIFMREEVALKINLPESRVQVWFKNRRAKCRQQQ
T. tridentatus	Scaffold_15738;HRSCAF=16415::136657680_-1_/_+136656573_-1	Oc1/Otx1 B	Oc1/Otx1 B	Otx	PRD	QRRERTTFTRAQLDILEALFTKTRYPDIFMREEVAMKINLPESRVQVWFKNRRAKCRQQQ
T. tridentatus	Scaffold_22712;HRSCAF=23667::55477678_+1_/_55478979_+3	Oc1/Otx1 C	Oc1/Otx1 C	Otx	PRD	QRRERTTFTRSQLDILESLFSRTRYPDIFMREEVALKINLPESRVQVWFKNRRAKCRQQQ
T. tridentatus	Scaffold_20684;HRSCAF=21551::15329247_-3_/_+15327989_-1	Oc2/Otx2 A1	Oc2/Otx2 A1	Otx	PRD	QRRERTTFTRAQLDVLEALFSKTRYPDIFMREEVALKINLPESRVQVWFKNRRAKCRQQQ
T. tridentatus	Scaffold_44676;HRSCAF=46209::63149064_-3_/_63146982_-3	Oc2/Otx2 A2	Oc2/Otx2 A2	Otx	PRD	QRRERTTFTRAQLDVLEALFSKTRYPDIFMREEVALKINLPESRVQVWFKNRRAKCRQQQ
L. polyphemus		Gsb/Pax3/7 A	Gsb/Pax3/7 A	Pax3/7	PRD	QRRSRTTFTAEQLEELERAFERTQYPDVYTREELAQRTKLTEARVQVWFSNRRARWRKQM
L. polyphemus		Gsb/Pax3/7 B	Gsb/Pax3/7 B	Pax3/7	PRD	ERRSRTAFTEEQLEYLERTFERTQYPDVYTREELAQRTKLTEARVQVWFSNRRARYRKQL
L. polyphemus		Pax3/7 A	Pax3/7 A	Pax3/7	PRD	QRRSRTTFTATQLDELEKAFERTQYPDIYTREELAQRTKLTEARVQVWFSNRRARWRKQM
L. polyphemus		Pax3/7 B	Pax3/7 B	Pax3/7	PRD	QRRSRTTFTAAQLDELEKAFERTQYPDIYTREELAQRTKLTEARVQVWFSNRRARWRKQI
L. polyphemus		Pax3/7 C	Pax3/7 C	Pax3/7	PRD	QRRSRTTFTMEQLEDLERTFERTQYPDVSTREELAERTKLTEDRVQVWFSNKRARWRKQX
C. rotundicauda	Sc28yqQ_29770;HRSCAF=31033::51134916_-2_/_51133613_-3	Gsb/Pax3/7 A	Gsb/Pax3/7 A	Pax3/7	PRD	QRRSRTTFTAEQLEELERAFERTQYPDVYTREELAQRTKLTEARVQVWFSNRRARWRKQM
C. rotundicauda	Sc28yqQ_31358;HRSCAF=32892::88814659_+1_/_88815294_+3	Gsb/Pax3/7 B	Gsb/Pax3/7 B	Pax3/7	PRD	ERRSRTAFTEEQLEYLERVFERTQYPDVYTREELAQRTKLSEARVQVWFSNRRARYRKQL
C. rotundicauda	Sc28yqQ_29814;HRSCAF=31077::120310987_-3_/_+120306593_-2	Pax3/7 A	Pax3/7 A	Pax3/7	PRD	QRRSRTTFTATQLDELEKAFERTQYPDIYTREELAQRTKLTEARVQVWFSNRRARWRKQM
C. rotundicauda	Sc28yqQ_29770;HRSCAF=31033::45608774_-3_/_45604179_-2	Pax3/7 B	Pax3/7 B	Pax3/7	PRD	QRRSRTTFTAAQLDELEKAFERTQYPDIYTREELAQRTKLTEARVQVWFSNRRARWRKQI
C. rotundicauda	Sc28yqQ_29814;HRSCAF=31077::115955280_-1_/_+115953378_-1	Pax3/7 C-a	Pax3/7 C-a	Pax3/7	PRD	QRRSRTTYTMEQIEDLERTFERTQYPDVTKREELAERTKLTEDRVQVWFSNRRARWRKQX
C. rotundicauda	Sc28yqQ_29814;HRSCAF=31077::115947313_+1_/_+115949322_+3	Pax3/7 C-b	Pax3/7 C-b	Pax3/7	PRD	QRRSRTTYTMEQIEDLERTFERTQYPDVTKREELAERTKLTEDRVQVWFSNRRARWRKQX
T. tridentatus	Scaffold_17076;HRSCAF=17806::20497121_+2_/_+20498376_+3	Gsb/Pax3/7 A	Gsb/Pax3/7 A	Pax3/7	PRD	QRRSRTTFTAEQLEELERAFERTQYPDVYTREELAQRTKLTEARVQVWFSNRRARWRKQM
T. tridentatus	Scaffold_22712;HRSCAF=23667::45714311_-1_/_45713787_-3	Gsb/Pax3/7 B	Gsb/Pax3/7 B	Pax3/7	PRD	ERRSRTAFTEEQLEYLERVFERTQYPDVYTREELAQRTKLSEARVQVWFSNRRARYRKQL
T. tridentatus	Scaffold_11093;HRSCAF=11577::131567512_-3_/_+131563476_-1	Pax3/7 A	Pax3/7 A	Pax3/7	PRD	QRRSRTTFTATQLDELEKAFERTQYPDIYTREELAQRTKLTEARVQVWFSNRRARWRKQM
T. tridentatus	Scaffold_17076;HRSCAF=17806::12181864_-2_/_+12178730_-1	Pax3/7 B	Pax3/7 B	Pax3/7	PRD	QRRSRTTFTASQLDELEKAFERTQYPDIYTREELAQRTKLTEARVQVWFSNRRARWRKQI
T. tridentatus	Scaffold_11093;HRSCAF=11577::127272496_-3_/_+127270595_-2	Pax3/7 C	Pax3/7 C	Pax3/7	PRD	QRRSRTTYTMEQIEDLERTFERTQYPDVTKREELAERTKLTEDRVQVWFSNRRARWRKQL
L. polyphemus		Ey/Pax4/6 A1	Ey/Pax4/6 A1	Pax4/6	PRD	LQRNRTSFTNEQIEALEKEFERTHYPDVFARERLAEKITLPEARIQVWFSNRRAKWRREE
L. polyphemus		Ey/Pax4/6 A2	Ey/Pax4/6 A2	Pax4/6	PRD	LQRNRTSFTNEQIEALEKGKLYDHYPDVFARERLAEKISLPEARIQVWFSNRRAKWRREE
L. polyphemus		Ey/Pax4/6 C-a	Ey/Pax4/6 C-a	Pax4/6	PRD	LQRNRTSFTPEQIEALEKEFERTHYPDVFARERLAAKIDLPEARIQVWFSNRRAKWRREE
L. polyphemus		Ey/Pax4/6 C-b	Ey/Pax4/6 C-b	Pax4/6	PRD	LQRNRTSFTPEQIEALEKEFERTHYPDVFARERLAAKIDLPEARIQVWFSNRRAKWRREE
L. polyphemus		Ey/Pax4/6 D	Ey/Pax4/6 D	Pax4/6	PRD	LQRNRTSFTPEQIEALEKEFERTHYPDVFARERLASKIDLPEARIQVWFSNRRAKWRREE
L. polyphemus		Eyg/Pax4/6	Eyg/Pax4/6	Pax4/6	PRD	---------------------------------------------QVWFSNRRAKWRRHQ
L. polyphemus		Eyg/Pax4/6	Eyg/Pax4/6	Pax4/6	PRD	---------------------------------------------QVWFSNRRAKWRRHQ
L. polyphemus		Eyg/Pax4/6	Eyg/Pax4/6	Pax4/6	PRD	---------------------------------------------QVWFSNRRAKWRRHQ
L. polyphemus		Eyg/Pax4/6 A	Eyg/Pax4/6 A	Pax4/6	PRD	FRRNRTTFSPEQLEVLEEEFGNTHYPCVNTRARLAAKTELSEARVQV
L. polyphemus		Eyg/Pax4/6 C	Eyg/Pax4/6 C	Pax4/6	PRD	FRRNRTTFNPEQLEVLENEFLKTHYPCVNTRERLAAKTDLSEARVQV
L. polyphemus		Eyg/Pax4/6 D1	Eyg/Pax4/6 D1	Pax4/6	PRD	FRRNRTTFSPEQLEVLEEEFEKTHYPCVNTREHLAAKTNLSEARVQVWFSNRRAKWRRHQ
L. polyphemus		Eyg/Pax4/6 H	Eyg/Pax4/6 H	Pax4/6	PRD	LRRNRTTFSVEQLEVLEEEFEKNHYPCVNTREDLAAKTSLTGARIQVWFSNRRAKWRRRQ
L. polyphemus		Eyg/Pax4/6 E	Eyg/Pax4/6 E	Pax4/6	PRD	FRRNRTTFSPEQLELLEEEFEKTHYPCVSTREQLAAKTNLSEARVQVWFSNRRAKWRRHQ
L. polyphemus		Eyg/Pax4/6 F	Eyg/Pax4/6 F	Pax4/6	PRD	FRRNRTTFSSEQLEQLEAEFEKTHYPCVSTREHLAVKTNLSEARVQVWFSNRRAKWRRHQ
L. polyphemus		Eyg/Pax4/6 G	Eyg/Pax4/6 G	Pax4/6	PRD	FRRNRTTFNPEQLEILEEEFEKTHYPCVNTRERLATKTNLSEARVQV
C. rotundicauda	Sc28yqQ_31371;HRSCAF=33111::174303099_-2_/_+174302869_-1_/_+174300758_-3	Ey/Pax4/6 A	Ey/Pax4/6 A	Pax4/6	PRD	LQRNRTSFTNEQIEALEKEFERTHYPDVFARERLAEKISLPEARIQVWFSNRRAKWRREE
C. rotundicauda	Sc28yqQ_4222;HRSCAF=4379::31835223_+3_/_+31835492_+2_/_+31836783_+3	Ey/Pax4/6 B	Ey/Pax4/6 B	Pax4/6	PRD	LQRNRTSFTNEQIEALEKEFERTHYPDVFARERLAEKVTLPEARIQVWFSNRRAKWRREE
C. rotundicauda	Sc28yqQ_31391;HRSCAF=33474::95227161_-2_/_95226450_-2_/_95224618_-1	Ey/Pax4/6 C-a	Ey/Pax4/6 C-a	Pax4/6	PRD	LQRNRTSFTPEQIEALEKEFERTHYPDVFARERLAAKIDLPEARIQVWFSNRRAKWRREE
C. rotundicauda	Sc28yqQ_19701;HRSCAF=20692::1963_-1_/_+1022_-3_/_Sc28yqQ_19699;HRSCAF=20690::5479_-3_HYP	Ey/Pax4/6 C-b	Ey/Pax4/6 C-b	Pax4/6	PRD	LQRNRTSFTPEQIEALEKEFERTHYPDVFARERLAAKIDLPEARIQVWFSNRRAKWRREE
C. rotundicauda	Sc28yqQ_19700;HRSCAF=20691::1963_-1_/_+1022_-3_/_Sc28yqQ_19698;HRSCAF=20689::5477_-2_HYP	Ey/Pax4/6 C-c	Ey/Pax4/6 C-c	Pax4/6	PRD	LQRNRTSFTPEQIEALEKEFERTHYPDVFARERLAAKIDLPEARIQVWFSNRRAKWRREE
C. rotundicauda	Sc28yqQ_31367;HRSCAF=33046::53204028_-3_/_53203603_-2_/_53202248_-1	Ey/Pax4/6 D	Ey/Pax4/6 D	Pax4/6	PRD	LQRNRTSFTPEQIEALEKEFERTHYPDVFARERLASKIDLPEARIQVWFSNRRAKWRREE
C. rotundicauda	Sc28yqQ_31364;HRSCAF=32975::64824223_-1_/_64815277_-1	Eyg/Pax4/6 A	Eyg/Pax4/6 A	Pax4/6	PRD	FRRNRTTFNPEQLQVLEEEFENTHYPCVDTRARLAAKTDLSEARVQVWFSNRRAKWRRHQ
C. rotundicauda	Sc28yqQ_29814;HRSCAF=31077::32102291_+2_/_+32110359_+3	Eyg/Pax4/6 B	Eyg/Pax4/6 B	Pax4/6	PRD	FRRNRTTFSPEQLEVLEEEFENTHYPCVNTRERLAAKTNLSEARVQVWFSNRRAKWRRHQ
C. rotundicauda	Sc28yqQ_31367;HRSCAF=33046::38300598_+3_/_+38306713_+1	Eyg/Pax4/6 C	Eyg/Pax4/6 C	Pax4/6	PRD	FRRNRTTFTPQQLEVLENEFLKTHYPCVNTREHLAIKTDLSEARVQVWFSNRRAKWRRHQ
C. rotundicauda	Sc28yqQ_31377;HRSCAF=33198::57117794_-2_/_57115863_-1	Eyg/Pax4/6 E	Eyg/Pax4/6 E	Pax4/6	PRD	FRRNRTTFSPEQLELLEEEFEKSHYPCVSTREQLATKTNLSEARVQVWFSNRRAKWRRHQ
C. rotundicauda	Sc28yqQ_31371;HRSCAF=33111::80768227_+1_/_80780469_+3	Eyg/Pax4/6 F	Eyg/Pax4/6 F	Pax4/6	PRD	FRRNRTTFSSEQLEQLEAEFEKTHYPCVSTREHLAGKTNLSEARVQVWFSNRRAKWRRHQ
C. rotundicauda	Sc28yqQ_31391;HRSCAF=33474::145484784_+3_/_+145491273_+3	Eyg/Pax4/6 G	Eyg/Pax4/6 G	Pax4/6	PRD	FRRNRTTFNPEQLEILEEEFEKTHYPCVSTRERLATKTNLSEARVQVWFSNRRAKWRRHQ
C. rotundicauda	Sc28yqQ_31364;HRSCAF=32975::54122580_-2_/_54119312_-3	Eyg/Pax4/6 H	Eyg/Pax4/6 H	Pax4/6	PRD	LRRHRTTFSVEQLEVLEKEFENNNYPCVNTRENLAAKTNLTGARIQVWFSNRRAKWRRHQ
T. tridentatus	Scaffold_44678;HRSCAF=46211::5970747_-3_/_5970514_-2_/_5968798_-2	Ey/Pax4/6 A	Ey/Pax4/6 A	Pax4/6	PRD	LQRNRTSFTNEQIEALEKEFERTHYPDVFARERLAEKISLPEARIQVWFSNRRAKWRREE
T. tridentatus	Scaffold_20684;HRSCAF=21551::71901399_-3_/_71901044_-1_/_71899847_-1	Ey/Pax4/6 B	Ey/Pax4/6 B	Pax4/6	PRD	LQRNRTSFTNEQIEALEKEFERTHYPDVFARERLAEKVTLPEARIQVWFSNRRAKWRREE
T. tridentatus	Scaffold_44450;HRSCAF=45600::41064692_-3_/_41063934_-2_/_41063168_-3	Ey/Pax4/6 C-a	Ey/Pax4/6 C-a	Pax4/6	PRD	LQRNRTSFTPEQIEALEKEFERTHYPDVFARERLAAKIDLPEARIQVWFSNRRAKWRREE
T. tridentatus	Scaffold_15738;HRSCAF=16415::84641212_+1_/_84642103_+1_/_84647706_+3	Ey/Pax4/6 C-b	Ey/Pax4/6 C-b	Pax4/6	PRD	LQRNRTSFTPEQIEALEKEFERTHYPDVFARERLAAKIDLPEARIQVWFSNRRAKWRREE
T. tridentatus	Scaffold_15738;HRSCAF=16415::49642050_-1_/_49641616_-3_/_49640515_-3	Ey/Pax4/6 D	Ey/Pax4/6 D	Pax4/6	PRD	LQRNRTSFTPEQIEALEKEFERTHYPDVFARERLASKIDLPEARIQVWFSNRRAKWRREE
T. tridentatus	Scaffold_38742;HRSCAF=39799::2324654_+2_/_+2331177_+3	Eyg/Pax4/6 A2	Eyg/Pax4/6 A2	Pax4/6	PRD	FRRNRTTFNPEQLQVLEEEFENTHYPCVNTRARLAAKTDLSEARVQVWFSNRRAKWRRHQ
T. tridentatus	Scaffold_44678;HRSCAF=46211::109695423_+3_/_+109703488_+1	Eyg/Pax4/6 B	Eyg/Pax4/6 B	Pax4/6	PRD	FRRNRTTFSPEQLEVLEEEFENTHYPCVNTRERLAAKTNLSEARVQVWFSNRRAKWRRHQ
T. tridentatus	Scaffold_15738;HRSCAF=16415::38385145_-3_/_+38379039_-1	Eyg/Pax4/6 C	Eyg/Pax4/6 C	Pax4/6	PRD	FRRNRTTFTPQQLEVLENEFLKTHYPCVNTREHLATKTDLSEARVQVWFSNRRAKWRRHQ
T. tridentatus	Scaffold_44526;HRSCAF=45800::46933381_+1_/_46934866_+1	Eyg/Pax4/6 E	Eyg/Pax4/6 E	Pax4/6	PRD	FRRNRTTFSPEQLELLEVEFEKSHYPCVSTREQLATKTNLSEARVQVWFSNRRAKWRRHQ
T. tridentatus	Scaffold_20792;HRSCAF=21666::26073933_-1_/_+26061506_-2	Eyg/Pax4/6 F	Eyg/Pax4/6 F	Pax4/6	PRD	FRRNRTTFSSEQLEQLEAEFEKTHYPCVSTREHLAGKTNLSEARVQVWFSNRRAKWRRHQ
T. tridentatus	Scaffold_44450;HRSCAF=45600::91268761_+1_/_91275325_+1	Eyg/Pax4/6 G	Eyg/Pax4/6 G	Pax4/6	PRD	FRRNRTTFNPEQLEILEEEFEKTHYPCVSTRERLATKTNLSEARVQVWFSNRRAKWRRHQ
T. tridentatus	Scaffold_38742;HRSCAF=39799::12639113_+2_/_+12641843_+2	Eyg/Pax4/6 H	Eyg/Pax4/6 H	Pax4/6	PRD	LRRQRTTFTVEQLEVLEKEFENNNYPCVNTRANLAAKTNLTGARIQVWFSNRRAKWRRHQ
L. polyphemus		Phox A	Phox A	Phox	PRD	QRRIRTTFTSGQLKELERAFQETHYPDIYTREEIAMKTELTEARVQVWFQNRRAKFRKQE
L. polyphemus		Phox B	Phox B	Phox	PRD	QRRIRTTFTSAQLKELERAFQETHYPDIYTREEIAMKTDLTEARVQVWFQNRRAKFRKQE
L. polyphemus		Phox C	Phox C	Phox	PRD	QRRIRTTFTSGQLKELERAFHETHYPDVYTREEIAMKIDLTEARVQVWFQNRRAKFRKQE
C. rotundicauda	Sc28yqQ_6210;HRSCAF=6414::2545999_-3_/_+2508304_-3	Phox A-a	Phox A-a	Phox	PRD	QRRIRTTFTSGQLKELERAFQETHYPDIYTREEIAMKTELTEARVQVWFQNRRAKFRKQE
C. rotundicauda	Sc28yqQ_6210;HRSCAF=6414::2540220_+3	Phox A-b	Phox A-b	Phox	PRD	QRRIRTTFTSGQLKELERAFQETHYPDIYTREEIAMKTELTEARVQV
C. rotundicauda	Sc28yqQ_9435;HRSCAF=9790::59060257_+1_/_59102564_+2	Phox B	Phox B	Phox	PRD	QRRIRTTFTSAQLKELERAFQETHYPDIYTREEIAMKTDLTEARVQVWFQNRRAKFRKQE
C. rotundicauda	Sc28yqQ_31364;HRSCAF=32975::3788831_-3_/_+3775104_-2	Phox C	Phox C	Phox	PRD	QRRIRTTFTSGQLKELERAFHETHYPDVYTREEIAMKIDLTEARVQVWFQNRRAKFRKQE
T. tridentatus	Scaffold_19944;HRSCAF=20781::1809602_+2_/_+1819592_+2	Phox A	Phox A	Phox	PRD	QRRIRTTFTSGQLKELERAFQETHYPDIYTREEIAMKTELTEARVQVWFQNRRAKFRKQE
T. tridentatus	Scaffold_44553;HRSCAF=45873::59096154_-3_/_59064251_-1	Phox B	Phox B	Phox	PRD	QRRIRTTFTSAQLKELERAFQETHYPDIYTREEIAMKTDLTEARVQVWFQNRRAKFRKQE
T. tridentatus	Scaffold_44676;HRSCAF=46209::1633640_-1_/_+1618758_-3	Phox C	Phox C	Phox	PRD	QRRIRTTFTSGQLKELERAFHETHYPDVYTREEIAMKIDLTEARVQVWFQNRRAKFRKQE
L. polyphemus		Pitx A	Pitx A	Pitx	PRD	XRRQRTHFTSQQLQELEATFARNRYPDMSTREEIAMWTNLTEARVRVWFKNRRAKWRKRE
L. polyphemus		Pitx B	Pitx B	Pitx	PRD	QRRQRTHFTSQQLQELEAAFSRNRYPDMSTREEIAMWTNLTEARVRVWFKNRRAKWRKRE
C. rotundicauda	Sc28yqQ_29814;HRSCAF=31077::58130490_-1	Pitx A	Pitx A	Pitx	PRD	QRRQRTHFTSQQLQELEATFARNRYPDMSTREEIAMWTNLTEARVRVWFKNRRAKWRKRE
C. rotundicauda	Sc28yqQ_31358;HRSCAF=32892::62844044_-1_/_62820490_-2	Pitx B	Pitx B	Pitx	PRD	QRRQRTHFTSQQLQELEAAFSRNRYPDMSTREEIAMWTNLTEARVRVWFKNRRAKWRKRE
T. tridentatus	Scaffold_44678;HRSCAF=46211::136633195_-2_/_+136606519_-2	Pitx A	Pitx A	Pitx	PRD	QRRQRTHFTSQQLQELEATFARNRYPDMSTREEIAMWTNLTEARVRVWFKNRRAKWRKRE
T. tridentatus	Scaffold_44676;HRSCAF=46209::48914927_-1_/_48895441_-2	Pitx B	Pitx B	Pitx	PRD	QRRQRTHFTSQQLQELEAAFSRNRYPDMSTREEIAMWTNLTEARVRVWFKNRRAKWRKRE
L. polyphemus		Prop A	Prop A	Prop	PRD	RRRHRTTFTQEQLQELEAAFAKSHYPDIYCREELARITKLNEARIQVWFQNRRAKYRKQE
L. polyphemus		Prop B1	Prop B1	Prop	PRD	RRRHRTTFTQEQLQELEAAFAKSHYPDIYCREELARITKLNEARIQVWFQNRRAKYRKQE
L. polyphemus		Prop B2	Prop B2	Prop	PRD	RRRHRTTFTQDQLQELEAAFSRSHYPDIYCREELARITKLNEARIQVWFQNRRAKYRKQE
C. rotundicauda	Sc28yqQ_31388;HRSCAF=33419::52086279_+3_/_52093764_+3	Prop A1	Prop A1	Prop	PRD	RRRHRTTFTQEQLQELEAAFAKSHYPDIYCREELARITKLNEARIQVWFQNRRAKYRKQE
C. rotundicauda	Sc28yqQ_10676;HRSCAF=11145::78263146_-1_/_78249793_-1	Prop A2	Prop A2	Prop	PRD	RRRHRTTFTQEQLQELEAAFAKSHYPDIYCREELARITKLNEARIQVWFQNRRAKYRKQE
C. rotundicauda	Sc28yqQ_10676;HRSCAF=11145::31985748_-2_/_+31977118_-1	Prop B	Prop B	Prop	PRD	RRRHRTTFTQDQLRELEAAFSRGHYPDIFCREELARVTKLNEARIQVWFQNRRAKYRKQE
T. tridentatus	Scaffold_15738;HRSCAF=16415::82373163_+3_/_82380559_+1	Prop A1	Prop A1	Prop	PRD	RRRHRTTFTQEQLQELEAAFAKSHYPDIYCREELARITKLNEARIQVWFQNRRAKYRKQE
T. tridentatus	Scaffold_22712;HRSCAF=23667::59150752_+1_/_59163169_+1	Prop A2	Prop A2	Prop	PRD	RRRHRTTFTQEQLQELEAAFAKSHYPDIYCREELARITKLNEARIQVWFQNRRAKYRKQE
T. tridentatus	Scaffold_14716;HRSCAF=15347::1280_-3_/_Scaffold_11093;HRSCAF=11577::30110833_-3_HYP	Prop B	Prop B	Prop	PRD	RRRHRTTFTQDQLRELEAAFSKGHYPDIFSREELARVTKLNEARIQVWFQNRRAKYRKQE
L. polyphemus		Prrx A	Prrx A	Prrx	PRD	QRRNRTTFTAQQLSALERVFEKTHYPDAFVREELAKKVNLSEARVQVWFQNRRAKFRRNE
L. polyphemus		Prrx B1	Prrx B1	Prrx	PRD	PRRNRTTFTAQQLSALERVFEKTHYPDAFVREELAKKVSLSEARVQVWFQNRRAKFRRNE
L. polyphemus		Prrx B2	Prrx B2	Prrx	PRD	PRRNRTTFTAQQLSALERVFEKTHYPDAFVREELAKKVDLSEARVQVWFQNRRAKFRRNE
C. rotundicauda	Sc28yqQ_25115;HRSCAF=26226::59327_-1?	Prrx	Prrx	Prrx	PRD	----------------------------------------------VWFQNRRAKFRRNE
C. rotundicauda	Sc28yqQ_25115;HRSCAF=26226::59327_-1?	Prrx	Prrx	Prrx	PRD	----------------------------------------------VWFQNRRAKFRRNE
C. rotundicauda	Sc28yqQ_31364;HRSCAF=32975::7751771_+2	Prrx A1	Prrx A1	Prrx	PRD	QRRNRTTFTAQQLSALERVFEKTHYPDAFVREELAKKVNLSEARVQV
C. rotundicauda	Sc28yqQ_6210;HRSCAF=6414::9670118_-2_/_9654453_-1	Prrx A2	Prrx A2	Prrx	PRD	PRRNRTTFTAQQLSALERVFEKTHYPDAFVREELAKKVNLSEARVQVWFQNRRAKFRRNE
C. rotundicauda	Sc28yqQ_25116;HRSCAF=26227::349_+1	Prrx B-a	Prrx B-a	Prrx	PRD	PRRNRTTFTSQQLSALERVFEKTHYPDAFVREELAKKVDLSEARVQV
C. rotundicauda	Sc28yqQ_25122;HRSCAF=26233::349_+1	Prrx B-b	Prrx B-b	Prrx	PRD	PRRNRTTFTSQQLSALERVFEKTHYPDAFVREELAKKVDLSEARVQV
T. tridentatus	Scaffold_44676;HRSCAF=46209::5908611_+3_/_5924860_+1	Prrx A1	Prrx A1	Prrx	PRD	QRRNRTTFTAQQLSALERVFEKTHYPDAFVREELAKKVNLSEARVQVWFQNRRAKFRRNE
T. tridentatus	Scaffold_11093;HRSCAF=11577::7294534_+1_/_7309404_+3	Prrx A2	Prrx A2	Prrx	PRD	PRRNRTTFTAQQLSALERVFEKTHYPDAFVREELAKKVDLSEARVQVWFQNRRAKFRRNE
T. tridentatus	Scaffold_19944;HRSCAF=20781::3905003_-2_/_+3888336_-1	Prrx B	Prrx B	Prrx	PRD	PRRNRTTFTAQQLSALERVFEKTHYPDAFVREELAKKVSLSEARVQVWFQNRRAKFRRNE
L. polyphemus		Rx A1	Rx A1	Rax	PRD	HRRSRTTFTTYQLHELERAFEKTHYPDVYSREELAMKVNLPELRVQVWFQNRRAKWRRQE
L. polyphemus		Rx A2	Rx A2	Rax	PRD	HRRNRTTFTTYQLHELERAFEKSHYPDVYSREELAMKVNLPEVRVQVWFQNRRAKWRRQE
L. polyphemus		Rx C	Rx C	Rax	PRD	HRRNRTTFTTYQLHQLECAFEKSHYPDVYSREELAMKVNLPEVRVQVWFQNRRAKWRRQE
C. rotundicauda	Sc28yqQ_3523;HRSCAF=3660::5740835_+2_/_5751791_+2	Rx A	Rx A	Rax	PRD	HRRSRTTFTTYQLHELERAFEKTHYPDVYSREELAMKVNLPELRVQVWFQNRRAKWRRQE
C. rotundicauda	Sc28yqQ_19306;HRSCAF=20289::595_-1_/_Sc28yqQ_19305;HRSCAF=20288::11309_-2_HYP	Rx B-a	Rx B-a	Rax	PRD	HRRNRTTFTTYQLHELERAFEKSHYPDVYSREELAMKVNLPEVRVQVWFQNRRAKWRRQE
C. rotundicauda	Sc28yqQ_19307;HRSCAF=20290::595_-3_/_Sc28yqQ_3523;HRSCAF=3660::40014013_+1_HYP	Rx B-b	Rx B-b	Rax	PRD	HRRNRTTFTTYQLHELERAFEKSHYPDVYSREELAMKVNLPEVRVQVWFQNRRAKWRRQE
C. rotundicauda	Sc28yqQ_9435;HRSCAF=9790::783089_+2_/_785768_+2	Rx C	Rx C	Rax	PRD	HRRNRTTFTTYQLHVLERAFEISHYPDIYSREALAMKVNLPEVRVQVWFQNRRAKWRRQE
T. tridentatus	Scaffold_22712;HRSCAF=23667::105955856_+2_/_+105964918_+1	Rx A	Rx A	Rax	PRD	HRRSRTTFTTYQLHELERAFEKTHYPDVYSREELAMKVNLPELRVQVWFQNRRAKWRRQE
T. tridentatus	Scaffold_17368;HRSCAF=18114::86227047_-2_/_86215362_-2	Rx B	Rx B	Rax	PRD	HRRNRTTFTTYQLHELERAFEKSHYPDVYSREELAMKVNLPEVRVQVWFQNRRAKWRRQE
T. tridentatus	Scaffold_44553;HRSCAF=45873::112678312_-2/_112521601_-2	Rx C	Rx C	Rax	PRD	HRRNRTTFTTYQLHVLERAFEKSHYPDIYSRETLAMKVNLPEIRVQVWFQNRRAKERRRE
L. polyphemus		Repo A1	Repo A1	Repo	PRD	----RTTFTAFQLEELERAFQRAPYPDVFAREELALRLNLSESRVQVWFQNRRAKWRKRE
L. polyphemus		Repo A2	Repo A2	Repo	PRD	YNLNRTTFTVFQLQELERAFQRAPYPDVFAREELALGLNLSESRVQVWFQNRRAKWRKRE
L. polyphemus		Repo D2	Repo D2	Repo	PRD	XFFTRTTFTAFQLEGLELAFQRAPYPDVFAREELALGLSLSESRVQVWFQNRRAKWRKRE
C. rotundicauda	Sc28yqQ_31371;HRSCAF=33111::157487837_+2	Repo 2	Repo 2	Repo	PRD	EYLIHTFHTAFQFEELELIFQRVPYPYVLAREELALRLNLSESHVQV
C. rotundicauda	Sc28yqQ_31388;HRSCAF=33419::35684991_+3_/_+35685813_+3	Repo A	Repo A	Repo	PRD	---NRTTFTAFQLEELERAFQRAPYPDVFAREELALRLNLSESRVQVWFQNRRAKWRKRE
C. rotundicauda	Sc28yqQ_18213;HRSCAF=19162::3258_-2	Repo D1	Repo D1	Repo	PRD	GYLIHTFHTAFQFEELELIFQRVPYPYVLAREELALRLNLSESHVQV
T. tridentatus	Scaffold_15738;HRSCAF=16415::65779834_+1_/_65780626_+1	Repo A	Repo A	Repo	PRD	KKKTRTTFTAFQLEELERAFQRAPYPDVFAREELALRLNLSESRVQVWFQNRRAKWRKRE
T. tridentatus	Scaffold_44678;HRSCAF=46211::21814926_-3_/_+21814233_-3	Repo B	Repo B	Repo	PRD	---TRIAFTAFQLEELKLTFQTVPYPDVLAREELALRLNLSESRVQVWFQNRRAKWRKRE
L. polyphemus		Shox B1	Shox B1	Shox	PRD	QRRSRTNFTLEQLNELERLFDETHYPDAFMREELSQRLGLSEARVQVWFQNRRAKCRKHE
L. polyphemus		Shox B2	Shox B2	Shox	PRD	QRRSRTNFTLEQLNELERLFDETHYPDAFMREELSQRLGLSEARVQVWFQNRRAKCRKHE
L. polyphemus		Shox C1	Shox C1	Shox	PRD	------NFTPDQLNELEKLFDETHYPDAFTRKELSQRLGLPEARVQV
L. polyphemus		Shox C2	Shox C2	Shox	PRD	QRRFRKNFNVDQLNELEKLFDETHYPDAFTRKELSQRLGLPEARVQVWFQNRRAKCRKHE
L. polyphemus		Shox D	Shox D	Shox	PRD	QRRSRTNFTLEQLNELERLFDETHYPDAFMREELSQRLGLSEARVQVWFQNRRAKCRKHE
C. rotundicauda	Sc28yqQ_31388;HRSCAF=33419::41275227_-2_/_41269000_-1	Shox A	Shox A	Shox	PRD	QRRSRTNFTLEQLNELERLFDETHYPDAFMREELSQRLGLSEARVQVWFQNRRAKCRKHE
C. rotundicauda	Sc28yqQ_31398;HRSCAF=33784::47899722_+3_/_47904886_+1	Shox B	Shox B	Shox	PRD	QRRSRTNFTLEQLNELERLFDETHYPDAFMREELSQRLGLSEARVQVWFQNRRAKCRKHE
C. rotundicauda	Sc28yqQ_31391;HRSCAF=33474::69505074_+3_/_69514946_+2	Shox C	Shox C	Shox	PRD	QRRSRTNFTLEQLNELERLFDETHYPDAFMREELSQRLGLSEARVQVWFQNRRAKCRKHE
T. tridentatus	Scaffold_15738;HRSCAF=16415::71252788_-3_/_71246977_-3	Shox A1	Shox A1	Shox	PRD	QRRSRTNFTLEQLNELERLFDETHYPDAFMREELSQRLGLSEARVQVWFQNRRAKCRKHE
T. tridentatus	Scaffold_44450;HRSCAF=45600::3444774_-2_/_+3435528_-2	Shox A2	Shox A2	Shox	PRD	QRRSRTNFTLEQLNELERLFDETHYPDAFMREELSQRLGLSEARVQVWFQNRRAKCRKHE
T. tridentatus	Scaffold_17368;HRSCAF=18114::49368825_+3_/_49373834_+2	Shox D	Shox D	Shox	PRD	QRRSRTNFTLEQLNELERLFEETHYPDAFMREELSQRLGLSEARVQVWFQNRRAKCRKHE
L. polyphemus		Unc4 A	Unc4 A	Uncx	PRD	RRRTRTNFNGWQLEELEKAFEASHYPDVFMREALAMRLDLVESRVQVWFQNRRAKWRKKE
L. polyphemus		Unc4 B/C-a	Unc4 B/C-a	Uncx	PRD	RRRTRTNFNGWQLEEMEKAFQASHYPDVFMREALAMRLDLVESRVQVWFQNRRAKWRKKE
L. polyphemus		Unc4 B/C-b	Unc4 B/C-b	Uncx	PRD	RRRTRTNFNGWQLEEMEKAFQASHYPDVFMREALAMRLDLVESRVQVWFQNRRAKWRKKE
C. rotundicauda	Sc28yqQ_31371;HRSCAF=33111::63676892_+2_/_63693252_+3	Unc4 A	Unc4 A	Uncx	PRD	RRRTRTNFNGWQLEELEKAFEASHYPDVFMREALAMRLDLVESRVQVWFQNRRAKWRKIE
C. rotundicauda	Sc28yqQ_31391;HRSCAF=33474::158583751_+1_/_+158594932_+1	Unc4 B	Unc4 B	Uncx	PRD	RRRTRTNFNGWQLEEMEKAFQASHYPDVFMREALAMRLDLVESRVQVWFQNRRAKWRKKE
C. rotundicauda	(Sc28yqQ_10676;HRSCAF=11145::53844389_-3_/_53834325_-2)	Unc4 C1	Unc4 C1	Uncx	PRD	GKRRRTNFNGWQLEEMEKAFQASHYPDVFMREALAMRLDLVESRVQVWFQNRRAKWRKKE
C. rotundicauda	Sc28yqQ_10676;HRSCAF=11145::53844389_-3_/_53834325_-2	Unc4 C2	Unc4 C2	Uncx	PRD	RRRTRTNFNGWQLEEMEKAFQASHYPDVFMREALAMRLDLVESRVQVWFQNRRAKWRKKE
T. tridentatus	Scaffold_20792;HRSCAF=21666::45261139_-3_/_45245327_-2	Unc4 A	Unc4 A	Uncx	PRD	RRRTRTNFNGWQLEELEKAFEASHYPDVFMREALAMRLDLVESRVQVWFQNRRAKWRKIE
T. tridentatus	Scaffold_17368;HRSCAF=18114::65010792_+3_/_65021094_+3	Unc4 B	Unc4 B	Uncx	PRD	RRRTRTNFNGWQLEEMEKAFQASHYPDVFMREALAMRLDLVESRVQVWFQNRRAKWRKKE
T. tridentatus	Scaffold_44450;HRSCAF=45600::99504047_-3_/_99494162_-3	Unc4 C	Unc4 C	Uncx	PRD	RRRTRTNFNGWQLEEMEKAFQASHYPDVFMREALAMRLDLVESRVQVWFQNRRAKWRKKE
L. polyphemus		Unknown Isx-like	Unknown Isx-like	Unknown	PRD	SARGRTSFSAWQLTELEDVFRVTHYPDVYFREALAAKLQIHESRIQVWFQNRRAKWRRSQ
C. rotundicauda	Sc28yqQ_31358;HRSCAF=32892::54883904_-1_/_54877582_-2	Unknown Isx-like	Unknown Isx-like	Unknown	PRD	SARGRTSFSAWQLTELEEVFRMTHYPDVYFREALAAKLQIHESRIQVWFQNRRAKWRRSQ
T. tridentatus	Scaffold_44676;HRSCAF=46209::40138095_-3_/_40131800_-1	Unknown Isx-like	Unknown Isx-like	Unknown	PRD	SARGRTSFSAWQLTELEEVFRMTHYPDVYFREALAAKLQIHESRIQVWFQNRRAKWRRSQ
T. tridentatus	Scaffold_44553;HRSCAF=45873::112522661_-1	Unknown/Hbn-like A	Unknown/Hbn-like A	Unknown	PRD	QRRDRINFTMFQLYEMERAFKENHYPDIFTRELLALRLNICESRIQV
L. polyphemus		Vsx B	Vsx B	Vsx	PRD	LLLSRTIFTSSQLDELENAFKEAHYPDVYAREMLSLKTDLAEDRIQVWFQNRRAKWRKTE
L. polyphemus		Vsx D1	Vsx D1	Vsx	PRD	---CRTIFTSYQLEELEKAFKEAHYPDVYAREMLSLKTDLPEDRIQVWFQNRRAKWRKTE
L. polyphemus		Vsx D2	Vsx D2	Vsx	PRD	HFLCRTIFTSYQLEELEKAFKEAHYPDVYAREMLSLKTDLPEDRIQVWFQNRRAKWRKTE
C. rotundicauda	Sc28yqQ_31388;HRSCAF=33419::9572738_-3_/_9560537_-3	Vsx A	Vsx A	Vsx	PRD	HFLCRTIFTSYQLEELEKAFKEAHYPDVYAREMLSLKTDLPEDRIQVWFQNRRAKWRKTE
C. rotundicauda	Sc28yqQ_31391;HRSCAF=33474::16853350_+1_/_+16868457_+3	Vsx B1	Vsx B1	Vsx	PRD	IFLCRTIFTSYQLEELEKAFKEAHYPDVYAREMLSLKTDLPEDRIQVWFQNRRAKWRKTE
C. rotundicauda	Sc28yqQ_31377;HRSCAF=33198::43085415_+3_/_43094149_+1	Vsx B2	Vsx B2	Vsx	PRD	LLLPRTIFTSSQLDELENAFKEAHYPDVYAREMLSLKTDLAEDRIQVWFQNRRAKWRKTE
T. tridentatus	Scaffold_15738;HRSCAF=16415::132319909_+1_/_+132338126_+2	Vsx A1	Vsx A1	Vsx	PRD	HFLCRTIFTSYQLEELEKAFKEAHYPDVYAREMLSLKTDLPEDRIQVWFQNRRAKWRKTE
T. tridentatus	Scaffold_44526;HRSCAF=45800::17196369_+3_/_+17210582_+2	Vsx A2	Vsx A2	Vsx	PRD	IFPCRTIFTSYQLEELEKAFKEAHYPDVYAREMLSLKTDLPEDRIQVWFQNRRAKWRKTE
T. tridentatus	Scaffold_44553;HRSCAF=45873::45277387_+1_/_45286171_+1	Vsx B2	Vsx B2	Vsx	PRD	LLLPRTIFTSSQLDELENAFKEAHYPDVYAREMLSLKTDLAEDRIQVWFQNRRAKWRKTE
L. polyphemus		Pros A	Pros A	Prox	PROS	XXSYTSTLTPMHLRKAKLMFFYARYPSSAVLKLYFPDIKFNKNNTAQLVKWFSNFREFYYIQMEKYSRQAISEGIKSPEDLKV
L. polyphemus		Pros B	Pros B	Prox	PROS	XXFYTSTLTPMHLRKAKLMFFYVRYPSSAVLKLFFPDIKFNKNNTAQLVKWFSNFREFYYIQMEKYSRQAISEGVKSSEDLKV
L. polyphemus		Pros C	Pros C	Prox	PROS	TTPYTSTLTPMHLRKAKLMFFFVRYPSSAIIKIYFPDIRFNKNNTAQLVKWFSNFREFFYIQVEKYARQAIGENIKAPEDLKI
L. polyphemus		Pros D	Pros D	Prox	PROS	NQFYTSTLTPMHLRKAKLMFFYVRYPSSTVLKLYFQDIKFNKNNTAQLTKWFSNFREFFYIQMEKFSRQAISEGVKSSENLKI
L. polyphemus		Pros E	Pros E	Prox	PROS	NQSYSSTLTPMHLRKAKLMFFYVRYPSSTLLKLCFPDIKFNKNNTAQLVKWFSNFREFFYIQMEKFSRQALNEGLKNSEELKV
C. rotundicauda	Sc28yqQ_10676;HRSCAF=11145::73008350_-3_/_72997254_-2	Pros A	Pros A	Prox	PROS	IHSHTSTLTPMHLRKAKLMFFYVRYPSSAVLKLYFPDIKFNKNNTAQLVKWFSNFREFYYIQMEKYSRQAISEGIESPGDLKV
C. rotundicauda	Sc28yqQ_31391;HRSCAF=33474::16653835_+1_/_+16668019_+1	Pros B	Pros B	Prox	PROS	XXFHTSTLTPMHLRKAKLMFFYVRYPSSAVLKLFFPDIKFNKNNTAQLVKWFSNFREFYYIQMEKYSRQAISEGVKSSEDIKV
C. rotundicauda	Sc28yqQ_6210;HRSCAF=6414::23676869_+2_/_+23680621_+1	Pros C	Pros C	Prox	PROS	TTTHTSTLTPMHLRKAKLMFFFVRYPSSAVIKLYFPDIRFNKNNTAQLVKWFSNFREFFYIQVEKYARQAVGENIKAPEDLKI
C. rotundicauda	Sc28yqQ_31388;HRSCAF=33419::9747472_-1_/_9733964_-3	Pros D	Pros D	Prox	PROS	NQFYTSTLTPMHLRKAKLMFFYVRYPSSTVLKLYFQDIKFNKNNTAQLTKWFSNFREFFYIQMEKFSRQAISEGVKNSENLKV
C. rotundicauda	Sc28yqQ_31377;HRSCAF=33198::42863025_+3_/_42879173_+2	Pros E	Pros E	Prox	PROS	NQSYSSTLTPVHLRKAKLMFFYVRYPSSTLLKQCFPDIKFNKNNTAQLVKWFSNFREFFYIQMEKFSRQALNEGLKNSEELKV
T. tridentatus	Scaffold_22712;HRSCAF=23667::66981273_-3_/_66978345_-3	Pros A	Pros A	Prox	PROS	IQSHTSTLTPMHLRKAKLMFFYVRYPSSAVLKLYFPDIKFNKNNTAQLVKWFSNFREFYYIQMEKYSRQAISEGIESPGDLKV
T. tridentatus	Scaffold_44526;HRSCAF=45800::16983686_+2_/_+16998364_+1	Pros B	Pros B	Prox	PROS	XXFYTSTLTPMHLRKAKLMFFYVRYPSSAVLKLFFPDIKFNKNNTAQLVKWFSNFREFYYIQMEKYSRQAISEGVKSSEDIKV
T. tridentatus	Scaffold_19944;HRSCAF=20781::11979106_-3_/_+11975187_-1	Pros C	Pros C	Prox	PROS	TTTHTSTLTPMHLRKAKLMFFFVRYPSSAVIKLYFPDIRFNKNNTAQLVKWFSNFREFFYIQVEKYARQAAGENIKAPEDLKI
T. tridentatus	Scaffold_15738;HRSCAF=16415::132157115_+2_/_+132171475_+1	Pros D	Pros D	Prox	PROS	NQFYTSTLTPMHLRKAKLMFFYVRYPSSTVLKLYFQDIKFNKNNTAQLTKWFSNFREFFYIQMEKFSRQAISEGVKNSENLKV
T. tridentatus	Scaffold_44553;HRSCAF=45873::45041425_+1_/_45055987_+1	Pros E	Pros E	Prox	PROS	NQSYSSTLTPMHLRKAKLMFFYVRYPSSTLLKQCFPDIKFNKNNTAQLVKWFSNFREFFYIQMEKFSRQALNEGLKNSEELKV
L. polyphemus		Six1/2 A	Six1/2 A	Six1/2	SINE	GEETSYCFKEKSRNVLKDWYTHNPYPSPREKRELAEATGLTTTQVSNWFKN
L. polyphemus		Six1/2 A	Six1/2 A	Six1/2	SINE	GEETSYCFKEKSRNVLKDWYTHNPYPSPREKRELAEATNLTTTQVSNWFKNRRQRDRAAE
L. polyphemus		Six1/2 B	Six1/2 B	Six1/2	SINE	GEETSYCFKEKSRNVLREWYVHNPYPSPREKRELAEATNLTTTQVSNWFKNRRQRDRAAE
L. polyphemus		Six1/2 C	Six1/2 C	Six1/2	SINE	GEETSYCFKEKSRNVLREWYAHNPYPSPREKRELAEATGLTTTQVSNWFKNRRQRDRAAE
L. polyphemus		Six1/2 D1	Six1/2 D1	Six1/2	SINE	GEETSYCFKEKSRNVLRDWYSHNPYPSPREKRELADATGLTTTQVSNWFKNRRQRDRAAE
L. polyphemus		Six1/2 D2	Six1/2 D2	Six1/2	SINE	GEETSYCFKEKSRNILRDWYSHNPYPSPREKRELAEATGLTTTQVSNWFKNRRQRDRAAE
L. polyphemus		Six1/2 E	Six1/2 E	Six1/2	SINE	GEETSYCFKEKSRNVLRDWYSHNPYPSPREKRELAEATGLTTTQVSNWFKNRRQRDRAAE
C. rotundicauda	Sc28yqQ_31358;HRSCAF=32892::26823757_+1	Six1/2 A	Six1/2 A	Six1/2	SINE	GEETSYCFKEKSRNVLKDWYTHNPYPSPREKRELAEATNLTTTQVSNWFKNRRQRDRAAE
C. rotundicauda	Sc28yqQ_4222;HRSCAF=4379::81400696_+1	Six1/2 B	Six1/2 B	Six1/2	SINE	GEETSYCFKEKSRNVLREWYVHNPYPSPREKRELAEATNLTTTQVSNWFKNRRQRDRAAE
C. rotundicauda	Sc28yqQ_10676;HRSCAF=11145::30174062_+2	Six1/2 C	Six1/2 C	Six1/2	SINE	GEETSYCFKEKSRNILREWYAHNPYPSPREKRELAEATGLTTTQVSNWFKNRRQRDRAAE
C. rotundicauda	Sc28yqQ_31388;HRSCAF=33419::3682060_-1	Six1/2 D1	Six1/2 D1	Six1/2	SINE	GEETSYCFKEKSRNILRDWYSHNPYPSPREKRELADATGLTTTQVSNWFKNRRQRDRAAE
C. rotundicauda	Sc28yqQ_31391;HRSCAF=33474::14914709_+2	Six1/2 D2	Six1/2 D2	Six1/2	SINE	GEETSYCFKEKSRNILRDWYSHNPYPSPREKRELAEATGLTTTQVSNWFKNRRQRDRAAE
C. rotundicauda	Sc28yqQ_10676;HRSCAF=11145::79833851_-3	Six1/2 E	Six1/2 E	Six1/2	SINE	GEETSYCFKEKSRNVLRDWYSHNPYPSPREKRELAEATGLTTTQVSNWFKNRRQRDRAAE
T. tridentatus	Scaffold_44676;HRSCAF=46209::54093315_-3	Six1/2 A	Six1/2 A	Six1/2	SINE	GEETSYCFKEKSRNVLKDWYTHNPYPSPREKRELAEATNLTTTQVSNWFKNRRQRDRAAE
T. tridentatus	Scaffold_20684;HRSCAF=21551::27172058_-1	Six1/2 B	Six1/2 B	Six1/2	SINE	GEETSYCFKEKSRNVLREWYVHNPYPSPREKRELAEATNLTTTQVSNWFKNRRQRDRAAE
T. tridentatus	Scaffold_11093;HRSCAF=11577::27730085_+2	Six1/2 C	Six1/2 C	Six1/2	SINE	GEETSYCFKEKSRNILREWYAHNPYPSPREKRELAEATGLTTTQVSNWFKNRRQRDRAAE
T. tridentatus	Scaffold_15738;HRSCAF=16415::137917567_+1	Six1/2 D1	Six1/2 D1	Six1/2	SINE	GEETSYCFKEKSRNILRDWYSHNPYPSPREKRELADATGLTTTQVSNWFKNRRQRDRAAE
T. tridentatus	Scaffold_44526;HRSCAF=45800::15287094_+3	Six1/2 D2	Six1/2 D2	Six1/2	SINE	GEETSYCFKEKSRNILRDWYSHNPYPSPREKRELAEATGLTTTQVSNWFKNRRQRDRAAE
T. tridentatus	Scaffold_22712;HRSCAF=23667::57670817_+2	Six1/2 E	Six1/2 E	Six1/2	SINE	GEETSYCFKEKSRNVLRDWYSHNPYPSPREKRELAEATGLTTTQVSNWFKNRRQRDRAAE
L. polyphemus		Six3/6 A	Six3/6 A	Six3/6	SINE	GEQKTHCFKERTRDLLRACYLQDSYPTPSKKYELAEATGLTPTQIGNWFKNRRQRDRAAA
L. polyphemus		Six3/6 B	Six3/6 B	Six3/6	SINE	GEQKTHCFKECARNLLREWYIKDPYPNPDKKRYLAQATGLTTIQVGNWFKNRRQRDRAAA
L. polyphemus		Six3/6 C-a	Six3/6 C-a	Six3/6	SINE	GEQKTHCFKERTRSLLREWYLQDPYPNPTKKRELAQATGLTPTQVGNWFKNRRQRDRAAA
L. polyphemus		Six3/6 C-b	Six3/6 C-b	Six3/6	SINE	GEQKTHCFKERTRSLLREWYLQDPYPNPTKKRELAQATGLTPTQVGNWFKNRRQRDRAAA
L. polyphemus		Six3/6 Da	Six3/6 Da	Six3/6	SINE	GEQKTHCFKERTRSLLREWYLQDPYPNPTKKRELAEATGLTPTQVGNWFKNRRQRDRAAA
L. polyphemus		Six3/6 Db	Six3/6 Db	Six3/6	SINE	GEQKTHCFKERTRSLLREWYLQDPYPNLTKKRELAHATGLTPTQVGNWFKNRRQRDRAAG
C. rotundicauda	Sc28yqQ_31358;HRSCAF=32892::26759206_-2	Six3/6 A	Six3/6 A	Six3/6	SINE	GEQRTHCFKERTRDLLRKYYLQNCYPSPSKKCELSEATGLTPTQIGNWFKNRRQRDRAAA
C. rotundicauda	Sc28yqQ_4222;HRSCAF=4379::81338202_-2	Six3/6 B	Six3/6 B	Six3/6	SINE	GEQKTHCFKECARNLLRDWYIKDPYPNPDKKQYLAQATGLTTIQVGNWFKNRRQRDRAAA
C. rotundicauda	Sc28yqQ_31391;HRSCAF=33474::14766053_-3	Six3/6 C-a	Six3/6 C-a	Six3/6	SINE	GEQKTHCFKERTRSLLREWYLQDPYPNPTKKRELAQATGLTPTQVGNWFKNRRQRDRAAA
C. rotundicauda	Sc28yqQ_10676;HRSCAF=11145::79979131_+1	Six3/6 C-b	Six3/6 C-b	Six3/6	SINE	GEQKTHCFKERTRSLLREWYLQDPYPNPTKKRELAQATGLTPTQVGNWFKNRRQRDRAAA
C. rotundicauda	Sc28yqQ_31388;HRSCAF=33419::3796655_+2	Six3/6 D	Six3/6 D	Six3/6	SINE	GEQKTHCFKERTRSLLREWYLQDPYPNPTKKRELAEATGLTPTQVGNWFKNRRQRDRAAA
T. tridentatus	Scaffold_44676;HRSCAF=46209::54154372_+1	Six3/6 A	Six3/6 A	Six3/6	SINE	GEQRTHCFKERTRDLLREYYLHNCYPSPSKKYELAEATGLTPTQIGNWFKNRRQRDRAAA
T. tridentatus	Scaffold_20684;HRSCAF=21551::27231110_+2	Six3/6 B	Six3/6 B	Six3/6	SINE	GEQKTHCFKECARNLLREWYIKDPYPNPDKKRYLAQATSLTTIQVGNWFKNRRQRDRAAA
T. tridentatus	Scaffold_44526;HRSCAF=45800::15142935_-1	Six3/6 C1	Six3/6 C1	Six3/6	SINE	GEQKTHCFKERTRSLLREWYLQDPYPNPTKKRELAQATGLTPTQVGNWFKNRRQRDRAAA
T. tridentatus	Scaffold_22712;HRSCAF=23667::57535401_-3	Six3/6 C2	Six3/6 C2	Six3/6	SINE	GEQKTHCFKERTRSLLREWYLQDPYPNPTKKRELAQATGLTPTQVGNWFKNRRQRDRAAA
T. tridentatus	Scaffold_15738;HRSCAF=16415::137792987_-2	Six3/6 D	Six3/6 D	Six3/6	SINE	GEQKTHCFKERTRSLLREWYLQDPYPNPTKKRELAEATGLTPTQVGNWFKNRRQRDRAAA
T. tridentatus	Scaffold_15767;HRSCAF=16444::23540321_+2	Six3/6-like	Six3/6-like	Six3/6	SINE	RRTKTHCFKQHTRSLLQEWYRQHPYLNLTQKRELAHTTGLTPTQVGNWFKNRRQRDRAAG
L. polyphemus		Six4/5 A	Six4/5 A	Six4/5	SINE	GEETIYCFKEKSRIALKECYNHNRYPTPDEKRNLAKKTGLTLTQVSNWFKNRRQRDRTPQ
L. polyphemus		Six4/5 B	Six4/5 B	Six4/5	SINE	GEETVYCFKEKSRMMLKECYLQNRYPTPDEKRLLAKKTGLTLTQVSNWFKNRRQRDRTHT
L. polyphemus		Six4/5 C	Six4/5 C	Six4/5	SINE	GEETIYCFKEKSRMMLKDCYEKNRYPTPDEKRLLAKKTGLTLTQVSNWFKNRRQRDRTHI
L. polyphemus		Six4/5 D	Six4/5 D	Six4/5	SINE	GEATVYCFKERYRQMLRECYNRNRYPTPDEKRLLVKKTGLSLSQVSNWFKNRRQRNGTRT
C. rotundicauda	Sc28yqQ_10676;HRSCAF=11145::30329629_+1	Six4/5 A	Six4/5 A	Six4/5	SINE	GEETIYCFKEKSRIALKECYNHNRYPTPDEKRNLARKTGLTLTQVSNWFKNRRQRDRTPQ
C. rotundicauda	Sc28yqQ_10676;HRSCAF=11145::79650121_-1	Six4/5 B	Six4/5 B	Six4/5	SINE	GEETVYCFKEKSRMILKECYLQNRYPTPDEKRLLAKKTGLTLTQVSNWFKNRRQRDRTHT
C. rotundicauda	Sc28yqQ_31391;HRSCAF=33474::14430520_+1	Six4/5 C	Six4/5 C	Six4/5	SINE	GEETIYCFKEKSRMMLKDCYEKNRYPTPDEKRLLAKKTGLTLTQVSNWFKNRRQRDRTHI
C. rotundicauda	Sc28yqQ_31388;HRSCAF=33419::3484351_-1	Six4/5 D	Six4/5 D	Six4/5	SINE	GEETVYCFKEKARQMLREYYNQKCYPTPSEKRLMVKKTGLSLSQVRNWFKNRRQRNRTRS
T. tridentatus	Scaffold_11093;HRSCAF=11577::27882379_+1	Six4/5 A	Six4/5 A	Six4/5	SINE	GEETIYCFKEKSRIALKECYNHNRYPTPDEKRNLARKTGLTLTQVSNWFKNRRQRDRTPQ
T. tridentatus	Scaffold_22712;HRSCAF=23667::57867279_+3	Six4/5 B	Six4/5 B	Six4/5	SINE	GEETVYCFKEKSRMILKECYLQNRYPTPDEKRLLAKKTGLTLTQVSNWFKNRRQRDRTHT
T. tridentatus	Scaffold_44526;HRSCAF=45800::14845493_-2	Six4/5 C	Six4/5 C	Six4/5	SINE	GEETIYCFKEKSRMMLKDCYEKNRYPTPDEKRLLAKKTGLTLTQVSNWFKNRRQRDRTHI
T. tridentatus	Scaffold_15738;HRSCAF=16415::138091571_+2	Six4/5 D	Six4/5 D	Six4/5	SINE	GEETVYCFKEKARQILREYYNQNCYPTPSEKRLLAKKTGLSLSQVRNWFKNRRQRNRTRS
L. polyphemus		Ara A	Ara A	Irx	TALE	GVNRRKNATRETTNTLKAWLYEHRKNPYPTKGEKIMLAILTKMTLTQVSTWFANARRRLKKER
L. polyphemus		Ara B	Ara B	Irx	TALE	NVARRKNATRETTNTLKAWLYEHRKNPYPTKGEKIMLAIITKMTLTQVSTWFANARRRLKKEN
L. polyphemus		Ara C	Ara C	Irx	TALE	SVARRKNATRETTNTLKAWLYEHKKNPYPTKGEKIMLAIITKMTLTQVSTWFANARRRLKKEN
L. polyphemus		Mirr A	Mirr A	Irx	TALE	SGARRKNVTRDSTNTLKAWLNEHKKNPYPTKGEKIMLAIITKMTLTQVSTWFANARRRLKKDN
L. polyphemus		Mirr B	Mirr B	Irx	TALE	NGARRKNVTRDSTSTLKAWLNEHRKNPYPTKGEKIMLAIITKMTLTQVSTWFANARRRLKKDN
L. polyphemus		Mirr C-a	Mirr C-a	Irx	TALE	NVARRKNVTRDSTSTLKAWLNEHRKNPYPTKGEKIMLAIITKMTLTQVSTWFANARRRLKRDN
L. polyphemus		Mirr C-b	Mirr C-b	Irx	TALE	NVARRKNVTRDSTSTLKAWLNEHRKNPYPTKGEKIMLAIITKMTLTQVSTWFANARRRLKRDN
L. polyphemus		Mirr D	Mirr D	Irx	TALE	NGARRKNATRETTSTLKAWLSEHRKNPYPTKGEKIMLAIITKMTLTQVSTWFANARRRLKKEN
L. polyphemus		Mirr E	Mirr E	Irx	TALE	NGARRKNATRETTSTLKAWLNDHRKNPYPTKGEKIMLAIITKMTLTQVSTWFANARRRLKKEN
L. polyphemus		Mirr F-a	Mirr F-a	Irx	TALE	NGARRKNATRETTSTLKAWLNEHRKNPYPTKGEKIMLAIITKMTLTQVSTWFANARRRLKKEN
L. polyphemus		Mirr F-b	Mirr F-b	Irx	TALE	NGARRKNATRETTSTLKAWLNEHRKNPYPTKGEKIMLAIITKMTLTQVSTWFANARRRLKKEN
C. rotundicauda	Sc28yqQ_31398;HRSCAF=33784::23373411_+3	Ara A	Ara A	Irx	TALE	GISRRKNATRESTNTLKAWLYEHRKNPYPTKGEKIMLAILTKMTLTQVSTWFANARRRLKKER
C. rotundicauda	Sc28yqQ_31391;HRSCAF=33474::119730022_+1	Ara B	Ara B	Irx	TALE	NVARRKNATRETTNTLKAWLYEHRKNPYPTKGEKIMLAIITKMTLTQVSTWFANARRRLKKEN
C. rotundicauda	Sc28yqQ_31367;HRSCAF=33046::77597757_+3	Ara C	Ara C	Irx	TALE	VVARKKNATRETTNTLKAWLYEHKKNPYPTKGEKIMLAIITKMTLTQVSTWFANARRRLKKEN
C. rotundicauda	Sc28yqQ_31391;HRSCAF=33474::119334007_+1	Mirr A	Mirr A	Irx	TALE	NGARRKNVTRDSTNTLKAWLDEHRKNPYPTKGEKIMLAIITKMTLTQVSTWFANARRRLKKDN
C. rotundicauda	Sc28yqQ_31367;HRSCAF=33046::77209817_+2	Mirr B	Mirr B	Irx	TALE	NGARRKNVTRDSTSTLKAWLNEHRKNPYPTKGEKIMLAIITKMTLTQVSTWFANARRRLKKDN
C. rotundicauda	Sc28yqQ_31364;HRSCAF=32975::49964429_+2	Mirr C-a	Mirr C-a	Irx	TALE	NVARRKNVTRDSTSTLKAWLNEHRKNPYPTKGEKIMLAIITKMTLTQVSTWFANARRRLKRDN
C. rotundicauda	Sc28yqQ_31398;HRSCAF=33784::23117427_+3	Mirr C-b	Mirr C-b	Irx	TALE	NVARRKNVTRDSTSTLKAWLNEHRKNPYPTKGEKIMLAIITKMTLTQVSTWFANARRRLKRDN
C. rotundicauda	Sc28yqQ_31398;HRSCAF=33784::23200044_+3	Mirr D	Mirr D	Irx	TALE	NGARRKNATRETTSTLKAWLSEHRKNPYPTKGEKIMLAILTKMTLTQVSTWFANARRRLKKEN
C. rotundicauda	Sc28yqQ_31364;HRSCAF=32975::50017423_+1	Mirr E	Mirr E	Irx	TALE	NGARRKNATRETTSTLKAWLNDHRKNPYPTKGEKIMLAIITKMTLTQVSTWFANARRRLKKEN
C. rotundicauda	Sc28yqQ_31367;HRSCAF=33046::77328021_+3	Mirr F-a	Mirr F-a	Irx	TALE	NGARRKNATRETTSTLKAWLNEHRKNPYPTKGEKIMLAIITKMTLTQVSTWFANARRRLKKEN
C. rotundicauda	Sc28yqQ_31391;HRSCAF=33474::119479082_+2	Mirr F-b	Mirr F-b	Irx	TALE	NGARRKNATRETTSTLKAWLNEHRKNPYPTKGEKIMLAIITKMTLTQVSTWFANARRRLKKEN
C. rotundicauda	Sc28yqQ_31391;HRSCAF=33474::119474412_-2	Mirr F-c	Mirr F-c	Irx	TALE	NGARRKNATRETTSTLKAWLNEHRKNPYPTKGEKIMLAIITKMTLTQVSTWFANARRRLKKEN
T. tridentatus	Scaffold_17368;HRSCAF=18114::24181981_+1	Ara A	Ara A	Irx	TALE	GVSRRKNATRESTNTLKAWLYEHRKNPYPTKGEKIMLAILTKMTLTQVSTWFANARRRLKKER
T. tridentatus	Scaffold_44450;HRSCAF=45600::65111593_+1	Ara B	Ara B	Irx	TALE	NVARRKNATRETTNTLKAWLYEHRKNPYPTKGEKIMLAIITKMTLTQVSTWFANARRRLKKEN
T. tridentatus	Scaffold_44679;HRSCAF=46212::13656291_+3	Ara C	Ara C	Irx	TALE	VVARKKNATRETTNTLKAWLYEHKKNPYPTKGEKIMLAIITKMTLTQVSTWFANARRRLKKEN
T. tridentatus	Scaffold_44450;HRSCAF=45600::64736135_+2	Mirr A	Mirr A	Irx	TALE	NGARRKNVTRDSTNTLKAWLDEHRKNPYPTKGEKIMLAIITKMTLTQVSTWFANARRRLKKDN
T. tridentatus	Scaffold_44679;HRSCAF=46212::13277449_+1	Mirr B	Mirr B	Irx	TALE	NGARRKNVTRDSTSTLKAWLNEHRKNPYPTKGEKIMLAIITKMTLTQVSTWFANARRRLKKDN
T. tridentatus	Scaffold_38742;HRSCAF=39799::16689838_-2	Mirr C-a	Mirr C-a	Irx	TALE	NVARRKNVTRDSTSTLKAWLNEHRKNPYPTKGEKIMLAIITKMTLTQVSTWFANARRRLKRDN
T. tridentatus	Scaffold_17368;HRSCAF=18114::23934407_+2	Mirr C-b	Mirr C-b	Irx	TALE	NVARRKNVTRDSTSTLKAWLNEHRKNPYPTKGEKIMLAIITKMTLTQVSTWFANARRRLKRDN
T. tridentatus	Scaffold_17368;HRSCAF=18114::24014540_+2	Mirr D	Mirr D	Irx	TALE	NGARRKNATRETTSTLKAWLSEHRKNPYPTKGEKIMLAILTKMTLTQVSTWFANARRRLKKEN
T. tridentatus	Scaffold_38742;HRSCAF=39799::16626219_-3	Mirr E	Mirr E	Irx	TALE	NGARRKNATRETTSTLKAWLNDHRKNPYPTKGEKIMLAIITKMTLTQVSTWFANARRRLKKEN
T. tridentatus	Scaffold_44679;HRSCAF=46212::13409159_+2	Mirr F-a	Mirr F-a	Irx	TALE	NGARRKNATRETTSTLKAWLNEHRKNPYPTKGEKIMLAIITKMTLTQVSTWFANARRRLKKEN
T. tridentatus	Scaffold_44450;HRSCAF=45600::64855385_+2	Mirr F-b	Mirr F-b	Irx	TALE	NGARRKNATRETTSTLKAWLNEHRKNPYPTKGEKIMLAIITKMTLTQVSTWFANARRRLKKEN
L. polyphemus		Hth A-a	Hth A-a	Meis	TALE	RQKKRGIFPKVATNIMRAWLFQHLTHPYPSEDQKKQLAQDTGLTILQVNNWFINARRRIVQPM
L. polyphemus		Hth A-b	Hth A-b	Meis	TALE	RQKKRGIFPKVATNIMRAWLFQHLTHPYPSEDQKKQLAQDTGLTILQVNNWFINARRRIVQPM
L. polyphemus		Hth B	Hth B	Meis	TALE	RQKKRGIFPKVATNIMRAWLFQHLSHPYPSEDQKKQLAQDTGLTILQVNNWFLNARNRVLIPV
L. polyphemus		Hth C	Hth C	Meis	TALE	KQKKRGLFPKVATNLLRTWLFQHLSHPYPSEDQKKQLSQDTGLTVLQVNNWFINARRRIVQPM
C. rotundicauda	Sc28yqQ_29770;HRSCAF=31033::77401692_-2_/_77382098_-3	Hth A	Hth A	Meis	TALE	RQKKRGIFPKVATNIMRAWLFQHLTHPYPSEDQKKQLAQDTGLTILQVNNWFINARRRIVQPM
C. rotundicauda	Sc28yqQ_31391;HRSCAF=33474::15958189_+1_/_+15962645_+2_/_+15998031_+3	Hth B	Hth B	Meis	TALE	RQKKRGIFPKVATNIMRAWLFQHLSHPYPSEDQKKQLAQDTGLTILQVNNWFINARRRIVQPM
C. rotundicauda	Sc28yqQ_31388;HRSCAF=33419::10015248_-2_/_+10005584_-3	Hth C	Hth C	Meis	TALE	KQKKRGLFPKVATNMLRAWLFQHLSHPYPSEDQKKQLSRDTGLTILQVNNWFINARRRIVQPM
T. tridentatus	Scaffold_11093;HRSCAF=11577::4697163_+3_/_4715657_+2	Hth A-a	Hth A-a	Meis	TALE	RQKKRGIFPKVATNIMRAWLFQHLTHPYPSEDQKKQLAQDTGLTILQVNNWFINARRRIVQPM
T. tridentatus	Scaffold_17076;HRSCAF=17806::45535032_-3_/_45514837_-2	Hth A-b	Hth A-b	Meis	TALE	RQKKRGIFPKVATNIMRAWLFQHLTHPYPSEDQKKQLAQDTGLTILQVNNWFINARRRIVQPM
T. tridentatus	Scaffold_44526;HRSCAF=45800::16421648_+2_/_+16425648_+3_/_+16459832_+2	Hth B	Hth B	Meis	TALE	RQKKRGIFPKVATNIMRAWLFQHLSHPYPSEDQKKQLAQDTGLTILQVNNWFINARRRIVQPM
L. polyphemus		Mkx	Mkx	Mkx	TALE	RRHQKRQVLQDMSRPLKQWLIRHRDNPYPSKAEKISLALGSQMTLVQVSNWFANARRRLKNTV
C. rotundicauda	Sc28yqQ_31364;HRSCAF=32975::22726427_+2	Mkx	Mkx	Mkx	TALE	RRHQKRKVLQDMSRPLKQWLIRHRDNPYPSKAEKISLALGSQMTLVQVSNWFANARRRLKNTV
T. tridentatus	Scaffold_38742;HRSCAF=39799::45007220_-1	Mkx	Mkx	Mkx	TALE	RRHQKRQVLQDMSRPLKQWLIRHRDNPYPSKAEKISLALGSQMTLVQVSNWFANARRRLKNTV
L. polyphemus		Exd A	Exd A	Pbx	TALE	-RRKRRNFSKQATEILNEYFYSHLSNPYPSEEAKEDLARRCSITVSQVSNWFGNKRIRYKKNI
L. polyphemus		Exd B	Exd B	Pbx	TALE	GRRKRRNFSKQATEILNEYFYSHLSNPYPSEEAKEELARKCGITMSQVSNWFGNKRIRYKKNI
L. polyphemus		Exd C1	Exd C1	Pbx	TALE	CRRKRRNFSKQATEILNEYFYSHLSNPYPSEEAKEELARKCGITVSQVSNWFGNKRIRYKKNI
L. polyphemus		Exd C2	Exd C2	Pbx	TALE	CRRKRRNFSKQATEVLNEYFYSHLSNPYPSEEAKEELAKKCGITVSQVRNWFGNKRIRYKKNI
L. polyphemus		Exd D	Exd D	Pbx	TALE	FRRKRRNFSKQATEILNEYFYSHLSNPYPSEEAKEELAKKCGITISQVSNWFGNKRIRYKKNI
L. polyphemus		Exd E1?	Exd E1?	Pbx	TALE	FRRKRRNFSKQATEILNEYFYSHLSNPYHSEEAKEELARKCGITISQVSNWFGNKRIRYKKNI
L. polyphemus		Exd E2?	Exd E2?	Pbx	TALE	FRRKRRNFSKQATEILNEYFYSHLSNPYPSEEAKEELARKCGITISQVS
C. rotundicauda	Sc28yqQ_9435;HRSCAF=9790::34143581_-3_/_+34142463_-2	Exd A	Exd A	Pbx	TALE	VRRKRRNFSKQATEILNEYFYSHLSNPYPSEEAKEDLARRCSITVSQVSNWFGNKRIRYKKNI
C. rotundicauda	Sc28yqQ_31377;HRSCAF=33198::20488096_-3_/_+20486107_-3	Exd B	Exd B	Pbx	TALE	GRRKRRNFSKQATEILNEYFYSHLSNPYPSEEAKEELARKCGITMSQVSNWFGNKRIRYKKNI
C. rotundicauda	Sc28yqQ_31377;HRSCAF=33198::3152009_+2_/_+3153208_+1	Exd C	Exd C	Pbx	TALE	CRRKRRNFSKQATEILNEYFYSHLSNPYPSEEAKEELSRKCGITVSQVSNWFGNKRIRYKKNI
C. rotundicauda	Sc28yqQ_6210;HRSCAF=6414::1867579_+1_/_+1868402_+2	Exd C	Exd C	Pbx	TALE	YRRKRRNFSKQATELLNEYFYSHLSNPYPSEEAKEELARKCGITVSQVSNWFGNKRIRYKKNI
C. rotundicauda	Sc28yqQ_31364;HRSCAF=32975::2883030_-2	Exd D?	Exd D?	Pbx	TALE	----------------------------------------------QISNWFGNKRIRYKKNI
C. rotundicauda	Sc28yqQ_29573;HRSCAF=30830::318_-3	Exd D-a	Exd D-a	Pbx	TALE	FRRKRRNFSKQATEILNEYFYSHLSNPYPSEDAKEELARKCGITISQV
C. rotundicauda	Sc28yqQ_29574;HRSCAF=30831::318_-2	Exd D-b	Exd D-b	Pbx	TALE	FRRKRRNFSKQATEILNEYFYSHLSNPYPSEDAKEELARKCGITISQV
C. rotundicauda	Sc28yqQ_9435;HRSCAF=9790::29715611_-3_/_+29713014_-2	Exd E1	Exd E1	Pbx	TALE	YRRKRRNFSKQATEILNEYFYSHLSNPYPSEEAKEELARKCGITISQVSNWFGNKRIRYKKNI
T. tridentatus	Scaffold_44553;HRSCAF=45873::81399080_+2_/_81400324_+1	Exd A	Exd A	Pbx	TALE	VRRKRRNFSKQATEILNEYFYSHLSNPYPSEEAKEDLARRCSITVSQVSNWFGNKRIRYKKNI
T. tridentatus	Scaffold_44553;HRSCAF=45873::21463310_-1_/_+21461279_-1	Exd B	Exd B	Pbx	TALE	GRRKRRNFSKQATEILNEYFYSHLSNPYPSEEAKEELARKCGITMSQVSNWFGNKRIRYKKNI
T. tridentatus	Scaffold_44553;HRSCAF=45873::3364793_+2_/_+3366005_+2	Exd C	Exd C	Pbx	TALE	CRRKRRNFSKQATEILNEYFYSHLSNPYPSEEAKEELSRKCGITVSQVSNWFGNKRIRYKKNI
T. tridentatus	Scaffold_44676;HRSCAF=46209::529177_-2_/_527486_-1	Exd D	Exd D	Pbx	TALE	FRRKRRNFSKQATEILNEYFYSHLSNPYPSEDAKEELARKCGITISQVSNWFGNKRIRYKKNI
T. tridentatus	Scaffold_44553;HRSCAF=45873::85883605_+1_/_85886331_+3	Exd E	Exd E	Pbx	TALE	YRRKRRNFSKQATEILNEYFYSHLSNPYPSEEAKEELARKCGITISQVSNWFGNKRIRYKKNI
L. polyphemus		Pknox A	Pknox A	Pknox	TALE	KKQKRGVLPKHATSIMRSWLFQHIVHPYPTEDEKRQIAAQTNLNLLQVNNWFINARRRILQPM
L. polyphemus		Pknox B	Pknox B	Pknox	TALE	KKQKRGVLPKYATSVMRSWLFQHIVHPYPTEDEKRQIAAQINLNLLQVNNWFINARRRILQPM
C. rotundicauda	Sc28yqQ_31377;HRSCAF=33198::60575157_-1_/_60573478_-3_/_60571938_-1	Pknox A	Pknox A	Pknox	TALE	KKQKRGVLPKHATSIMRSWLFQHIVHPYPTEDEKRQIAAQTNLNLLQVNNWFINARRRILQPM
C. rotundicauda	Sc28yqQ_31371;HRSCAF=33111::76217261_-3_/_76216507_-1_/_76211123_-3	Pknox B	Pknox B	Pknox	TALE	KKQKRGVLPKYATNVMRSWLFQHIVHPYPTEDEKRQIAAQINLNLLQVNNWFINARRRILQPM
T. tridentatus	Scaffold_44677;HRSCAF=46210::3926235_-3_/_+3924537_-3	Pknox A	Pknox A	Pknox	TALE	KKQKRGVLPKHATSIMRSWLFQHIVHPYPTEDEKRQIAAQTNLNLLQVNNWFINARRRILQPM
T. tridentatus	Scaffold_20792;HRSCAF=21666::30660267_+3_/_+30663973_+1_/_+30669579_+3	Pknox B	Pknox B	Pknox	TALE	KKQKRGVLPKYATNVMRSWLFQHIVHPYPTEDEKRQIAAQINLNLLQVNNWFINARRRILQPM
L. polyphemus		Tgif A	Tgif A	Tgif	TALE	GRKRRGNLPKESVKILKMWLYEHRYNAYPSDQEKLSLSKEANLSLLQVCNWFINARRRILPDL
L. polyphemus		Tgif B	Tgif B	Tgif	TALE	GRKRRGNLPKESVKILKMWLYEHRYNAYPSDQEKLLLSKEANLSLLQVCNWFINARRRILPDL
L. polyphemus		Tgif C	Tgif C	Tgif	TALE	GRKRRGNLPKESVKILKMWLYEHRYNAYPSDQEKLVLSKEANLSLLQVCNWFINARRRILPDL
L. polyphemus		Tgif D	Tgif D	Tgif	TALE	SRKRRGNLPKESVKVLKMWLYEHRYNAYPSDQEKLILSKEANLSVLQVCNWFINARRRILPDI
L. polyphemus		Tgif E	Tgif E	Tgif	TALE	SRKRRGNLPKESVKILKMWLYEHRYNAYPSDQEKICLSKEANLSVLQVCNWFINARRRILPDI
L. polyphemus		Tgif F	Tgif F	Tgif	TALE	SRKRRGNLPKESVKILKMWLYEHRYNAYPSDEEKMLLSKEANLSILQVCNWFINARRRILPDI
L. polyphemus		Tgif G	Tgif G	Tgif	TALE	SRKRRGNLPRESVKVLKRWLYEHRYNAYPSDQEKELLSKEANLSVLQVCNWFINARRRILPDI
C. rotundicauda	Sc28yqQ_29814;HRSCAF=31077::51487757_-2	Tgif A	Tgif A	Tgif	TALE	GRKRRGNLPKESVKILKMWLYEHRYNAYPSDQEKLSLSKEANLSLLQVCNWFINARRRILPDL
C. rotundicauda	Sc28yqQ_31391;HRSCAF=33474::103498928_+2	Tgif B	Tgif B	Tgif	TALE	GRKRRGNLPKESVKILKMWLYEHRYNAYPSDQEKLILSKEANLSVLQVCNWFINARRRILPDL
C. rotundicauda	Sc28yqQ_31358;HRSCAF=32892::6147341_+2	Tgif C	Tgif C	Tgif	TALE	GRKRRGNLPKESVKILKMWLYEHRYNAYPSDQEKLVLSKEANLSLLQVCNWFINARRRILPDL
C. rotundicauda	Sc28yqQ_31364;HRSCAF=32975::32815168_-1	Tgif D	Tgif D	Tgif	TALE	SRKRRGNLPKESVKVLKMWLYEHRYNAYPSDQEKLILSKEANLSVLQVCNWFINARRRILPDI
C. rotundicauda	Sc28yqQ_29770;HRSCAF=31033::44662878_-2	Tgif E	Tgif E	Tgif	TALE	SRKRRGNLPKESVKILKMWLYEHRYNAYPSDQEKICLSKEANLSVLQVCNWFINARRRILPDI
C. rotundicauda	Sc28yqQ_31358;HRSCAF=32892::9345434_-1	Tgif F	Tgif F	Tgif	TALE	SRRRRGNLPKESVKILKMWLYEHRYNAYPSDEEKMSLSKEANLSILQVCNWFINARRRILPDI
T. tridentatus	Scaffold_44678;HRSCAF=46211::129912488_-1	Tgif A	Tgif A	Tgif	TALE	GRKRRGNLPKESVKILKMWLYEHRYNAYPSDQEKLSLSKEANLSLLQVCNWFINARRRILPDL
T. tridentatus	Scaffold_44450;HRSCAF=45600::49629307_+1	Tgif B	Tgif B	Tgif	TALE	GRKRRGNLPKESVKILKMWLYEHRYNAYPSDQEKLLLSKEANLSVLQVCNWFINARRRILPDL
T. tridentatus	Scaffold_44676;HRSCAF=46209::74566362_-3	Tgif C	Tgif C	Tgif	TALE	GRKRRGNLPKESVKILKMWLYEHRYNAYPSDQEKLVLSKEANLSLLQVCNWFINARRRILPDL
T. tridentatus	Scaffold_38742;HRSCAF=39799::34183224_-3	Tgif D	Tgif D	Tgif	TALE	SRKRRGNLPKESVKVLKMWLYEHRYNAYPSDQEKLILSKEANLSVLQVCNWFINARRRILPDI
T. tridentatus	Scaffold_17076;HRSCAF=17806::11220811_-2	Tgif E	Tgif E	Tgif	TALE	SRKRRGNLPKESVKILKMWLYEHRYNAYPSDQEKICLSKEANLSVLQVCNWFINARRRILPDI
T. tridentatus	Scaffold_44676;HRSCAF=46209::71258860_+1	Tgif F	Tgif F	Tgif	TALE	SRRRRGNLPKESVKILKMWLYEHRYNAYPSDEEKMSLSKEANLSILQVCNWFINARRRILPDI
T. tridentatus	Scaffold_5492;HRSCAF=5823::71611_+1	Tgif G	Tgif G	Tgif	TALE	SRKRRGNLPRESVKVLKRWLYEHRYNAYPSDQEKELLSREANLSVLQVCNWFINARRRILPDI
L. polyphemus		Unknown TALE	Unknown TALE	Unknown	TALE	GQRPTVVLSELAKQTLLNWLNSHKSYPYPTQQEKQMLAIETGLTVTQVRTWCANYRRRKLSH
C. rotundicauda	Sc28yqQ_31358;HRSCAF=32892::85091743_+1	Unknown TALE	Unknown TALE	Unknown	TALE	GQRPTVVLSELAKKTLLNWLNSHKSYPYPSQQEKQMLANETGLTVTQVQTWCANYRRRKLCHK
T. tridentatus	Scaffold_22712;HRSCAF=23667::20714183_+2	Unknown TALE	Unknown TALE	Unknown	TALE	GQRPTVVLSELAKKTLLNWLSSHKSYPYPSQQEKQMLANETGLTVTQVRTWCANYRRRKLSHK
L. polyphemus		Zeb-like? A	Zeb-like? A	Zeb?	ZF	CASVKSLLTDDKFSVLQACRDSNPKPTKSEVINLAKELDCSSRIAQCWFQNVQAQRCHSS
L. polyphemus		Zeb-like? B	Zeb-like? B	Zeb?	ZF	PVLVRSLLNDENVSVLKAYFKQNPKPTRSEITKLARELGCTSLDVHSWFQNLKTLECHSS
L. polyphemus		Zeb-like? C	Zeb-like? C	Zeb?	ZF	-VRVRSLLNDESLNILSSYFEDNPKPTKFEIMKLARELCCPSRVVQCWFQNFRAR
L. polyphemus		Zeb-like? D1	Zeb-like? D1	Zeb?	ZF	NTIVHNTPSGNRLQLLEAFRDRNPSPTKYEVTKMAREIGCSSRMVQMWFQVSKNENFPPD
L. polyphemus		Zeb-like? D2	Zeb-like? D2	Zeb?	ZF	NVPIHNMLSGNKLIALEAFHNRNPNPAKYEIMKMAREIGCSSKIVQAWFQAKKDKNIYKN
L. polyphemus		Zeb-like? E	Zeb-like? E	Zeb?	ZF	-KLKTLEKFHVQNRNPTKYDIKKLARELGCPSRIVQVWLQ
C. rotundicauda	Sc28yqQ_31391;HRSCAF=33474::157589095_+1	Zeb-like? A	Zeb-like? A	Zeb?	ZF	CVSVRPLLADHKVSVLKACRDSNLKPTNSEVANHAKELDCSSRISQCWFQNVQAQRCHSS
C. rotundicauda	Sc28yqQ_31398;HRSCAF=33784::60505721_-2	Zeb-like? B	Zeb-like? B	Zeb?	ZF	RVLVRSLLNDENISVVKEYFKQNPKPTRSEITKLARELGCTSLDVHSWFQNAKTLECHSS
C. rotundicauda	Sc28yqQ_31367;HRSCAF=33046::21061119_-3	Zeb-like? C	Zeb-like? C	Zeb?	ZF	HVRVRSLLNDESLNILKSYFEDNPKPTKFEIMKLARELCCPSRVVQCWFQNFRTRKCYPD
C. rotundicauda	Sc28yqQ_3523;HRSCAF=3660::41154630_+3	Zeb-like? D	Zeb-like? D	Zeb?	ZF	SVPIHNMLNRNKLTALEAFHGRNPNPAKYEIMKIAREIGCSSRAVQAWFQAKKDRNACKS
C. rotundicauda	Sc28yqQ_9435;HRSCAF=9790::308640_-2	Zeb-like? F?	Zeb-like? F?	Zeb?	ZF	NAEYQNTLSINKLKVLEAFRDRNTSPTKCEVMKFAKEIGCSSRMVQAWFQISKNENVSSN
C. rotundicauda	Sc28yqQ_3523;HRSCAF=3660::5184755_-3	Zeb-like? E	Zeb-like? E	Zeb?	ZF	KIPFQSVLNEVKLKTLEEFHLQNRNPTKKDIKKIARELGCSSRIVQVWLEAVKNENFSTN
T. tridentatus	Scaffold_44450;HRSCAF=45600::100584048_-2	Zeb-like? A	Zeb-like? A	Zeb?	ZF	CVSVRPLLADHKVSVLKACRDSNLKPTKSEVTNLAKELDCSSRIAQCWFQNVQVQRYHSS
T. tridentatus	Scaffold_17368;HRSCAF=18114::72008826_+3	Zeb-like? B	Zeb-like? B	Zeb?	ZF	RVLVRSLLNDENISVVKEYFKQNPKPTRSEITKLARELGCNSLDVHSWFQNAKTLECHSS
T. tridentatus	Scaffold_15738;HRSCAF=16415::19771275_-1	Zeb-like? C	Zeb-like? C	Zeb?	ZF	HVRVRSLLNDESLNILKSYFEDNPKPTKFEIMKLARELCCPSRVVQCWFQNFRTRKCYPD
T. tridentatus	Scaffold_17368;HRSCAF=18114::86973759_+3	Zeb-like? D	Zeb-like? D	Zeb?	ZF	SVPIHNMLNRNKLLALEAFHNRNPNPAKYEIMKIAREIGCSSKVVQAWFQAKKDRNAFKS
T. tridentatus	Scaffold_22712;HRSCAF=23667::105336969_-3	Zeb-like? E	Zeb-like? E	Zeb?	ZF	-----------KLKTLEEFHLQNRNPTKKDIKKIARELGCSSRIVQVWLQAVK
L. polyphemus		Zfhx A HD1	Zfhx A HD1	Zfhx	ZF	QKRARTRINDDQLKVLRTYFDINNSPTEEQLVEMSEKSGLTVKVIKHWFRNTLFKERQRN
L. polyphemus		Zfhx A HD2	Zfhx A HD2	Zfhx	ZF	KRANRTRFTDYQVKILQEFFETNAYPKDDNLDYLSKLLNLSPRIIVVWFQNARQKARKMY
L. polyphemus		Zfhx A HD3	Zfhx A HD3	Zfhx	ZF	DKRLRTTILPEQLDFLYQKYQIESNPSRKMLETIAREVGLKKRVVQVWFQNTRARERKGQ
L. polyphemus		Zfhx A HD4	Zfhx A HD4	Zfhx	ZF	-KRFRTQMSTLQITIMKSIFKDYKTPSMAECEQLGREIGLAKRVVQVWFQNARAKEKKS
L. polyphemus		Zfhx B HD4	Zfhx B HD4	Zfhx	ZF	RKRVRTQLTAVQVKIMKSIFADYKTPSITECEFLGHEIGLPKRVIQVWFQNARAKEKKSS
L. polyphemus		Zfhx B HD3	Zfhx B HD3	Zfhx	ZF	DKRLRTTILPEQLDYLYQKYQIESNPSRKMLENIAREVCLRKRVVQVWFQNTRARERKGH
L. polyphemus		Zfhx B HD2	Zfhx B HD2	Zfhx	ZF	KRANRTRFTDYQIKVLQEFFETNPYPKDDSLEYLSKLLNLSPRVVVVWFQNARQKARKVY
L. polyphemus		Zfhx B HD1	Zfhx B HD1	Zfhx	ZF	QKRARTRINDDQLRILKTYFNINNSPSEEQLKEMSLKSGLPLKVIKHWFRNTLFKERQRN
L. polyphemus		Zfhx C HD4	Zfhx C HD4	Zfhx	ZF	AKRFRTQMTTLQIKIMKSIFVDYKTPSMAECEQLGREIGLAKRVVQVWFQNARAKEKKSK
L. polyphemus		Zfhx C HD3	Zfhx C HD3	Zfhx	ZF	DKRLRTTILPEQLDFLYQKYQIESNPSRKMLESISREVGLKKRVVQVWFQNTRARERKGQ
L. polyphemus		Zfhx C HD2	Zfhx C HD2	Zfhx	ZF	KRANRTRFTDYQVKILQEFFETNAYPKDDNLEYLSKLLHLSPRIIVVWFQNARQKARKMY
L. polyphemus		Zfhx C HD1	Zfhx C HD1	Zfhx	ZF	QKRARTRISDDQLKILRTYFNINNSPTEEQLVEMSDKSGLTVKVIKHWFRNTLFKERQRN
L. polyphemus		Zfhx D HD4	Zfhx D HD4	Zfhx	ZF	KKRFRTQMTTLQLKVMKSVFLDYKTPSMAECEILGHEIGLPKRVVQVWFQNARAKEKKYK
L. polyphemus		Zfhx D HD3	Zfhx D HD3	Zfhx	ZF	DKRLRTTILPEQLDYLYQKYQIESNPSRKMLENIAREVGLKKRVVQVWFQNTRARERKGQ
L. polyphemus		Zfhx D HD2	Zfhx D HD2	Zfhx	ZF	KRANRTRFTDYQIKVLQEFFETNAYPKDDSLEYLSKLLSLSPRVIVVWFQNARQKARKVY
L. polyphemus		Zfhx D HD1	Zfhx D HD1	Zfhx	ZF	QKRARTRISDDQLRILRAYFDINSSPSEEQLKEMSVKSGLPLKVIKHWFRNTLFKERQRN
C. rotundicauda	Sc28yqQ_4222;HRSCAF=4379::57301894_+1	Zfhx A1 HD1	Zfhx A1 HD1	Zfhx	ZF	QKRARTRINDDQLKILRMYFDINNSPTEEQLVEMSEKSGLTVKVIKHWFRNTLFKERQRN
C. rotundicauda	Sc28yqQ_4222;HRSCAF=4379::57302629_+1	Zfhx A1 HD2	Zfhx A1 HD2	Zfhx	ZF	KRANRTRFTDYQVKILQEFFETNAYPKDDNLDYLSKLLNLSPRIIVVWFQNARQKARKMY
C. rotundicauda	Sc28yqQ_4222;HRSCAF=4379::57303310_+1	Zfhx A1 HD3	Zfhx A1 HD3	Zfhx	ZF	DKRLRTTILPEQLDFLYQKYQIESNPSRKMLETIAREVGLKKRVVQVWFQNTRARERKGQ
C. rotundicauda	Sc28yqQ_4222;HRSCAF=4379::57304156_+1	Zfhx A1 HD4	Zfhx A1 HD4	Zfhx	ZF	GKRFRTQMSTLQITVMKSIFTDYRTPSMAECEQLGREIGLAKRVVQVWFQNARAKEKKSI
C. rotundicauda	Sc28yqQ_4222;HRSCAF=4379::57335309_+2	Zfhx A2 HD4	Zfhx A2 HD4	Zfhx	ZF	GKRFRTQMSTLQITVMKSIFTDYKTPSMAECEQLGREIGLAKRVVQVWFQNARAKEKKSI
C. rotundicauda	Sc28yqQ_4222;HRSCAF=4379::57334463_+2	Zfhx A2 HD3	Zfhx A2 HD3	Zfhx	ZF	DKRLRTTILPEQLDFLYQKYQIESNPSRKMLETIAREVGLKKRVVQVWFQNTRARERKGQ
C. rotundicauda	Sc28yqQ_4222;HRSCAF=4379::57333782_+2	Zfhx A2 HD2	Zfhx A2 HD2	Zfhx	ZF	KRANRTRFTDYQVKILQEFFETNAYPKDDNLDYLSKLLNLSPRIIVVWFQNARQKARKMY
C. rotundicauda	Sc28yqQ_4222;HRSCAF=4379::57333047_+2	Zfhx A2 HD1	Zfhx A2 HD1	Zfhx	ZF	QKRARTRINDDQLKILRMYFDINNSPTEEQLVEMSEKSGLTVKVIKHWFRNTLFKERQRN
C. rotundicauda	Sc28yqQ_31377;HRSCAF=33198::51563185_+1	Zfhx B HD2	Zfhx B HD2	Zfhx	ZF	KRANRTRFTDYQVKILQEFFETNAYPKDDSLEYLSKLLNLSPRVVVVWFQNARQKARKVY
C. rotundicauda	Sc28yqQ_31377;HRSCAF=33198::51563854_+1	Zfhx B HD3	Zfhx B HD3	Zfhx	ZF	DKRLRTTILPEQLDYLYQRYQLESNPSRKMLESIAREVCLRKRVVQVWFQNTRARERKGY
C. rotundicauda	Sc28yqQ_31377;HRSCAF=33198::51564694_+1	Zfhx B HD4	Zfhx B HD4	Zfhx	ZF	RKRARTQLTVVQVKIMKSIFIDYKAPSVTECEFLGHEIGLPKRVVQVWFQNARAKEKKSS
C. rotundicauda	Sc28yqQ_31377;HRSCAF=33198::51562465_+1	Zfhx B HD1	Zfhx B HD1	Zfhx	ZF	QKRARTRINDDQLKILKTYFNINNSPSEEQLKEMSVKSGLPLKVIKHWFRNTLFKERQRN
C. rotundicauda	Sc28yqQ_31371;HRSCAF=33111::145150431_-2	Zfhx C HD4	Zfhx C HD4	Zfhx	ZF	GKRFRTQMTTLQIKVMKSIFVDYKTPSMAECEQLGREIDLAKRVVQVWFQNARAKEKKSK
C. rotundicauda	Sc28yqQ_31371;HRSCAF=33111::145151274_-2	Zfhx C HD3	Zfhx C HD3	Zfhx	ZF	DKRLRTTILPEQLDFLYQKYQIESNPSRKMLESISREVGLKKRVVQVWFQNTRARERKGQ
C. rotundicauda	Sc28yqQ_31371;HRSCAF=33111::145151952_-2	Zfhx C HD2	Zfhx C HD2	Zfhx	ZF	KRANRTRFTDYQVKILQEFFETNAYPKDDNLEYLSKLLHLSPRIIVVWFQNARQKARKMY
C. rotundicauda	Sc28yqQ_31371;HRSCAF=33111::145152687_-2	Zfhx C HD1	Zfhx C HD1	Zfhx	ZF	QKRARTRISDDQLKILRMYFNINNSPTEEQLVEMSDKSGLTVKVIKHWFRNTLFKERQRN
C. rotundicauda	Sc28yqQ_31398;HRSCAF=33784::14639927_+2	Zfhx D HD1	Zfhx D HD1	Zfhx	ZF	QKRARTRISDDQLRILRAHFDINSSPSEEQLKEMSVKSGLPLKVIKHWFRNTLFKERQRN
C. rotundicauda	Sc28yqQ_31398;HRSCAF=33784::14640698_+2	Zfhx D HD2	Zfhx D HD2	Zfhx	ZF	KRANRTRFTDYQIKVLQEFFETNAYPKDDSLEYLSKLLNLSPRVIVVWFQNARQKARKVY
C. rotundicauda	Sc28yqQ_31398;HRSCAF=33784::14641373_+2	Zfhx D HD3	Zfhx D HD3	Zfhx	ZF	DKRLRTTILPEQLDYLYQKYQIESNPSRKMLENIAREVGLKKRVVQVWFQNTRARERKGQ
C. rotundicauda	Sc28yqQ_31398;HRSCAF=33784::14642237_+2	Zfhx D HD4	Zfhx D HD4	Zfhx	ZF	KKRFRTQMTNLQLKVMKSVFLDYKTPSMAECEILGHEIGLPKRVVQVWFQNARAKEKKCK
T. tridentatus	Scaffold_20684;HRSCAF=21551::48022785_-3	Zfhx A HD3	Zfhx A HD3	Zfhx	ZF	DKRLRTTILPEQLDFLYQKYQIESNPSRKMLETIAREVGLKKRVVQVWFQNTRARERKGQ
T. tridentatus	Scaffold_20684;HRSCAF=21551::48021939_-3	Zfhx A HD4	Zfhx A HD4	Zfhx	ZF	GKRFRTQMSTLQITVMKSIFTDYKTPSMAECEQLGREIGLAKRVVQVWFQNARAKEKKSI
T. tridentatus	Scaffold_20684;HRSCAF=21551::48023466_-3	Zfhx A HD2	Zfhx A HD2	Zfhx	ZF	KRANRTRFTDYQVKILQEFFETNAYPKDDNLDYLSKLLNLSPRIIVVWFQNARQKARKMY
T. tridentatus	Scaffold_20684;HRSCAF=21551::48024201_-3	Zfhx A HD1	Zfhx A HD1	Zfhx	ZF	QKRARTRINDDQLKILRMYFDINNSPTEEQLVEMSEKSGLTVKVIKHWFRNTLFKERQRN
T. tridentatus	Scaffold_8519;HRSCAF=8927::143931_+3	Zfhx B HD3	Zfhx B HD3	Zfhx	ZF	DKRLRTTILPEQLDYLYQKYQLESNPSRKMLENIAREVCLRKRVVQVWFQNTRARERKGY
T. tridentatus	Scaffold_8519;HRSCAF=8927::143253_+3	Zfhx B HD2	Zfhx B HD2	Zfhx	ZF	KRANRTRFTDYQIKILQEFFETNAYPKDDSLEYLSKLLKLSPRVVVVWFQNARQKARKVY
T. tridentatus	Scaffold_8519;HRSCAF=8927::142551_+3	Zfhx B HD1	Zfhx B HD1	Zfhx	ZF	QKRARTRINDDQLKILKTYFNINNSPSEEQLKEMSVKSGLPLKVIKHWFRNTLFKERQRN
T. tridentatus	Scaffold_8519;HRSCAF=8927::144774_+3	Zfhx B HD4	Zfhx B HD4	Zfhx	ZF	RKRVRTQLTIVQVKIMKSIFIDYKTPSITECEFLGHEIGLPKRVVQVWFQNARAKEKKSS
T. tridentatus	Scaffold_44678;HRSCAF=46211::34528105_+1	Zfhx C HD3	Zfhx C HD3	Zfhx	ZF	DKRLRTTILPEQLDFLYQKYQIESNPSRKMLESISREVGLKKRVVQVWFQNTRARERKGQ
T. tridentatus	Scaffold_44678;HRSCAF=46211::34528948_+1	Zfhx C HD4	Zfhx C HD4	Zfhx	ZF	GKRFRTQMTTLQIKVMKSIFVDYKTPSMAECEQLGREIDLAKRVVQVWFQNARAKEKKSK
T. tridentatus	Scaffold_44678;HRSCAF=46211::34527427_+1	Zfhx C HD2	Zfhx C HD2	Zfhx	ZF	KRANRTRFTDYQVKILQEFFETNAYPKDDNLEYLSKLLHLSPRIIVVWFQNARQKARKMY
T. tridentatus	Scaffold_44678;HRSCAF=46211::34526692_+1	Zfhx C HD1	Zfhx C HD1	Zfhx	ZF	QKRARTRISDDQLKILRTYFNINNSPTEEQLVEMSDKSGLTVKVIKHWFRNTLFKERQRN
T. tridentatus	Scaffold_17368;HRSCAF=18114::15326436_+3	Zfhx D HD3	Zfhx D HD3	Zfhx	ZF	DKRLRTTILPEQLDYLYQKYQIESNPSRKMLENIAREVGLKKRVVQVWFQNTRARERKGQ
T. tridentatus	Scaffold_17368;HRSCAF=18114::15327300_+3	Zfhx D HD4	Zfhx D HD4	Zfhx	ZF	KKRFRTQMTTLQLKVMKSVFLDYKTPSMAECEILGHEIGLPKRVVQVWFQNARAKEKKYK
T. tridentatus	Scaffold_17368;HRSCAF=18114::15325761_+3	Zfhx D HD2	Zfhx D HD2	Zfhx	ZF	KRANRTRFTDYQIKVLQEFFETNAYPKDDSLEYLSKLLNLSPRVIVVWFQNARQKARKVY
T. tridentatus	Scaffold_17368;HRSCAF=18114::15324990_+3	Zfhx D HD1	Zfhx D HD1	Zfhx	ZF	QKRARTRISDDQLRILRAHFDINSSPSEEQLKEMSVKSGLPLKVIKHWFRNTLFKERQRN

## Sheet: Hox cluster synteny
Cr our study (hccr)
HoxB cluster	Sc28yqQ_9435
HoxC cluster	Sc28yqQ_3523
HoxA cluster	Sc28yqQ_3523
HoxD cluster	Sc28yqQ_31367
HoxE cluster	Sc28yqQ_31398
Tt our study(hctt)
HoxB cluster	Scaffold_44553
HoxE cluster	Scaffold_17368
HoxA cluster	Scaffold_17368
HoxD cluster	Scaffold_15738
HoxC cluster
	Cr NC (nccr)		Cr our study (hccr)	Tt our study(hctt)
HoxB cluster	Chr13	CM022403.1	Sc28yqQ_9435	Scaffold_44553
HoxE cluster	Chr5	CM022395.1	Sc28yqQ_31398	Scaffold_17368
HoxA cluster	Chr14	CM022404.1	Sc28yqQ_3523	Scaffold_17368
HoxD cluster	Chr7	CM022397.1	Sc28yqQ_31367	Scaffold_15738
HoxC cluster	Chr14	CM022404.1	Sc28yqQ_3523

## Sheet: Tt_Gong's assembly
																																														Species	Scaffold::position_frame_/_otherexons	Gene name v2	Family
																																														T. tridentatus	Scaffold_44553;HRSCAF=45873::97771688_+2	Lab B	Hox1
																																														T. tridentatus	Scaffold_32094;HRSCAF=33122::14656_-2	Lab C	Hox1
																																														T. tridentatus	Scaffold_17368;HRSCAF=18114::90588713_-3	Lab A	Hox1
																																														T. tridentatus	Scaffold_15738;HRSCAF=16415::17855890_-3	Lab D	Hox1
																																														T. tridentatus	Scaffold_17368;HRSCAF=18114::69719319_+3	Lab E	Hox1
																																														T. tridentatus	Scaffold_44553;HRSCAF=45873::97660398_+3	Pb B	Hox2
																																														T. tridentatus	Scaffold_17368;HRSCAF=18114::90715057_-1	Pb A	Hox2
																																														T. tridentatus	Scaffold_21069;HRSCAF=21956::2392_+1	Pb C	Hox2
																																														T. tridentatus	Scaffold_15738;HRSCAF=16415::17919356_-2	Pb D	Hox2
																																														T. tridentatus	Scaffold_44553;HRSCAF=45873::97574261_+2	Hox3 B	Hox3
																																														T. tridentatus	Scaffold_17368;HRSCAF=18114::90797721_-2	Hox3 A	Hox3
																																														T. tridentatus	Scaffold_44529;HRSCAF=45811::14519_+2	Hox3	Hox3
																																														T. tridentatus	Scaffold_17368;HRSCAF=18114::69590851_+1	Dfd E	Hox4
																																														T. tridentatus	Scaffold_17368;HRSCAF=18114::90950692_-1	Dfd A	Hox4
																																														T. tridentatus	Scaffold_44553;HRSCAF=45873::97429394_+2	Dfd B	Hox4
																																														T. tridentatus	Scaffold_15738;HRSCAF=16415::18018742_-3	Dfd D	Hox4
																																														T. tridentatus	Scaffold_14492;HRSCAF=15110::24463_-2	Dfd A/B	Hox4
																																														T. tridentatus	Scaffold_17368;HRSCAF=18114::91035754_-1	Scr A	Hox5
																																														T. tridentatus	Scaffold_18440;HRSCAF=19229::5084_+2	Scr C	Hox5
																																														T. tridentatus	Scaffold_44553;HRSCAF=45873::97338308_+2	Scr B	Hox5
																																														T. tridentatus	Scaffold_15738;HRSCAF=16415::18095067_-1	Ftz D	Hox6-8
																																														T. tridentatus	Scaffold_44553;HRSCAF=45873::97329232_+1	Ftz B	Hox6-8
																																														T. tridentatus	Scaffold_17368;HRSCAF=18114::91043941_-1	Ftz A	Hox6-8
																																														T. tridentatus	Scaffold_44553;HRSCAF=45873::97183223_+2	antp B	Hox6-8
																																														T. tridentatus	Scaffold_17368;HRSCAF=18114::91179965_-3	antp A	Hox6-8
																																														T. tridentatus	Scaffold_19671;HRSCAF=20496::1622_+2	antp C	Hox6-8
																																														T. tridentatus	Scaffold_44553;HRSCAF=45873::96972277_+1	Ubx B	Hox6-8
																																														T. tridentatus	Scaffold_17368;HRSCAF=18114::91376168_-3	Ubx A	Hox6-8
																																														T. tridentatus	Scaffold_150;HRSCAF=230::65795_-1	Ubx C	Hox6-8
																																														T. tridentatus	Scaffold_44553;HRSCAF=45873::96815409_+3	AbdA B	Hox6-8
																																														T. tridentatus	Scaffold_17368;HRSCAF=18114::91519325_-3	AbdA A	Hox6-8
																																														T. tridentatus	Scaffold_17368;HRSCAF=18114::91739753_-3	AbdB A	Hox9-13
																																														T. tridentatus	Scaffold_44553;HRSCAF=45873::96595020_+3	AbdB B	Hox9-13
																																														T. tridentatus	Scaffold_18265;HRSCAF=19051::11531_-3	AbdB C	Hox9-13
																																														T. tridentatus	Scaffold_44676;HRSCAF=46209::9273462_-3	Hox8-like A1	Hox6-8
																																														T. tridentatus	Scaffold_19944;HRSCAF=20781::24191461_-3	Hox8-like A2	Hox6-8
[truncated: 5 more columns]

## Sheet: Cr_Shingate's assembly
Species	Scaffold::position_frame_/_otherexons	Gene name v2	Family	Class	Homeodomain sequence	Hox genes in the Shingate's genome
C. rotundicauda	Sc28yqQ_9435;HRSCAF=9790::6349861_+1	Lab B	Hox1	ANTP	AGSGRTNFTTKQLTELEKEFHFNKYLTRARRIEIATALQLNETQVKIWFQNRRMKQKKRI	CM022403.1&stop=59411344&start=59411165
C. rotundicauda	Sc28yqQ_3523;HRSCAF=3660::44269492_-1	Lab A	Hox1	ANTP	VGSGRTNFTTKQLTELEKEFHFNKYLTRARRIEIATALQLNETQVKIWFQNRRMKQKKRM	CM022404.1&stop=46960562&start=46960383
C. rotundicauda	Sc28yqQ_31367;HRSCAF=33046::19136156_-1	Lab D	Hox1	ANTP	NGPGRTNFTTKQLTELEKEFHFNKYLTRARRIEIANALQLNETQVKIWFQNRRMKQKKRM	CM022397.1&stop=22583811&start=22583632
C. rotundicauda	Sc28yqQ_31398;HRSCAF=33784::62755647_-1	Lab E	Hox1	ANTP	NGPGRTNFTTKQLTELEKEFHFNKYLTRARRIEIANILQLNETQVKIWFQNRRMKQKKRM	CM022395.1&start=39305109&stop=39305288
C. rotundicauda	Sc28yqQ_10115;HRSCAF=10543::11532_-1	Lab C2	Hox1	ANTP	TCSARTNFTTKQLTELEKEFHFNKYLTRRRRVEIATALQLNETQVKIWFQNRRMKQKKRV	CM022404.1&stop=1332788&start=1332609
C. rotundicauda	Sc28yqQ_3523;HRSCAF=3660::20623_+1	Lab C1	Hox1	ANTP	TCSARTNFTTKQLTELEKEFHFNKYLTRRRRVEIATALQLNETQVKIWFQNRRMKQKKRV
C. rotundicauda	Sc28yqQ_9435;HRSCAF=9790::6245273_+2	Pb B	Hox2	ANTP	PRRLRTAYTNTQLLELEKEFHFNKYLCRPRRIEIAASLDLSERQVKVWFQNRRMKHKRQT	CM022403.1&stop=59527482&start=59527303
C. rotundicauda	Sc28yqQ_3523;HRSCAF=3660::44372331_-2	Pb A	Hox2	ANTP	PRRLRTAYTNTQLLELEKEFHFNKYLCRPRRIEIAASLDLSERQVKVWFQNRRMKHKRQT	CM022404.1&stop=47104426&start=47104247
C. rotundicauda	Sc28yqQ_11115;HRSCAF=11627::10759_-2	Pb C1	Hox2	ANTP	PRRLRTAYTTTQLLELEKEFHFNKYLCRPRRIEIAASLDLSERQVKVWFQNRRMKHKRQN	CM022404.1&stop=1401380&start=1401201
C. rotundicauda	Sc28yqQ_11115;HRSCAF=11627::73808_+2	Pb C2	Hox2	ANTP	RRRLRTAYTTTQLLELEKEFHFNKYLCRPRRIEIAASLDLSERQVKVWFQNRRMKHKRQN
C. rotundicauda	Sc28yqQ_31367;HRSCAF=33046::19197722_-1	Pb D	Hox2	ANTP	QRRLRTAYSDVQLLELEREFRFNKYLCRPRRIQIAVSLALTEQQVKVWFQNRRMRYKREL	CM022397.1&stop=22644608&start=22644429
C. rotundicauda	Sc28yqQ_25842;HRSCAF=26993::3802_-3	Hox3 B2	Hox3	ANTP	AKRIRTAYTSAQLVELEKEFHFNRYLCRPRRIEMANLLNLTERQIKIWFQNRRMKYKKDQ
C. rotundicauda	Sc28yqQ_9435;HRSCAF=9790::6188328_-2	Hox3 B1	Hox3	ANTP	AKRIRTAYTSAQLVELEKEFHFNRYLCRPRRIEMANLLNLTERQIKIWFQNRRMKYKKDQ	CM022403.1&stop=59621805&start=59621626
C. rotundicauda	Sc28yqQ_3523;HRSCAF=3660::44455589_-3	Hox3 A	Hox3	ANTP	IKRARTAYTSGQLVELEKEFHFNRYLCRPRRVEMANLLNLTERQIKIWFQNRRMKYKKEQ	CM022404.1&stop=47197432&start=47197253
C. rotundicauda	Sc28yqQ_11115;HRSCAF=11627::47928_+3	Hox3 C2	Hox3	ANTP	DSQRRTAYTTGQLSELEKEFHFNRYLC---RVQLASFMHLTERQIKIWFQNRRMKPKNNQ
C. rotundicauda	Sc28yqQ_11115;HRSCAF=11627::36613_-2	Hox3 C1	Hox3	ANTP	DSQRRTAYTTGQLSELEKEFHFNRYLC---RVQLASFMHLTERQIKIWFQNRRMKPKNNQ	CM022404.1&stop=1429486&start=1429316
C. rotundicauda	Sc28yqQ_31398;HRSCAF=33784::62876075_-2	Dfd E	Hox4	ANTP	TKRQRTAYTRHQVLELEKEFHFNRYLTRRRRIEIAHSLCLSERQIKIWFQNRRMKWKKDN	CM022395.1&start=39185751&stop=39185930
C. rotundicauda	Sc28yqQ_3523;HRSCAF=3660::44579010_-2	Dfd A	Hox4	ANTP	TKRQRTAYTRHQILELEKEFHFNRYLTRRRRIEIAHSLCLSERQIKIWFQNRRMKWKKDN	CM022404.1&stop=47352676&start=47352497
C. rotundicauda	Sc28yqQ_20140;HRSCAF=21147::4435_-2	Dfd D1	Hox4	ANTP	AKRQRTAYTRHQVLELEKEFHFNRYLTRRRRIEIAHALCLSERQIKIWFQNRRMKWKKDN	CM022397.1&stop=22751753&start=22751574
C. rotundicauda	Sc28yqQ_20138;HRSCAF=21145::4435_-2	Dfd D2	Hox4	ANTP	AKRQRTAYTRHQVLELEKEFHFNRYLTRRRRIEIAHALCLSERQIKIWFQNRRMKWKKDN
C. rotundicauda	Sc28yqQ_9435;HRSCAF=9790::6036618_+3	Dfd B	Hox4	ANTP	TKRQRTAYTRHQILELEKEFHFNRYLTRRRRIEIAHSLCLSERQIKIWFQNRRMKWKKDN	CM022403.1&stop=59788502&start=59788323
C. rotundicauda	Sc28yqQ_30395;HRSCAF=31671::3887_+2	Dfd C1	Hox4	ANTP	TKRQRTAYTRHQILELEKEFHFNRYLTRRRRVEIAHSLCLSERQIKIWFQNRRMKWKKDH	CM022404.1&stop=1528659&start=1528480
C. rotundicauda	Sc28yqQ_30399;HRSCAF=31675::3891_+3	Dfd C2	Hox4	ANTP	TKRQRTAYTRHQILELEKEFHFNRYLTRRRRVEIAHSLCLSERQIKIWFQNRRMKWKKDH
C. rotundicauda	Sc28yqQ_9435;HRSCAF=9790::5948523_+3	Scr B	Hox5	ANTP	TKRQRTSYTRYQTLELEKEFHFNRYLTRRRRIEIAHALCLSERQIKIWFQNRRMKWKKEH	CM022403.1&stop=59875985&start=59875806
C. rotundicauda	Sc28yqQ_3523;HRSCAF=3660::44644387_-1	Scr A	Hox5	ANTP	TKRQRTSYTRYQTLELEKEFHFNRYLTRRRRIEIAHALCLSERQIKIWFQNRRMKWKKEH	CM022404.1&stop=47445861&start=47445682
C. rotundicauda	Sc28yqQ_3523;HRSCAF=3660::927697_-1	Scr C	Hox5	ANTP	TKRQRTSYSRYQTLELEKEFHFNRYLTRRRRIEIAHSLCLSERQIKIWFQNRRMKWKKEH	CM022404.1&stop=1587526&start=1587347
C. rotundicauda	Sc28yqQ_9435;HRSCAF=9790::5514862_+1	AbdA-B	Hox6-8	ANTP	RRRGRQTYTRFQTLELEKEFHFNHYLTRRRRIEIAHALCLTERQIKIWFQNRRMKLKKEI	CM022403.1&stop=60421183&start=60421004
C. rotundicauda	Sc28yqQ_3523;HRSCAF=3660::45124195_-1	AbdA-A	Hox6-8	ANTP	RRRGRQTYTRFQTLELEKEFHFNHYLTRRRRIEIAHALCLTERQIKIWFQNRRMKLKKEI	CM022404.1&stop=47976345&start=47976166
C. rotundicauda	Sc28yqQ_3523;HRSCAF=3660::995713_-1	Antp C	Hox6-8	ANTP	RKRGRQTYTRYQTLELEKEFHFNRYLTRRRRIEIAHALCLTERQIKIWFQNRRMKWKKEN	CM022404.1&stop=1699395&start=1699216
C. rotundicauda	Sc28yqQ_3523;HRSCAF=3660::44816818_-1	Antp A	Hox6-8	ANTP	RKRGRQTYTRYQTLELEKEFHFNRYLTRRRRIEIAHALCLTERQIKIWFQNRRMKWKKEN	CM022404.1&stop=47615585&start=47615406
C. rotundicauda	Sc28yqQ_9435;HRSCAF=9790::5801919_+3	Antp B	Hox6-8	ANTP	RKRGRQTYTRYQTLELEKEFHFNRYLTRRRRIEIAHALCLTERQIKIWFQNRRMKWKKEN	CM022403.1&stop=60033625&start=60033446
C. rotundicauda	Sc28yqQ_31367;HRSCAF=33046::19352727_-3	Ftz D	Hox6-8	ANTP	PKRTRQTYTRYQTLELEKEFHFNRYLTRRRRIEIAHSLGLTERQIKIWFQNRRMKAKKEM	CM022397.1&stop=22834177&start=22833998
C. rotundicauda	Sc28yqQ_9435;HRSCAF=9790::5940445_+1	Ftz B	Hox6-8	ANTP	AKRTRQTYTRYQTLELEKEFHFNRYLTRRRRIEIAHTLGLTERQVKIWFQNRRMKAKKEN	CM022403.1&stop=59884597&start=59884418
C. rotundicauda	Sc28yqQ_3523;HRSCAF=3660::44656207_-1	Ftz A	Hox6-8	ANTP	PKRTRQTYTRYQTLELEKEFHFNKYLTRRRRIEIAHTLGLTERQIKIWFQNRRMKQKKEN	CM022404.1&stop=47454491&start=47454312
C. rotundicauda	Sc28yqQ_31364;HRSCAF=32975::11096093_-3	Hox8-like A1	Hox6-8	ANTP	QRRSRQTYSFYQTLALEKEFHLDPYLTQRRRIEIAQSLSLTEKQIQIWFQNRRMKWKKEN	CM022402.1&stop=14402360&start=14402181
C. rotundicauda	Sc28yqQ_6210;HRSCAF=6414::12366829_+1	Hox8-like A2	Hox6-8	ANTP	QRRCRQTYSFYQTLALEKEFHFDPYLTKRRRIEIAQTLNLKEKQIKIWFQNRRMKWKKEN	CM022399.1&stop=79762113&start=79761934
C. rotundicauda	Sc28yqQ_9435;HRSCAF=9790::5619262_+1	Ubx B	Hox6-8	ANTP	RRRGRQTYTRYQTLELEKEFHTNHYLTRRRRIEMAHALCLTERQIKIWFQNRRMKLKKEI	CM022403.1&stop=60253046&start=60252867
C. rotundicauda	Sc28yqQ_3523;HRSCAF=3660::1100105_-3	Ubx C	Hox6-8	ANTP	RRRGRQTYTRYQTLELEKEFHTNHYLTRRRRIEMAHALCLTERQIKIWFQNRRMKLKKEI	CM022404.1&stop=1882104&start=1881925
C. rotundicauda	Sc28yqQ_3523;HRSCAF=3660::44982870_-2	Ubx A	Hox6-8	ANTP	RRRGRQTYTRYQTLELEKEFHTNHYLTRRRRIEMAHALCLTERQIKIWFQNRRMKLKKEI	CM022404.1&stop=47826573&start=47826394
C. rotundicauda	Sc28yqQ_29199;HRSCAF=30444::4481_+2	AbdB-A1	Hox9-13	ANTP	VRKKRKPYSKFQTLELEKEFLFNAYVSKQKRWELARNLNLTERQVKIWFQNRRMKSKKNA	CM022404.1&stop=48259278&start=48259099
C. rotundicauda	Sc28yqQ_29200;HRSCAF=30445::4492_+1	AbdB-A2	Hox9-13	ANTP	VRKKRKPYSKFQTLELEKEFLFNAYVSKQKRWELARNLNLTERQVKIWFQNRRMKSKKNA
C. rotundicauda	Sc28yqQ_9435;HRSCAF=9790::5298412_+1	AbdB B	Hox9-13	ANTP	VRKKRKPYSKFQTLELEKEFLFNSYVSKQKRWELARNLNLTERQVKIWFQNRRMKSKKCA	CM022403.1&stop=60651126&start=60650947
C. rotundicauda	Sc28yqQ_3523;HRSCAF=3660::1167640_+1	AbdB C	Hox9-13	ANTP	VRKKRKPYSKLQTLELEKEFLFNAYVSKQKRWELARNLNLTERQVKIWFQNRRMKKKKIG	CM022404.1&stop=2034424&start=2034245
