# Supplementary material for: Horseshoe crab genomes reveal the evolution of genes and microRNAs after three rounds of whole genome duplication
Source: Commun Biol. 2021 Jan 19;4:83. doi: 10.1038/s42003-020-01637-2 (PMC7815833; doi:10.1038/s42003-020-01637-2)
Supplement: Supplementary file 5 — Supplementary Data 2 [file 42003_2020_1637_MOESM5_ESM.xlsx]

## Sheet: Cr miRNA arm usage
Cr provisional id	Annotation	Ch1	He1	Le1	Le5	Ta1	Bl1	Br1	OAP	Consensus mature sequence	Consensus star sequence	Consensus precursor sequence	Precursor coordinate	Remarks
Sc28yqQ_29814_15915	bantam	3p	3p	3p	3p	3p!	3p!	3p	3p	ugagaucauugugaaagcug	ugguuuucacaaugauuuga	ugguuuucacaaugauuugacagauguguacaauaucugagaucauugugaaagcug	Sc28yqQ_29814:18006389..18006446:+		3p dominant
Sc28yqQ_6159_3358	bantam	3p	3p	3p	3p	3p!	3p!	3p	3p	ugagaucauugugaaagcug	ugguuuucacaaugauuuga	ugguuuucacaaugauuugacagauguguucgauaucugagaucauugugaaagcug	Sc28yqQ_6159:2001..2058:-		5p dominant
Sc28yqQ_31367_27625	bantam	3p!	3p!	3p!	3p!	3p!	3p!	3p!	3p!	ugagaucauugugaaagcug	uuuuacggugaucuccagaca	uuuuacggugaucuccagacagagauaauaucugagaucauugugaaagcug	Sc28yqQ_31367:44785773..44785825:+		No arm prepefence
Sc28yqQ_31371_30257	bantam	3p!	3p!	3p!	3p!	3p!	3p!	3p!	3p!	ugagaucauugugaaagcug	gcuuuuacauugauuucccaga	gcuuuuacauugauuucccagauggauuagacuucugagaucauugugaaagcug	Sc28yqQ_31371:59988393..59988448:+		No expression
Sc28yqQ_31357_20139	bantam	3p!	3p!	3p!	3p!	3p!	3p!	3p!	3p!	ugagaucacugugaaagcug	guuuucauugugauuucccaga	guuuucauugugauuucccagaaauaucuuaugucugagaucacugugaaagcug	Sc28yqQ_31357:28120572..28120627:+	Abbreviation
Sc28yqQ_31292_19664	let-7	5p	5p	5p	5p	5p	5p	5p	5p	ugagguaguagguuguaugguu	cuguacagccugcuaacuuucc	ugagguaguagguuguaugguugagaacuacaucuuuggggagaacuguacagccugcuaacuuucc	Sc28yqQ_31292:36398..36465:+	OAP	Overall arm preference
Sc28yqQ_31391_42387	let-7	5p	5p	5p	5p	5p	5p	5p	5p	ugagguaguagguuguaugguu	cuguacagccugcuaacuuucc	ugagguaguagguuguaugguugagaacuacaucuuuggggagaacuguacagccugcuaacuuucc	Sc28yqQ_31391:141954295..141954362:-	Ch1	Chelicerae
Sc28yqQ_27127_12731	let-7	5p	5p	5p	5p	5p!	5p	5p	5p	ugagguaguagguuguaugguu	cuguacaaucugcuaacuuucc	ugagguaguagguuguaugguugagaacuacaucuuuggcgagaacuguacaaucugcuaacuuucc	Sc28yqQ_27127:52898..52965:-	He1	Heart
Sc28yqQ_27129_12741	let-7	5p	5p	5p	5p	5p!	5p	5p	5p	ugagguaguagguuguaugguu	cuguacaaucugcuaacuuucc	ugagguaguagguuguaugguugagaacuacaucuuuggcgagaacuguacaaucugcuaacuuucc	Sc28yqQ_27129:52889..52956:-	Le1	1st pair of leg
Sc28yqQ_31364_25762	let-7	5p	5p	5p	5p	5p	5p	5p	5p	ugagguaguagguuguauaguu	cuguacagccugcuaacuuucc	ugagguaguagguuguauaguuaagaacuacaucuuuggggagaacuguacagccugcuaacuuucc	Sc28yqQ_31364:46532269..46532336:+	Le5	5th pair of leg
Sc28yqQ_31364_25667	mir-1	3p	3p	3p	3p	3p!	3p	3p	3p	uggaauguaaagaaguaugga	cggugcuucuuuacuucccaua	cggugcuucuuuacuucccauaucuguaauccaguuuuauggaauguaaagaaguaugga	Sc28yqQ_31364:37915292..37915352:+	Ta1	Telson
Sc28yqQ_29770_13769	mir-1	3p	3p!	3p	3p	3p!	3p!	3p!	3p!	uggaauguaaagaaguaugga	ccaugcuuccuuacuucccaua	ccaugcuuccuuacuucccauauuguagucaugcucuauggaauguaaagaaguaugga	Sc28yqQ_29770:38916037..38916096:+	Bl1	Blood
Sc28yqQ_31391_39929	mir-1	3p	3p	3p!	3p	3p!	3p!	3p	3p	uggaauguaaagaaguauggcg	ccaugcuucuuaacuucccaua	ccaugcuucuuaacuucccauacgugacacuguguuguauggaauguaaagaaguauggcg	Sc28yqQ_31391:101374385..101374446:+	Br1	Brain
Sc28yqQ_31358_21541	mir-1	3p	3p	3p	3p	3p!	3p!	3p!	3p!	uggaauguaaagaaguauggcg	ccguacuuccuuacuucccaua	ccguacuuccuuacuucccauauguggcauugugcuguauggaauguaaagaaguauggcg	Sc28yqQ_31358:7143449..7143510:+
Sc28yqQ_29814_18252	mir-1	3p	3p	3p	3p	3p!	3p!	3p!	3p!	uggaauguaaagaaguacggcg	cccugcuuccuuacuucccaua	cccugcuuccuuacuucccauauguauuuccaccuguauggaauguaaagaaguacggcg	Sc28yqQ_29814:50815508..50815568:-
Sc28yqQ_30390_19455	mir-10	5p	5p	5p	5p	5p	5p	5p	5p	uacccuguagauccgaauuugu	aaauucgguucuagagagguuu	uacccuguagauccgaauuugucagggcuacaaccacaaauucgguucuagagagguuu	Sc28yqQ_30390:2615..2674:+
Sc28yqQ_30392_19457	mir-10	5p	5p	5p	5p	5p	5p	5p	5p	uacccuguagauccgaauuugu	aaauucgguucuagagagguuu	uacccuguagauccgaauuugucagggcuacaaccacaaauucgguucuagagagguuu	Sc28yqQ_30392:2613..2672:+
Sc28yqQ_3523_1390	mir-10	5p	5p	5p	5p	5p	5p	5p	5p	uacccuguagauccgaauuugu	aaauucgguucuagagagguuu	uacccuguagauccgaauuugucuaggauucuaaccacaaauucgguucuagagagguuu	Sc28yqQ_3523:44588008..44588068:-
Sc28yqQ_9435_5721	mir-10	5p	5p	5p	5p	5p	5p	5p	5p	uacccuguagauccgaauuugu	aaauucgguucuagagagguuu	uacccuguagauccgaauuuguuugggaaugugacuacaaauucgguucuagagagguuu	Sc28yqQ_9435:6028013..6028073:+
Sc28yqQ_31398_44508	mir-10	5p	5p	5p	5p	5p	5p	5p	5p	uacccuguagauccgaauuugu	aaauucgguucuagagagguu	uacccuguagauccgaauuugucuugacuuuggcuacaaauucgguucuagagagguu	Sc28yqQ_31398:62891272..62891330:-
Sc28yqQ_31367_28658	mir-10	5p	5p	5p	5p	5p	5p	5p	5p	uacccuguagauccgaauuugu	aaauucgguucuagagagguu	uacccuguagauccgaauuugucugaaucguggcuacaaauucgguucuagagagguu	Sc28yqQ_31367:19273245..19273303:-
Sc28yqQ_31367_28660	mir-10	5p	5p	5p	5p	5p	5p	5p	5p	uacccuguagauccgaauuugu	aaauucgguucuagagagguu	uacccuguagauccgaauuugucugaaucguggcuacaaauucgguucuagagagguu	Sc28yqQ_31367:19288922..19288980:-
Sc28yqQ_27127_12733	mir-100	5p!	5p!	5p!	5p!	5p!	5p!	5p	5p	aacccguagaaucggauuugug	caagcucguuucuaagggucc	aacccguagaaucggauuuguguucuuucuucacaaccacaagcucguuucuaagggucc	Sc28yqQ_27127:54831..54891:-
Sc28yqQ_27129_12743	mir-100	5p!	5p!	5p!	5p!	5p!	5p!	5p	5p	aacccguagaaucggauuugug	caagcucguuucuaagggucc	aacccguagaaucggauuuguguucuuucuucacaaccacaagcucguuucuaagggucc	Sc28yqQ_27129:54821..54881:-
Sc28yqQ_31364_25760	mir-100	5p!	5p!	5p!	5p!	5p!	5p	5p!	5p!	aacccguagaaucgaacuugug	guuuguaugggccuaggcug	aacccguagaaucgaacuuguguucuaguacuggcgccacaagcucguuuguaugggccuaggcug	Sc28yqQ_31364:46530656..46530722:+
Sc28yqQ_31292_19658	mir-100	5p	5p	5p!	5p	5p!	5p!	5p	5p	aacccguagaaucgaacuugug	acaagcucguuucuaugggucu	aacccguagaaucgaacuuguguucuacuacuguugcagccacaagcucguuucuaugggucu	Sc28yqQ_31292:34654..34717:+
Sc28yqQ_31391_42393	mir-100	5p	5p	5p!	5p	5p!	5p!	5p	5p	aacccguagaaucgaacuugug	acaagcucguuucuaugggucu	aacccguagaaucgaacuuguguucuacuacuguugcagccacaagcucguuucuaugggucu	Sc28yqQ_31391:141956043..141956106:-
Sc28yqQ_31358_25045	mir-1175	5p!	5p	5p!	5p!	5p!	5p!	5p	5p	aaguggagaaguaguuuacucgcu	ugagauucaacuccuccauuuuu	aaguggagaaguaguuuacucgcuuugcucguaaagugagauucaacuccuccauuuuu	Sc28yqQ_31358:139555788..139555847:-
Sc28yqQ_10676_9960	mir-1175	3p!	3p	3p!	0.5	3p!	3p!	3p!	3p!	ugagauucaacuccuccaacuug	aaguggagggguagucucuuc	aaguggagggguagucucuucacuuggcuaauauagugagauucaacuccuccaacuug	Sc28yqQ_10676:92753169..92753228:-
Sc28yqQ_6210_4311	mir-1175	3p!	3p	/	3p!	/	/	/	3p!	ugagauucaacuccuccaacu	aguggagggguagucucuuc	aguggagggguagucucuucacuugguuuaaugagugagauucaacuccuccaacu	Sc28yqQ_6210:62284586..62284642:+
Sc28yqQ_31391_41024	mir-11960	3p	3p	3p	0.328173	3p	3p	3p	3p!	cugcgcgaacaaucccccaugg	augggggauuguucgcacaga	augggggauuguucgcacagauagcaaucugcgcgaacaaucccccaugg	Sc28yqQ_31391:18804722..18804772:-
Sc28yqQ_31391_41026	mir-11960	3p	3p	3p	0.328173	3p	3p	3p	3p!	cugcgcgaacaaucccccaugg	augggggauuguucgcacaga	augggggauuguucgcacagauagcaaucugcgcgaacaaucccccaugg	Sc28yqQ_31391:18844595..18844645:-
Sc28yqQ_31391_38779	mir-11960	3p!	3p	3p	3p	3p!	3p!	3p!	3p!	augggggauuguucgcgcagauu	cugugcgaacaaucccccaugg	augggggauuguucgcgcagauugcuaucugugcgaacaaucccccaugg	Sc28yqQ_31391:18804724..18804774:+
Sc28yqQ_31391_38781	mir-11960	3p!	3p	3p	3p	3p!	3p!	3p!	3p!	augggggauuguucgcgcagauu	cugugcgaacaaucccccaugg	augggggauuguucgcgcagauugcuaucugugcgaacaaucccccaugg	Sc28yqQ_31391:18844597..18844647:+
Sc28yqQ_10676_9149	mir-12	5p	5p	5p!	5p	5p!	5p	5p!	5p!	ugaguauuacaucagguacuggu	caguacuuaugugauauucguc	ugaguauuacaucagguacugguauuuuuuauuucauaaccaguacuuaugugauauucguc	Sc28yqQ_10676:32690019..32690081:-
Sc28yqQ_4222_1736	mir-12	5p	5p	5p	5p	5p	5p	5p	5p!	ugaguauuacaucagguacuggu	caguacaugugugauauucguc	ugaguauuacaucagguacugguguuacguuauaaccaguacaugugugauauucguc	Sc28yqQ_4222:24005059..24005117:+
Sc28yqQ_29770_14106	mir-12	5p!	5p	5p!	5p!	/	5p!	/	5p!	ugaguauuacuucagguacuggu	ccaguaucuauguaauauuu	ugaguauuacuucagguacugguauuuuguugcuuaaaaccaguaucuauguaauauuu	Sc28yqQ_29770:70436854..70436913:+
Sc28yqQ_31358_21530	mir-12	5p!	5p!	5p!	5p!	5p!	5p!	5p!	5p!	ugaguauuacaucagguacuggu	caguauuugugugauacuuaac	ugaguauuacaucagguacugguguuuucauaaccaguauuugugugauacuuaac	Sc28yqQ_31358:5900841..5900897:+
Sc28yqQ_29844_19376	mir-124	3p	3p!	3p!	3p	3p!	3p!	3p	3p	uaaggcacgcggugaaugcc	uguguucaccgugggccuugaug	uguguucaccgugggccuugauguguuguuagaaccauaaggcacgcggugaaugcc	Sc28yqQ_29844:817..874:+
Sc28yqQ_29846_19378	mir-124	3p	3p!	3p!	3p	3p!	3p!	3p	3p	uaaggcacgcggugaaugcc	uguguucaccgugggccuugaug	uguguucaccgugggccuugauguguuguuagaaccauaaggcacgcggugaaugcc	Sc28yqQ_29846:817..874:+
Sc28yqQ_31358_22140	mir-124	3p!	3p!	3p!	3p!	0.636364	3p!	3p	3p	uaaggcacgcggugaaugcc	cguguucaucgucugccucgaug	cguguucaucgucugccucgauguguuugucauaucauaaggcacgcggugaaugcc	Sc28yqQ_31358:51553214..51553271:+
Sc28yqQ_29770_13818	mir-124	3p!	3p!	3p!	3p!	3p!	3p!	3p	3p	uaaggcacgcggugaaugcc	cgcguucaucgcuugccucgaug	cgcguucaucgcuugccucgauguguucagaaaucauaaggcacgcggugaaugcc	Sc28yqQ_29770:44121082..44121138:+
Sc28yqQ_31364_26761	mir-124	3p	3p	3p	3p!	3p!	3p!	3p	3p	uaaggcacgcggugaaugcc	cguguucaucguuggccucgaug	cguguucaucguuggccucgauguguuuauugaaaccauaaggcacgcggugaaugcc	Sc28yqQ_31364:34872507..34872565:-
Sc28yqQ_31364_26763	mir-124	3p	3p	3p	3p!	3p!	3p!	3p	3p	uaaggcacgcggugaaugcc	cguguucaucguuggccucgaug	cguguucaucguuggccucgauguguuuauugaaaccauaaggcacgcggugaaugcc	Sc28yqQ_31364:34896550..34896608:-
Sc28yqQ_31358_21554	mir-124	3p	3p!	3p!	3p	3p	3p!	3p	3p	uaaggcacgcggugaaugcc	cguguucacuguuggccuugaug	cguguucacuguuggccuugaugucuuucucaaaccauaaggcacgcggugaaugcc	Sc28yqQ_31358:9084771..9084828:+
Sc28yqQ_31364_25766	mir-125	5p!	5p	5p	5p	5p!	5p	5p	5p	ucccugagacccuagcuugug	acaggcuagaaucucaggcccu	ucccugagacccuagcuugugaaagauuaaagguuacaggcuagaaucucaggcccu	Sc28yqQ_31364:46543633..46543690:+
Sc28yqQ_27127_12727	mir-125	5p	5p	5p	5p	5p	5p!	5p	5p	ucccugagacccuagcuugug	acaagcuagacuuucaggccu	ucccugagacccuagcuugugagaguauaaggaucacaagcuagacuuucaggccu	Sc28yqQ_27127:49305..49361:-
Sc28yqQ_27129_12737	mir-125	5p	5p	5p	5p	5p	5p!	5p	5p	ucccugagacccuagcuugug	acaagcuagacuuucaggccu	ucccugagacccuagcuugugagaguauaaggaucacaagcuagacuuucaggccu	Sc28yqQ_27129:49292..49348:-
Sc28yqQ_31364_25815	mir-13	3p	3p	3p	3p	3p	3p	3p	3p	uaucacagccaucuugacgaau	ucgccaaaaucgcuguggugug	ucgccaaaaucgcugugguguguugugaauauaaaaucauaucacagccaucuugacgaau	Sc28yqQ_31364:52820513..52820574:+
Sc28yqQ_31398_43063	mir-13	3p	3p	3p	3p	3p	0.389034	3p	3p	uaucacagccguauugacgacu	ucgccaaaauugcugugaugug	ucgccaaaauugcugugaugugcuagugaauggaauccauaucacagccguauugacgacu	Sc28yqQ_31398:27106577..27106638:+
Sc28yqQ_17057_11160	mir-133	3p	3p	3p	3p	3p!	3p!	3p!	3p!	uugguccccuucaaccagcugu	agcuggcugaaccugggcca	agcuggcugaaccugggccaaauuguuaucauauccuggcauuugguccccuucaaccagcugu	Sc28yqQ_17057:8209..8273:-
Sc28yqQ_17058_11162	mir-133	3p	3p	3p	3p	3p!	3p!	3p!	3p!	uugguccccuucaaccagcugu	agcuggcugaaccugggcca	agcuggcugaaccugggccaaauuguuaucauauccuggcauuugguccccuucaaccagcugu	Sc28yqQ_17058:8208..8272:-
Sc28yqQ_29814_16427	mir-133	3p!	3p!	3p	3p	3p!	3p!	3p	3p	uugguccccuucaaccagcugu	agcugguugaacccgggccaaau	agcugguugaacccgggccaaauuauuucguuguucugacauuugguccccuucaaccagcugu	Sc28yqQ_29814:50757029..50757093:+
Sc28yqQ_31391_39931	mir-133	3p!	3p!	3p!	3p	3p!	3p!	3p!	3p!	uugguccccuucaaccagcugu	agcuggcugaacccgggcc	agcuggcugaacccgggccaaauuguuucuauuuucagguauuugguccccuucaaccagcugu	Sc28yqQ_31391:101416033..101416097:+
Sc28yqQ_29770_13771	mir-133	3p	3p!	3p	3p	3p!	3p	3p	3p	uugguccccuucaaccaacugu	aguugguugacacugggcca	aguugguugacacugggccaaauuggcauagcuucauuccauuugguccccuucaaccaacugu	Sc28yqQ_29770:38951660..38951724:+
Sc28yqQ_10676_9888	mir-137	3p!	3p!	3p!	3p	3p!	3p!	3p!	3p!	uuauugcuugagaauacacgu	guguguucuuaagcuaaugaca	guguguucuuaagcuaaugacacuuaaucuguagcuguuauugcuugagaauacacgu	Sc28yqQ_10676:90452271..90452329:-
Sc28yqQ_31358_22987	mir-137	3p!	3p!	3p!	3p!	3p!	3p!	3p	3p	uuauugcuugagaauacacgu	guguauucuugggugaauaa	guguauucuugggugaauaacacuguuauuggcugcuguuauugcuugagaauacacgu	Sc28yqQ_31358:120510346..120510405:+
Sc28yqQ_31371_32152	mir-137	3p!	3p!	3p!	3p	3p!	3p!	3p!	3p!	uuauugcucgagaauacacgu	guguguucuuaagcuaaugaca	guguguucuuaagcuaaugacacugguauugguugcuguuauugcucgagaauacacgu	Sc28yqQ_31371:19036321..19036380:-
Sc28yqQ_6210_5196	mir-137	3p!	3p!	3p!	3p!	3p!	3p!	3p!	3p!	uuauugcuugagaauacacgu	guguauucuuaaguuaaugaca	guguauucuuaaguuaaugacacuaauguauguggcuguuauugcuugagaauacacgu	Sc28yqQ_6210:62707166..62707225:-
Sc28yqQ_10676_7949	mir-153	0.333333	3p	5p!	/	/	/	3p	0.333333	uugcauagucauaaaagugaugg	ucauuuuugugauuggugcaauu	ucauuuuugugauuggugcaauuugguuaacacaauugcauagucauaaaagugaugg	Sc28yqQ_10676:40082599..40082657:+
Sc28yqQ_31357_21206	mir-153	5p!	0.5	5p!	0.5	5p!	5p!	0.37788	0.37788	uugcauagucacaaaagugaug	ucauuuuuguguuucgugcaauu	ucauuuuuguguuucgugcaauuuuuuugacauaauugcauagucacaaaagugaug	Sc28yqQ_31357:43758935..43758992:-
Sc28yqQ_29770_14446	mir-153	5p!	0.333333	5p!	0.625	5p!	5p!	3p	0.37788	uugcauagucacaaaagugaug	ucauuuuugggauuggugcaauu	ucauuuuugggauuggugcaauucucuuuaaaucaauugcauagucacaaaagugaug	Sc28yqQ_29770:9443112..9443170:-
Sc28yqQ_31357_20770	mir-153	5p!	5p	/	3p!	/	/	3p	0.37788	uugcauagucacaaaagugaug	ucauuuuugugauugauguaau	ucauuuuugugauugauguaauuuauguuauagaauugcauagucacaaaagugaug	Sc28yqQ_31357:10771976..10772033:-
Sc28yqQ_29770_14474	mir-153	5p!	0.333333	5p!	3p!	/	/	3p	0.37788	uugcauagucacaaaagugaug	ucauuuuugugauuggugcaauu	ucauuuuugugauuggugcaauuugguuaacuuaauugcauagucacaaaagugaug	Sc28yqQ_29770:15395015..15395072:-
Sc28yqQ_10676_7945	mir-153	/	3p!	3p!	/	/	/	3p	3p	uugcauagucgcaaaagugaugg	ucauuuuugugaucagugcaauu	ucauuuuugugaucagugcaauuuguccucuuuaauugcauagucgcaaaagugaugg	Sc28yqQ_10676:39470902..39470960:+
Sc28yqQ_31391_40734	mir-184	3p	3p	3p	3p	3p	3p	3p	3p	uggacggagaacugauaagggc	ccuuaucauucgacuguccaga	ccuuaucauucgacuguccagauagcauuuauaucucuggacggagaacugauaagggc	Sc28yqQ_31391:162558251..162558310:+
Sc28yqQ_31398_43444	mir-184	3p	3p	3p	3p	3p	3p	3p	3p	uggacggagaacugauaagggc	ccuuaucauucgacuguccaga	ccuuaucauucgacuguccagauuauauucguauuucuggacggagaacugauaagggc	Sc28yqQ_31398:55739033..55739092:+
Sc28yqQ_31391_39368	mir-184	3p	3p	3p	3p	3p	3p	3p	3p	uggacggagaacugauaagggc	ccuuaucauucuacuguccaga	ccuuaucauucuacuguccagacguuaaucgacugcuggacggagaacugauaagggc	Sc28yqQ_31391:50943493..50943551:+
Sc28yqQ_31367_28340	mir-184	3p!	3p	3p	3p	3p!	3p!	3p	3p	uggacggagaacugauaagggc	ccuuaucauucaccuguccaga	ccuuaucauucaccuguccagacgauauuuccuugucuggacggagaacugauaagggc	Sc28yqQ_31367:7215501..7215560:-
Sc28yqQ_29814_17957	mir-184	3p	3p	3p	3p	3p	3p	3p	3p	uggacggagaacugauaagggc	ccuuaucauucaacuguccaga	ccuuaucauucaacuguccagacggucuuuguauuucuggacggagaacugauaagggc	Sc28yqQ_29814:30272771..30272830:-
Sc28yqQ_31377_36066	mir-184	3p	3p!	3p	3p!	3p!	3p!	3p	3p	uggacggagaacugauaagggc	ccuuaucauucaacugcccaga	ccuuaucauucaacugcccagagguuauuuauaugcuggacggagaacugauaagggc	Sc28yqQ_31377:40832043..40832101:-
Sc28yqQ_3523_342	mir-190	5p	5p	5p	5p	5p	5p	5p	5p	agauauguuugauauucuugguug	acuaagagucaaacauaugcuu	agauauguuugauauucuugguugugguguuuauuucaacuaagagucaaacauaugcuu	Sc28yqQ_3523:11239979..11240039:+
Sc28yqQ_9435_5758	mir-190	5p	5p	5p	5p	5p	5p	5p	5p	agauauguuugauauucuugguug	accaggaaucaaacauaugcuu	agauauguuugauauucuugguuguugcauuuguaucaaccaggaaucaaacauaugcuu	Sc28yqQ_9435:8523624..8523684:+
Sc28yqQ_3523_818	mir-190	5p	5p	5p	5p	5p!	5p	5p	5p	agauauguuugauauucuugguug	accagaaaucagacauaugcuuu	agauauguuugauauucuugguuguggcuuucguuuuucaaccagaaaucagacauaugcuuu	Sc28yqQ_3523:47226354..47226417:+
Sc28yqQ_3523_820	mir-190	5p	5p	5p	5p	5p!	5p	5p	5p	agauauguuugauauucuugguug	accagaaaucagacauaugcuuu	agauauguuugauauucuugguuguggcuuucguuuuucaaccagaaaucagacauaugcuuu	Sc28yqQ_3523:47227690..47227753:+
Sc28yqQ_6210_3966	mir-190	5p	5p!	5p	5p!	5p!	5p!	5p	5p	agauauguuugauauucuugguug	accaggagucagacauauacuu	agauauguuugauauucuugguugugacacuuauuucaaccaggagucagacauauacuu	Sc28yqQ_6210:35113399..35113459:+
Sc28yqQ_31367_27185	mir-193	3p!	3p!	3p!	3p!	3p!	3p!	3p!	3p!	uacuggccugcuaagucc	ccuuagugguacaguggg	ccuuagugguacagugggccucagccauguuggcaugucuacuggccugcuaagucc	Sc28yqQ_31367:3173810..3173867:+
Sc28yqQ_31367_28280	mir-193	3p!	3p!	3p!	3p!	3p!	3p!	3p!	3p!	uacuggccugcuaagucc	ccuuagugguacaguggg	ccuuagugguacagugggccucagccauguuggcaugucuacuggccugcuaagucc	Sc28yqQ_31367:3181117..3181174:-
Sc28yqQ_10676_9584	mir-193	3p!	3p!	3p!	3p!	3p!	3p!	3p!	3p!	uacuggccuguuaaguccc	gucuuagaggugcaguggg	gucuuagaggugcaguggguggaagucucuugaauaagucuacuggccuguuaaguccc	Sc28yqQ_10676:61947528..61947587:-
Sc28yqQ_31391_42046	mir-2	3p!	3p	3p	3p	3p!	3p	3p	3p	uaucacagccaucuugauguguc	ccgccaauuuggcugugauaug	ccgccaauuuggcugugauauguugcaaguuugucauaucacagccaucuugauguguc	Sc28yqQ_31391:113181954..113182013:-
Sc28yqQ_31371_31416	mir-2	5p	5p	5p	5p	5p	5p	5p	5p	ccaucaaagagacugugaaaug	uaucacagccaucuuugaugagc	ccaucaaagagacugugaaauguguucuaaaucugauucauaucacagccaucuuugaugagc	Sc28yqQ_31371:151941034..151941097:+
Sc28yqQ_31371_31418	mir-2	3p	3p	3p	3p	3p	3p	3p	3p	uaucacagccagcuuugaugagcg	cucacaaaguggcuguuguaug	cucacaaaguggcuguuguaugcuucaacuugguucauaucacagccagcuuugaugagcg	Sc28yqQ_31371:151942891..151942952:+
Sc28yqQ_4222_2914	mir-2	3p	3p	3p	3p	3p	3p	3p	3p	uaucacagccagcuuugaugagcg	cucacaaaguggcuguuauaug	cucacaaaguggcuguuauaugcugcaaauaagguucauaucacagccagcuuugaugagcg	Sc28yqQ_4222:60236740..60236802:-
Sc28yqQ_31364_25814	mir-2	5p	0.693408	5p	5p	5p	5p	0.48172	5p	caucaaagggacugugaagug	uaucacagccaccuuugaugagc	caucaaagggacugugaagugugucauugguucacauaucacagccaccuuugaugagc	Sc28yqQ_31364:52819729..52819788:+
Sc28yqQ_31391_42044	mir-2	3p!	3p	3p!	3p!	3p!	3p!	3p!	3p!	uaucacagccagcuuugaugagug	cucacaaagugguuguuguaugu	cucacaaagugguuguuguauguuucugcugcucuucauaucacagccagcuuugaugagug	Sc28yqQ_31391:113180457..113180519:-
Sc28yqQ_31371_30574	mir-2	3p	3p	3p	3p	3p	3p	3p	3p	uaucacagccagcuuugaugagug	gucgucagaguggcugugauucg	gucgucagaguggcugugauucguaaggguaacuucguaucacagccagcuuugaugagug	Sc28yqQ_31371:82488741..82488802:+
Sc28yqQ_4222_2911	mir-2	3p	3p	3p	3p	3p	3p	3p	3p	uaucacagccagcuuugaugagc	gucgucagaguaguugugauaug	gucgucagaguaguugugauauguuuuauuuuaagucauaucacagccagcuuugaugagc	Sc28yqQ_4222:60226819..60226880:-
Sc28yqQ_31398_43066	mir-2	3p	3p	3p	3p	3p	3p	3p	3p	uaucacagccagcuuugaugagu	cucacaaaguggcuguuauaug	cucacaaaguggcuguuauaugugguagucaauuaucauaucacagccagcuuugaugagu	Sc28yqQ_31398:27108217..27108278:+
Sc28yqQ_31398_43068	mir-2	3p	3p	3p	3p	3p	3p!	3p	3p	uaucacagccagcuuugaugagu	cucgucaaagaggcuuugauucg	cucgucaaagaggcuuugauucguuaaguaacuucguaucacagccagcuuugaugagu	Sc28yqQ_31398:27112785..27112844:+
Sc28yqQ_31391_42048	mir-2	3p	3p	3p	3p	3p	3p	3p	3p	uaucacagccaccuuugaugagc	caucaaagaagcugugaaaug	caucaaagaagcugugaaauguguucugguucuuaucauaucacagccaccuuugaugagc	Sc28yqQ_31391:113184289..113184350:-
Sc28yqQ_31364_25818	mir-2	3p	3p	3p	3p	3p	3p	3p	3p	uaucacagccagcuuugaugagg	cucacaaaguggcuguuaugug	cucacaaaguggcuguuaugugucuugagcaauaaucauaucacagccagcuuugaugagg	Sc28yqQ_31364:52822544..52822605:+
Sc28yqQ_31371_30571	mir-2	0.663538	0.31382	0.577869	5p	5p	5p	0.37594	0.37594	uaucacagccaacuuugaugagcg	cucacaaagugacuguuaugugua	cucacaaagugacuguuauguguacagcuaguguucauaucacagccaacuuugaugagcg	Sc28yqQ_31371:82482851..82482912:+
Sc28yqQ_31367_27925	mir-2	3p	3p	3p	3p	3p	3p	3p	3p	uaucacagccaucuuugaugagc	caucaaagaagcugugaaaug	caucaaagaagcugugaaauguguucuuugugucauaucacagccaucuuugaugagc	Sc28yqQ_31367:66336024..66336082:+
Sc28yqQ_4222_2916	mir-2	3p	3p	3p	3p	3p!	3p	3p	3p	uaucacagccaucuuugaugagc	ccuucaaagggguugugaaaug	ccuucaaagggguugugaaaugugugcuuauucuguuucauaucacagccaucuuugaugagc	Sc28yqQ_4222:60237699..60237762:-
Sc28yqQ_31371_31420	mir-2	3p	3p	3p	3p	0.30823	3p	3p	3p	uaucacagccagcuuugaugagcg	cgucagaguggcugugaugugu	cgucagaguggcugugauguguuuucugucaaaucauaucacagccagcuuugaugagcg	Sc28yqQ_31371:151949137..151949197:+
Sc28yqQ_31367_27927	mir-2	3p!	3p!	3p	3p!	3p!	3p!	3p	3p	uaucacagccagcuuugaugagcg	ucaccagaguggauguggugug	ucaccagaguggaugugguguguuguuuaugaugucauaucacagccagcuuugaugagcg	Sc28yqQ_31367:66345859..66345920:+
Sc28yqQ_31398_43062	mir-2	5p	5p	5p	5p	5p	5p	5p	5p	ccaucaaagagacugugagg	uaucacagccaccuuugaugaacu	ccaucaaagagacugugagguaugugcgucuuugauauaucacagccaccuuugaugaacu	Sc28yqQ_31398:27105592..27105653:+
Sc28yqQ_31371_30568	mir-2	5p	5p	5p	5p	5p	5p	5p	5p	ccaucaaagagacugugaaaug	uaucacagccuacuuugaugagcu	ccaucaaagagacugugaaauguguguauccguuucauauaucacagccuacuuugaugagcu	Sc28yqQ_31371:82480810..82480873:+
Sc28yqQ_29814_18129	mir-2001	5p	5p!	5p!	5p!	5p!	5p!	5p!	5p!	uugugaccguuauaaugggc	ucguuuuaacguucacaggg	uugugaccguuauaaugggcaugaaacuuaacgaugcucguuuuaacguucacaggg	Sc28yqQ_29814:45424436..45424493:-
Sc28yqQ_31391_39868	mir-210	3p	3p	3p	3p	3p!	3p!	3p!	3p!	uugugcgugugacagcggcu	aguugcugaacaugacacgaga	aguugcugaacaugacacgagacuagguuugaguccucuugugcgugugacagcggcu	Sc28yqQ_31391:94813913..94813971:+
Sc28yqQ_22523_12078	mir-210	3p	3p!	3p!	3p!	3p!	3p!	3p!	3p!	uugugcgugugacagcggcu	agcugcugaacauugcauaaga	agcugcugaacauugcauaagauguucaccuaauucuugugcgugugacagcggcu	Sc28yqQ_22523:10981..11037:+
Sc28yqQ_22526_12082	mir-210	3p	3p!	3p!	3p!	3p!	3p!	3p!	3p!	uugugcgugugacagcggcu	agcugcugaacauugcauaaga	agcugcugaacauugcauaagauguucaccuaauucuugugcgugugacagcggcu	Sc28yqQ_22526:10983..11039:+
Sc28yqQ_31388_38171	mir-210	3p	3p	3p	3p	3p!	3p!	3p!	3p!	uugugcgugugacagcggcu	aguugcugaacaugacacgaga	aguugcugaacaugacacgagacaguacuuugggccuucuugugcgugugacagcggcu	Sc28yqQ_31388:54673939..54673998:-
Sc28yqQ_9435_5905	mir-219	3p	0.384615	3p	0.3125	/	3p!	0.522727	0.522727	ugauuguccaaacgcaauucuug	agaacuguguguggacauca	ugauuguccaaacgcaauucuuguaguuucaaaaucaagaacuguguguggacauca	Sc28yqQ_9435:23541933..23541990:+
Sc28yqQ_6210_4664	mir-219	3p	0.384615	3p	0.3125	/	3p!	0.522727	0.522727	ugauuguccaaacgcaauucuug	agaacuguguguggacauca	ugauuguccaaacgcaauucuugugugucaggaaaucaagaacuguguguggacauca	Sc28yqQ_6210:7769123..7769181:-
Sc28yqQ_10676_7560	mir-219	5p!	0.322581	5p!	5p!	/	/	5p	5p	ugauuguccaaacgcaauucuug	agaacuguauuuggacaucagu	ugauuguccaaacgcaauucuugugcauuugaaagcaagaacuguauuuggacaucagu	Sc28yqQ_10676:10480832..10480891:+
Sc28yqQ_31364_26219	mir-219	5p!	5p!	0.5	5p!	/	/	5p	5p	ugauuguccaaacgcaauucuug	agaacuguguggggacauca	ugauuguccaaacgcaauucuuguguaugagaaaucaagaacuguguggggacauca	Sc28yqQ_31364:8182385..8182442:-
Sc28yqQ_31377_35811	mir-219	0.5	5p!	3p	0.5	/	/	5p	0.5	ugauuguccaaacgcaauucuug	agaacuguguguggauauca	ugauuguccaaacgcaauucuuguguuuuaauaaucaagaacuguguguggauauca	Sc28yqQ_31377:23193555..23193612:-
Sc28yqQ_31358_21972	mir-252a	5p	5p!	5p!	5p!	5p!	5p!	5p	5p	cuaaguacuagcgccgcaggagu	uccugcagccuuggugcuuacug	cuaaguacuagcgccgcaggaguguugauugacaacuccugcagccuuggugcuuacug	Sc28yqQ_31358:34575098..34575157:+
Sc28yqQ_31371_31058	mir-252a	5p!	5p!	5p!	5p!	5p!	5p!	5p!	5p!	cuaaguacuagcgccgcagga	cugcagccuuagugcuuacua	cuaaguacuagcgccgcaggagguuucgucaacuacuccugcagccuuagugcuuacua	Sc28yqQ_31371:127615893..127615952:+
Sc28yqQ_29814_16332	mir-252b	5p	5p!	5p	5p	5p	5p!	5p!	5p!	cuaaguaguagugccgcaggu	accugcacacgacugcuuaac	cuaaguaguagugccgcagguaauacuguucuauuuaccugcacacgacugcuuaac	Sc28yqQ_29814:45446000..45446057:+
Sc28yqQ_4222_1654	mir-252b	5p!	/	5p!	5p!	5p!	5p!	/	5p	uuaaguaguugugccgcaggua	cuugcguaugauuacuuaaga	uuaaguaguugugccgcagguaaugauguuggugcuuacuugcguaugauuacuuaaga	Sc28yqQ_4222:18874856..18874915:+
Sc28yqQ_31371_31056	mir-252b	5p!	5p!	5p!	5p!	5p!	5p!	5p!	5p!	cuaaguaguggugccgcaggua	cuugcacacaacugcuuaaua	cuaaguaguggugccgcagguaauagugcuaauauuuacuugcacacaacugcuuaaua	Sc28yqQ_31371:127607412..127607471:+
Sc28yqQ_31364_25410	mir-263	5p	5p	5p	5p	5p!	5p!	5p	5p!	aauggcacuggaagaauucacgg	gugauuucucuagugcugugaa	aauggcacuggaagaauucacggcuuauguuuaaacccgugauuucucuagugcugugaa	Sc28yqQ_31364:19686846..19686906:+
Sc28yqQ_31371_34203	mir-263	5p	5p!	5p	5p	5p	5p	5p	5p	aauggcacuggaagaauucacgg	cgugaauucucuaguguuauaaa	aauggcacuggaagaauucacggcuuauguuuaaauccgugaauucucuaguguuauaaa	Sc28yqQ_31371:170116995..170117055:-
Sc28yqQ_6210_4839	mir-263	5p	5p	5p	5p	5p	5p	5p!	5p!	aauggcacuggaagaauucacgg	ugauuucuccgguguuaugaaa	aauggcacuggaagaauucacggcaaguguucgaaaccgugauuucuccgguguuaugaaa	Sc28yqQ_6210:24591129..24591190:-
Sc28yqQ_31388_37857	mir-263	5p	5p!	5p	5p!	5p!	5p!	5p	5p!	cuuggcacuggaagaauucacag	cguggguucucuggugucaaaga	cuuggcacuggaagaauucacagauagguuaugaagucguggguucucuggugucaaaga	Sc28yqQ_31388:23532784..23532844:-
Sc28yqQ_6210_4837	mir-263	5p	5p!	5p!	5p!	5p!	5p	5p!	5p	cuuggcacugaagaauucacag	guggguuuucgggugccaaaga	cuuggcacugaagaauucacagauguguuuuagaggucguggguuuucgggugccaaaga	Sc28yqQ_6210:24586835..24586895:-
Sc28yqQ_4222_2665	mir-263	5p	5p!	5p!	5p!	5p!	5p!	5p!	5p!	aauggcacuggaagaaaucacgg	cgugguuucucuugugcuguga	aauggcacuggaagaaaucacggcuugaaauccaaauccgugguuucucuugugcuguga	Sc28yqQ_4222:28889164..28889224:-
Sc28yqQ_31388_37859	mir-263	5p!	5p!	5p!	5p!	5p!	5p!	5p!	5p!	aauggcacuggaagaauucacgg	gugauuucucuaguguuauaaa	aauggcacuggaagaauucacggcauaauuugcgaaccgugauuucucuaguguuauaaa	Sc28yqQ_31388:23544699..23544759:-
Sc28yqQ_31364_25412	mir-263	5p	5p!	5p	5p	5p	5p	5p	5p!	cuuggcacuaaagaauucaca	guggauucucgggugccagaga	cuuggcacuaaagaauucacagauauguuuaagggucguggauucucgggugccagaga	Sc28yqQ_31364:19694568..19694627:+
Sc28yqQ_31371_31424	mir-276	3p	3p	3p	3p	3p	3p	3p	3p	uaggaacuucauaccaugcucg	agcgagguauggaguucuuaca	agcgagguauggaguucuuacagggaauuuaaggguaggaacuucauaccaugcucg	Sc28yqQ_31371:152349102..152349159:+
Sc28yqQ_31371_29554	mir-276	3p	3p	3p	3p	3p	3p	3p	3p	uaggaacuucauaccaugcucg	agcgagguauagaguucuuauc	agcgagguauagaguucuuaucgugauaacagaagguaggaacuucauaccaugcucg	Sc28yqQ_31371:951133..951191:+
Sc28yqQ_31377_35070	mir-276	3p	3p	3p	3p	3p	3p	3p	3p	uaggaacuucauaccaugcucg	agcgagguauggaguucuuac	agcgagguauggaguucuuacugugcuaacagaagguaggaacuucauaccaugcucg	Sc28yqQ_31377:49881538..49881596:+
Sc28yqQ_31367_27936	mir-276	3p	3p	3p	3p	3p	3p	3p	3p	uaggaacuucauaccaugcucg	agcgagguauggagcucuuaca	agcgagguauggagcucuuacagaguaguuuuaaacguaggaacuucauaccaugcucg	Sc28yqQ_31367:66882399..66882458:+
Sc28yqQ_4222_2910	mir-276	3p	3p	3p	3p	3p!	3p!	3p	3p	uaggaacuucauaccaugcucg	agcgagguauaaaguucuuaca	agcgagguauaaaguucuuacaaggaauuuaauugguaggaacuucauaccaugcucg	Sc28yqQ_4222:60027439..60027497:-
Sc28yqQ_31391_42039	mir-276	3p	3p	3p	3p	3p	0.654896	3p	3p	uaggaacuucauaccaugcuug	agcgagguauggaguucuuaca	agcgagguauggaguucuuacaaggaucuaacgaguaggaacuucauaccaugcuug	Sc28yqQ_31391:112741105..112741162:-
Sc28yqQ_31398_43988	mir-276	3p	3p!	3p!	3p!	3p	3p!	3p!	3p!	uaggaacuucuuaccaugcucg	agagcgagguauggaguccu	agagcgagguauggaguccuuacugugaucacaaaagguaggaacuucuuaccaugcucg	Sc28yqQ_31398:11550437..11550497:-
Sc28yqQ_31367_28814	mir-277	3p!	3p	3p!	3p	3p!	3p	3p	3p	uaaaugcaucgucuggaauguu	cauuccagccgugcguuuaca	cauuccagccgugcguuuacaugucagucucaccucuguaaaugcaucgucuggaauguu	Sc28yqQ_31367:32308531..32308591:-
Sc28yqQ_31364_27092	mir-277	3p	3p	3p!	3p!	3p!	3p	3p!	3p!	uaaaugcaucaacuggagugaa	cauuccaguggugcguuuaca	cauuccaguggugcguuuacacguccugauucaucuguaaaugcaucaacuggagugaa	Sc28yqQ_31364:61959951..61960010:-
Sc28yqQ_31371_29893	mir-278	3p	3p	3p	3p	3p	3p	3p	3p	ucggugggauuuucguccgucu	uccggacgaaguucucgcaacg	uccggacgaaguucucgcaacggccguuaggguuuuucaggucggugggauuuucguccgucu	Sc28yqQ_31371:24813501..24813564:+
Sc28yqQ_9435_6982	mir-278	3p	3p	3p	3p	3p!	3p	3p	3p	ucggugggauuuucguccgucc	cggacgaaagugccaccaugauc	cggacgaaagugccaccaugaucgaguauuuaacauggucggugggauuuucguccgucc	Sc28yqQ_9435:40705910..40705970:-
Sc28yqQ_28696_12966	mir-2788	3p	3p!	3p	3p	3p!	3p!	3p!	3p!	caaugcccuuggaaauccca	ugggguuucuaaccggcauucac	ugggguuucuaaccggcauucaccauggcccguuaacaugcaaugcccuuggaaauccca	Sc28yqQ_28696:6072..6132:-
Sc28yqQ_28698_12968	mir-2788	3p	3p!	3p	3p	3p!	3p!	3p!	3p!	caaugcccuuggaaauccca	ugggguuucuaaccggcauucac	ugggguuucuaaccggcauucaccauggcccguuaacaugcaaugcccuuggaaauccca	Sc28yqQ_28698:6072..6132:-
Sc28yqQ_29814_17892	mir-2788	3p	3p!	3p	3p	3p!	3p!	3p!	3p!	caaugcccuuggaaauccca	ugggguuucuaaccggcauucac	ugggguuucuaaccggcauucaccaugaccugauaauaugcaaugcccuuggaaauccca	Sc28yqQ_29814:27197039..27197099:-
Sc28yqQ_29814_16011	mir-2788	3p	3p!	3p	3p	3p!	3p!	3p!	3p!	caaugcccuuggaaauccca	ugggguuucuaaccggcauucac	ugggguuucuaaccggcauucaccaugaccugauaauaugcaaugcccuuggaaauccca	Sc28yqQ_29814:27221841..27221901:+
Sc28yqQ_10676_9582	mir-2788	3p	3p!	3p	3p	3p!	3p!	3p!	3p!	caaugcccuuggaaauccca	ugggguuucuaaccggcauucac	ugggguuucuaaccggcauucaccaugaucugaaugcaaugcccuuggaaauccca	Sc28yqQ_10676:61942062..61942118:-
Sc28yqQ_31391_39364	mir-279	3p	3p	3p	3p	3p	0.487588	3p	3p	ugacuagauccacacucaucc	gaugacugugcgucugguacaug	gaugacugugcgucugguacaugugacucuaauagcaugacuagauccacacucaucc	Sc28yqQ_31391:50260746..50260804:+
Sc28yqQ_26190_12534	mir-279	3p	3p	3p	3p	3p	3p	3p	3p	ugacuagauccacacucaucc	gaugauugugauucugguucgug	gaugauugugauucugguucguguguagucguuaucaugacuagauccacacucaucc	Sc28yqQ_26190:9055..9113:+
Sc28yqQ_29770_13344	mir-279	3p	3p	3p	3p	3p	3p	3p	3p	ugacuagauccacacucaucc	gaugauugugauucugguucgug	gaugauugugauucugguucguguguagucguuaucaugacuagauccacacucaucc	Sc28yqQ_29770:10551506..10551564:+
Sc28yqQ_31358_24275	mir-279	3p	3p	3p	3p	3p	3p	3p	3p	ugacuagauccacacucaucc	gauggcugugugucugguccaug	gauggcugugugucugguccaugugacucugguagcaugacuagauccacacucaucc	Sc28yqQ_31358:79502727..79502785:-
Sc28yqQ_31357_20743	mir-279	3p	3p	3p	3p	3p	3p	3p	3p	ugacuagauccacacucaucc	gaugguugugagucugguucaug	gaugguugugagucugguucauguguucccguuaccaugacuagauccacacucaucc	Sc28yqQ_31357:8790692..8790750:-
Sc28yqQ_31398_44466	mir-281	3p	3p	3p	3p	3p	3p	3p	3p	ugucauggagcugcucucuuua	aagagagcucaucaugaacagu	aagagagcucaucaugaacagugugaauacaacaacugucauggagcugcucucuuua	Sc28yqQ_31398:58605697..58605755:-
Sc28yqQ_15102_10762	mir-281	3p	3p	3p	3p	3p	3p	3p	3p	ugucauggagcugcucucuuua	aagagagcucaucaugaacagu	aagagagcucaucaugaacagugugaauacaccaacugucauggagcugcucucuuua	Sc28yqQ_15102:4013..4071:-
Sc28yqQ_15103_10764	mir-281	3p	3p	3p	3p	3p	3p	3p	3p	ugucauggagcugcucucuuua	aagagagcucaucaugaacagu	aagagagcucaucaugaacagugugaauacaccaacugucauggagcugcucucuuua	Sc28yqQ_15103:4013..4071:-
Sc28yqQ_29814_17822	mir-281	3p	3p	3p	3p	3p	3p	3p	3p	ugucauggagcugcucucuuua	aagagagcucaucaugaacagu	aagagagcucaucaugaacagugugagaaugacaacugucauggagcugcucucuuua	Sc28yqQ_29814:21013762..21013820:-
Sc28yqQ_31367_27285	mir-281	3p	3p	3p	3p	3p	3p	3p	3p	ugucauggagcugcucucuuua	aagagagcucaccgugaacagu	aagagagcucaccgugaacagugugaaaauaccaacugucauggagcugcucucuuua	Sc28yqQ_31367:8905361..8905419:+
Sc28yqQ_9435_6676	mir-281	3p	3p	0.617021	3p	0.333333	0.5	3p	3p	ugucauggaacugcucucuuua	aagagagcucuuucaagacagu	aagagagcucuuucaagacaguguuuugucuaaacugucauggaacugcucucuuua	Sc28yqQ_9435:7134086..7134143:-
Sc28yqQ_31388_36821	mir-29/285	3p	3p	3p	3p	3p	3p	3p	3p	uagcaccauuugaauucaguuc	acugggcucguauggugcauaga	acugggcucguauggugcauagaugcauuacuaacucuagcaccauuugaauucaguuc	Sc28yqQ_31388:22778098..22778157:+
Sc28yqQ_31391_39969	mir-29/285	3p	3p	3p	3p	3p	3p!	3p	3p	uagcaccaucagaauucaguuc	acuggguucguaugguacauaga	acuggguucguaugguacauagauguauuaauaauucuagcaccaucagaauucaguuc	Sc28yqQ_31391:102718563..102718622:+
Sc28yqQ_31367_27518	mir-305	5p	5p	5p	5p	5p	5p	5p	5p	auuguacuucaucaggugcucugg	aggcaucuuauggagugcaacug	auuguacuucaucaggugcucuggugaccuucauccaggcaucuuauggagugcaacug	Sc28yqQ_31367:31759659..31759718:+
Sc28yqQ_31371_32957	mir-305	5p	5p	5p	5p	5p	5p	5p	5p	auuguacuucaucaggugcucugg	aggcaucuuauggagugcaacug	auuguacuucaucaggugcucuggugaaguuguuccaggcaucuuauggagugcaacug	Sc28yqQ_31371:76888036..76888095:-
Sc28yqQ_31358_24631	mir-305	5p	5p	5p	5p	5p!	5p	5p	5p	auuguacuucaucaggugcucugg	aggcaucauauggaguacaacug	auuguacuucaucaggugcucugguugucuuuaauccaggcaucauauggaguacaacug	Sc28yqQ_31358:112414531..112414591:-
Sc28yqQ_31377_35176	mir-305	5p	5p	5p	5p	5p	5p	5p	5p	auuguacuucaucaggugcucugg	aggcaucucauggagugcaacug	auuguacuucaucaggugcucugguggauuugcuccaggcaucucauggagugcaacug	Sc28yqQ_31377:60116794..60116853:+
Sc28yqQ_31364_25934	mir-305	5p	5p	5p	5p	5p	5p	5p	5p	uuuguacuucaucaggugcucugg	agacaucucgugcaguacaauuu	uuuguacuucaucaggugcucuggugaacuucuauccagacaucucgugcaguacaauuu	Sc28yqQ_31364:64596825..64596885:+
Sc28yqQ_15046_10753	mir-307	5p	0.494714	5p	5p	5p	5p	0.619876	5p	ccucacucaaccuggcuguggug	ucacaaccuccuugagugagu	ccucacucaaccuggcuguggugugggauuuacccacuccaucacaaccuccuugagugagu	Sc28yqQ_15046:503..565:-
Sc28yqQ_9435_6158	mir-307	5p	0.494714	5p	5p	5p	5p	0.619876	5p	ccucacucaaccuggcuguggug	ucacaaccuccuugagugagu	ccucacucaaccuggcuguggugugggguuuacccacuccaucacaaccuccuugagugagu	Sc28yqQ_9435:39161370..39161432:+
Sc28yqQ_31377_34864	mir-307	5p	0.494714	5p	5p	5p	5p	0.619876	5p	ccucacucaaccuggcuguggug	ucacaaccuccuugagugagu	ccucacucaaccuggcugugguguggagucguuuuguuucaucacaaccuccuugagugagu	Sc28yqQ_31377:39777680..39777742:+
Sc28yqQ_31371_32206	mir-307	3p!	3p!	3p!	3p!	3p!	3p!	3p!	3p!	ucacaaccuccuugagugagu	ucacucaacuugggugugaug	ucacucaacuugggugugauguggggucauuuugcuccaucacaaccuccuugagugagu	Sc28yqQ_31371:21933275..21933335:-
Sc28yqQ_31391_39603	mir-307	3p	3p	3p	3p	3p	3p	3p	3p	ucacaaccuccuugagugagu	ccucucucaacuuggcuguggug	ccucucucaacuuggcuguggugugggauuuacccacuccaucacaaccuccuugagugagu	Sc28yqQ_31391:75005761..75005823:+
Sc28yqQ_9435_5874	mir-31	5p	5p	5p	5p	/	5p!	0.5	5p	aggcaagauggaggcauagcugc	agcuguuccucaucaggccucc	aggcaagauggaggcauagcugcacuguguuaagucacagcuguuccucaucaggccucc	Sc28yqQ_9435:20743553..20743613:+
Sc28yqQ_31367_27656	mir-315	5p	5p	5p	5p	5p!	5p!	5p	5p	uuuugauuguugcucagaaggcg	cuuucgagcaacgaucaaacgc	uuuugauuguugcucagaaggcguggauuugacaggcuuucgagcaacgaucaaacgc	Sc28yqQ_31367:46929248..46929306:+
Sc28yqQ_6210_3650	mir-315	5p	5p	5p	5p	5p	5p	5p	5p	uuuugauuguugcucagaaugcg	cuuucgagcaaugaucaaacgc	uuuugauuguugcucagaaugcguggguuucuuaggcuuucgagcaaugaucaaacgc	Sc28yqQ_6210:12847757..12847815:+
Sc28yqQ_31371_33249	mir-315	5p!	5p!	5p!	5p	5p!	5p!	5p!	5p!	uuuugauugucgcucagaaggcg	cuuucgagcagcgaucaaacgc	uuuugauugucgcucagaaggcguggacuugacaggcuuucgagcagcgaucaaacgc	Sc28yqQ_31371:100338829..100338887:-
Sc28yqQ_31371_32948	mir-317	3p!	3p!	3p!	3p!	3p!	3p!	3p!	3p!	ugaacacagcuggugguaucuc	guaccacgcugaguucccaug	guaccacgcugaguucccauggguuacgcuugugaacacagcuggugguaucuc	Sc28yqQ_31371:75837534..75837588:-
Sc28yqQ_10676_7436	mir-33	5p!	5p!	5p!	5p!	5p!	5p!	5p!	5p!	gugcauuguaguugcauug	gugcaucuagagugcauuua	gugcauuguaguugcauugcacuauauguagucggugcagugcaucuagagugcauuua	Sc28yqQ_10676:328672..328731:+
Sc28yqQ_31371_29964	mir-33	5p!	5p	5p!	5p!	5p!	5p!	5p!	5p!	gugcauuguaguugcauug	cagugcaucagcagugcaaaca	gugcauuguaguugcauugcaugguuauuuguuaaugcagugcaucagcagugcaaaca	Sc28yqQ_31371:31266695..31266754:+
Sc28yqQ_29013_13058	mir-34	5p	5p	5p	5p	5p!	5p	5p	5p	uggcagugugguuagcugguugu	aaccacuaucugcacugccuca	uggcagugugguuagcugguuguaaguaccacacaaccacuaucugcacugccuca	Sc28yqQ_29013:3244..3300:-
Sc28yqQ_29017_13062	mir-34	5p	5p	5p	5p	5p!	5p	5p	5p	uggcagugugguuagcugguugu	aaccacuaucugcacugccuca	uggcagugugguuagcugguuguaaguaccacacaaccacuaucugcacugccuca	Sc28yqQ_29017:3244..3300:-
Sc28yqQ_31371_32944	mir-34	5p	5p	5p	5p	5p!	5p	5p	5p	uggcagugugguuagcugguugu	aaccacuuuccacacucccuca	uggcagugugguuagcugguuguaaagaaccacacaaccacuuuccacacucccuca	Sc28yqQ_31371:75825502..75825559:-
Sc28yqQ_31358_22909	mir-34	5p	5p	5p	5p	5p!	5p	5p	5p	uggcagugugguuagcugguugu	aaccacuaucugcacugcuucg	uggcagugugguuagcugguugugaagagucaacaaacaaccacuaucugcacugcuucg	Sc28yqQ_31358:112210393..112210453:+
Sc28yqQ_31367_28812	mir-34	5p	5p	5p	5p	5p	5p	5p	5p	uggcagugugguuagcugguugu	aaccacuaccugcauugcuuca	uggcagugugguuagcugguugugaguuucuagaaacaaccacuaccugcauugcuuca	Sc28yqQ_31367:32288017..32288076:-
Sc28yqQ_31391_40524	mir-34	5p!	5p!	5p!	5p!	5p!	5p!	5p	5p	uggcaguguaguuagcugguugu	aaccacuaucagcacugcucca	uggcaguguaguuagcugguugugaauauaaucaaacaaccacuaucagcacugcucca	Sc28yqQ_31391:143702989..143703048:+
Sc28yqQ_31357_20741	mir-36	5p	0.5	0.666667	5p	0.483871	0.623529	0.5	0.5	ugauggaugucaacucgguaggug	ucaccggguaaacauucauccg	ugauggaugucaacucgguagguguagauuuuuaucaucaccggguaaacauucauccg	Sc28yqQ_31357:8789738..8789797:-
Sc28yqQ_31357_20243	mir-375	3p!	3p	3p!	3p!	3p!	3p!	3p!	3p!	uuuguucgcucggcucgaguua	acuugagcaguucgugcaaaac	acuugagcaguucgugcaaaacuauuuguucaguguuuuguucgcucggcucgaguua	Sc28yqQ_31357:38335430..38335488:+
Sc28yqQ_10676_9240	mir-375	3p	3p	3p	3p	3p	3p	3p!	3p!	uuuguucguucggcucgaguca	gacuugagcugucuggacagaacu	gacuugagcugucuggacagaacuuugguuaaauguuuuguucguucggcucgaguca	Sc28yqQ_10676:38711555..38711613:-
Sc28yqQ_31357_20465	mir-375	3p	3p	3p!	3p!	3p!	3p!	3p!	3p!	uuuguucguucggcucgaguca	cucgagucuuucgagcagaacu	cucgagucuuucgagcagaacuuugaaaaaaaauguuuuguucguucggcucgaguca	Sc28yqQ_31357:45450433..45450491:+
Sc28yqQ_6210_4544	mir-3931	3p!	3p!	3p!	3p!	3p!	3p!	3p	3p	uacuuugagucgguacgaauca	gguuuguaccgauucagggca	gguuuguaccgauucagggcaaaguucgcuacagguaacuacuuugagucgguacgaauca	Sc28yqQ_6210:4282530..4282591:-
Sc28yqQ_21510_11987	mir-3931	3p!	3p!	3p!	3p!	3p!	3p!	3p	3p	uacuuugagucgguacgaauca	gguuuguaccgauucagggca	gguuuguaccgauucagggcaaaguuaguugucguuaacuacuuugagucgguacgaauca	Sc28yqQ_21510:12011..12072:+
Sc28yqQ_21511_11989	mir-3931	3p!	3p!	3p!	3p!	3p!	3p!	3p	3p	uacuuugagucgguacgaauca	gguuuguaccgauucagggca	gguuuguaccgauucagggcaaaguuaguugucguuaacuacuuugagucgguacgaauca	Sc28yqQ_21511:11831..11892:+
Sc28yqQ_10676_7646	mir-3931	3p	3p	3p	3p	3p!	3p	3p	3p	uacuuugagucgguacgaauca	uuuguaccgacucagagcuaggu	uuuguaccgacucagagcuagguucguugaugagaacuacuuugagucgguacgaauca	Sc28yqQ_10676:16479624..16479683:+
Sc28yqQ_29770_15297	mir-3931	3p!	3p!	3p!	3p!	3p!	3p!	3p	3p	uacuuugagucgguacgaauca	gguuuguaccgauucagggca	gguuuguaccgauucagggcaagguucgucgaaggaacuacuuugagucgguacgaauca	Sc28yqQ_29770:65871713..65871773:-
Sc28yqQ_9435_6037	mir-3931	3p!	3p	3p	3p	3p	3p!	3p	3p	uacuuugagucgguacgaauca	auuuguaucgguucacagcuaagu	auuuguaucgguucacagcuaaguuauauucucaacuacuuugagucgguacgaauca	Sc28yqQ_9435:32268929..32268987:+
Sc28yqQ_31377_34449	mir-3931	3p	3p	3p	3p!	3p!	3p	3p	3p	uacuuugagucgguacgaauca	auuuguacggacucacagcuaagu	auuuguacggacucacagcuaaguuauauucucaacuacuuugagucgguacgaauca	Sc28yqQ_31377:5404672..5404730:+
Sc28yqQ_31391_38907	mir-3931	3p!	3p!	3p!	3p!	3p!	3p!	3p!	3p!	uacuuugaguugguacgaauca	auuuguaccagcucucagcuaagu	auuuguaccagcucucagcuaaguuauacuuucaacuacuuugaguugguacgaauca	Sc28yqQ_31391:25142236..25142294:+
Sc28yqQ_31358_23029	mir-5305	3p	3p	3p	3p	3p	3p	3p	3p	uugggcuugaagauuaacuuag	uaaguuaaucuccaagccuaau	uaaguuaaucuccaagccuaaugauuauuuuugucaauugggcuugaagauuaacuuag	Sc28yqQ_31358:125066126..125066185:+
Sc28yqQ_31358_22733	mir-5305	3p	3p	3p	3p	3p	3p	3p	3p	uugggcuugaagauuaacuuag	uaaguuaaucuccaagccuaau	uaaguuaaucuccaagccuaauggcuaguuucgucaauugggcuugaagauuaacuuag	Sc28yqQ_31358:97870134..97870193:+
Sc28yqQ_6210_5002	mir-5305	3p	3p	3p	3p	3p	3p	3p	3p	uugggcuugaagauuaacuuag	uaaguuaaucuccaagccuaau	uaaguuaaucuccaagccuaauggcuaguuucgucaauugggcuugaagauuaacuuag	Sc28yqQ_6210:43623011..43623070:-
Sc28yqQ_9435_6794	mir-5305	3p	3p	3p	3p	3p	3p	3p	3p	uugggcuugaagauuaacuuag	uaaguuaaucuccaagccuaau	uaaguuaaucuccaagccuaaugguuauauucaucaauugggcuugaagauuaacuuag	Sc28yqQ_9435:20924582..20924641:-
Sc28yqQ_31377_34761	mir-5305	3p	3p	3p!	3p!	3p	3p	3p	3p	uugggcuugaagauuaacuuag	uaaguuaaucuccaagcccaau	uaaguuaaucuccaagcccaaugguugcauucuuuaguugggcuugaagauuaacuuag	Sc28yqQ_31377:25946983..25947042:+
Sc28yqQ_31391_40850	mir-5305	3p	3p	3p	3p	3p!	3p!	3p	3p	uugggcuugaagauaaacuuag	uaaguuaaucuccaagucuaau	uaaguuaaucuccaagucuaaugguuauguuuguuaauugggcuugaagauaaacuuag	Sc28yqQ_31391:2485353..2485412:-
Sc28yqQ_31377_35828	mir-5305	3p!	3p!	3p!	3p!	3p!	3p!	3p!	3p!	ugggcuuggagauuaacuuaga	uaaguuaaucuucaagcccaac	uaaguuaaucuucaagcccaacuaaagaaugcaaccauugggcuuggagauuaacuuaga	Sc28yqQ_31377:25946981..25947041:-
Sc28yqQ_31371_31195	mir-5305	3p!	3p!	3p!	3p!	3p!	3p!	3p!	3p!	ugggcuuggagauuaacuuaga	uaagcuaaucuucaagccc	uaagcuaaucuucaagcccaacugacgaaacuaguuauugggcuuggagauuaacuuaga	Sc28yqQ_31371:138565338..138565398:+
Sc28yqQ_31371_33850	mir-5305	3p	3p	3p!	3p!	5p!	0.582677	3p	3p	ugggcuugaagauuagcuuaga	uaaguuaaucuccaagcccaau	uaaguuaaucuccaagcccaauaacuaguuucgucaguugggcuugaagauuagcuuaga	Sc28yqQ_31371:138565336..138565396:-
Sc28yqQ_29814_16677	mir-5735	3p	3p!	3p	3p	3p	3p	3p	3p	uggacaacaggauaauggcgu	caccuuucucuuguuguccacu	caccuuucucuuguuguccacugugcuauguagaugucaguggacaacaggauaauggcgu	Sc28yqQ_29814:72165259..72165320:+
Sc28yqQ_31371_31049	mir-5735	3p	3p	3p	3p	3p!	3p!	3p	3p	uggacaacaagauaauggugu	accuuucucuuguugucuacug	accuuucucuuguugucuacuguccuguguucagaaugcaguggacaacaagauaauggugu	Sc28yqQ_31371:127294171..127294233:+
Sc28yqQ_31391_39354	mir-7	5p	5p	5p	5p	5p	5p	5p	5p	uggaagacuagugauuuuguug	caagaaaucacuaucuuccgg	uggaagacuagugauuuuguuguucugcuguugagaaacaagaaaucacuaucuuccgg	Sc28yqQ_31391:49505774..49505833:+
Sc28yqQ_31371_30565	mir-71	0.629433	0.641796	0.697637	0.591695	0.394654	5p	0.603027	0.603027	ugaaagacauggguagugagaug	ucucacuaucuugucuuugacg	ugaaagacauggguagugagaugacccgcucugcacaucucacuaucuugucuuugacg	Sc28yqQ_31371:82479104..82479163:+
Sc28yqQ_31398_43060	mir-71	0.655522	0.633372	0.576843	0.565452	5p	5p	0.396741	0.603027	ugaaagacauggguagugagaug	ucucacuaccuugucuuugacg	ugaaagacauggguagugagaugaccuguucuagcaucucacuaccuugucuuugacg	Sc28yqQ_31398:27096359..27096417:+
Sc28yqQ_31364_25812	mir-71	0.651195	0.628289	0.572965	0.557325	5p	5p	0.395141	0.603027	ugaaagacauggguagugagaug	ucucacuaccuugucuuugacg	ugaaagacauggguagugagauguucuucuuauaccaucucacuaccuugucuuugacg	Sc28yqQ_31364:52816725..52816784:+
Sc28yqQ_4222_2917	mir-71	0.651236	0.628223	0.572913	0.557243	5p	5p	0.395141	0.603027	ugaaagacauggguagugagaug	ucucacuaccuugucuuugacg	ugaaagacauggguagugagauguggcuaagcuagucaucucacuaccuugucuuugacg	Sc28yqQ_4222:60238743..60238803:-
Sc28yqQ_31367_27924	mir-71	0.651181	0.628223	0.572913	0.557225	5p	5p	0.395099	0.603027	ugaaagacauggguagugagaug	ucucacuaccuugucuuugacg	ugaaagacauggguagugagauguguuugagguaaucaucucacuaccuugucuuugacg	Sc28yqQ_31367:66335615..66335675:+
Sc28yqQ_31391_42049	mir-71	3p	3p	3p	3p	0.304923	0.652873	3p	3p	ucucacuaccuugucuuugacg	ugaaagacguggguagugagaug	ugaaagacguggguagugagaugugguuaagguaaucaucucacuaccuugucuuugacg	Sc28yqQ_31391:113184570..113184630:-
Sc28yqQ_31371_31414	mir-71	5p	5p	5p	5p	5p	5p	5p	5p	ugaaagacauggguagugaga	ucucacuaccuugucuuugaag	ugaaagacauggguagugagagguggcugaaguuaucaucucacuaccuugucuuugaag	Sc28yqQ_31371:151940347..151940407:+
Sc28yqQ_29814_18957	mir-745	5p	5p	5p	5p	5p	5p	5p	5p	aguccaucaucgggcugcuggcu	gagcugcccagugaagggcugu	aguccaucaucgggcugcuggcugauuuggacaggcgagcugcccagugaagggcugu	Sc28yqQ_29814:104493162..104493220:-
Sc28yqQ_29814_16719	mir-745	3p	3p	3p	3p	0.34398	5p	0.375	0.375	aguccaucaucgggccgcuugc	gagcugcccagugaagggcugu	aguccaucaucgggccgcuugcugguuuugguaggugagcugcccagugaagggcugu	Sc28yqQ_29814:75342597..75342655:+
Sc28yqQ_31371_29857	mir-745	3p	3p	3p	3p	3p	5p	0.344828	3p	gagcugcccagugaagggcug	aguccuucauugggggugcuugc	aguccuucauugggggugcuugcugccuuuguuaggcgagcugcccagugaagggcug	Sc28yqQ_31371:21026855..21026913:+
Sc28yqQ_31391_38997	mir-745	5p!	3p!	/	0.5	/	5p!	5p!	0.344828	aagcugcccagugaagggcug	agcccuucacugggaagcugg	agcccuucacugggaagcuggguugcuuuggaaggcaagcugcccagugaagggcug	Sc28yqQ_31391:28199599..28199656:+
Sc28yqQ_10676_9964	mir-750	3p!	3p	3p!	3p	3p!	3p!	3p	3p	ucagaucuaacucuuccagcuu	agcuggaaguaggggucuugaca	agcuggaaguaggggucuugacaugagaguuaucuaaagaugucagaucuaacucuuccagcuu	Sc28yqQ_10676:92753979..92754043:-
Sc28yqQ_31358_25048	mir-750	3p!	3p	3p!	3p	3p	3p!	3p	3p	ccagaucuaacucuuccagcucg	aguuggaaguuggaucuugaca	aguuggaaguuggaucuugacacauaaaucuaaaugcugugccagaucuaacucuuccagcucg	Sc28yqQ_31358:139555932..139555996:-
Sc28yqQ_6210_4309	mir-750	3p!	3p	3p!	3p!	3p!	3p!	3p	3p	ucagaucuaucucuuccaucuca	aguuggaaguaggggucuugaca	aguuggaaguaggggucuugacauuuagaugucgauuucaaaauaugucagaucuaucucuuccaucuca	Sc28yqQ_6210:62283853..62283923:+
Sc28yqQ_29770_13882	mir-8	3p	3p	3p	3p	3p!	3p	3p	3p	uaauacugucagguaaagaugug	caucuuaccaggcaggauuaga	caucuuaccaggcaggauuagagcucuauaccaauaucuaauacugucagguaaagaugug	Sc28yqQ_29770:49527516..49527577:+
Sc28yqQ_29814_19224	mir-8	3p	3p	3p	3p	3p	3p	3p	3p	uaauacugucagguaaagaugug	caucuuaccgggcagcauugga	caucuuaccgggcagcauuggagucuuaaguuucuucuaauacugucagguaaagaugug	Sc28yqQ_29814:118397753..118397813:-
Sc28yqQ_10676_9860	mir-8	3p	3p!	3p	3p!	3p!	3p!	3p!	3p!	uaauacugucagguaaagaugug	caucuuacagggcagcauuuagaga	caucuuacagggcagcauuuagagauuauucugugcuuacucuaauacugucagguaaagaugug	Sc28yqQ_10676:87325661..87325726:-
Sc28yqQ_29770_15484	mir-8	3p	3p	3p	3p	3p	3p!	3p	3p	uaauacugucagguaaagaug	caucuuaccaggcagcauuaga	caucuuaccaggcagcauuagauugaaaaauaauuucuaauacugucagguaaagaug	Sc28yqQ_29770:77939649..77939707:-
Sc28yqQ_29770_14429	mir-87	3p	3p	3p	3p	3p	3p	3p	3p	gugagcaaaguuucaggugugu	gugccugaaacuuugucucaaccu	gugccugaaacuuugucucaaccugagucauuugaugaaaaggugagcaaaguuucaggugugu	Sc28yqQ_29770:8993359..8993423:-
Sc28yqQ_29770_14427	mir-87	3p	3p	3p	3p	3p	3p	3p	3p	gugagcaaaguuucaggugugu	acaccugaagaauugucucaaccu	acaccugaagaauugucucaaccugugauuugaagcuaggugagcaaaguuucaggugugu	Sc28yqQ_29770:8992660..8992721:-
Sc28yqQ_29770_14571	mir-87	3p	3p	3p	3p	3p	3p	3p	3p	gugagcaaaguuucaggugugu	gugcccgaaaccuugacucaaccu	gugcccgaaaccuugacucaaccuggguauauugaacaggugagcaaaguuucaggugugu	Sc28yqQ_29770:21898426..21898487:-
Sc28yqQ_16617_10969	mir-87	3p	3p	3p	3p	3p	3p	3p	3p	gugagcaaaguuucaggugugu	acaccugaaagauugucucaaccu	acaccugaaagauugucucaaccugucaacuggagcaaggugagcaaaguuucaggugugu	Sc28yqQ_16617:1002..1063:-
Sc28yqQ_16619_10971	mir-87	3p	3p	3p	3p	3p	3p	3p	3p	gugagcaaaguuucaggugugu	acaccugaaagauugucucaaccu	acaccugaaagauugucucaaccugucaacuggagcaaggugagcaaaguuucaggugugu	Sc28yqQ_16619:1002..1063:-
Sc28yqQ_31398_43538	mir-87	3p	3p	3p	3p	3p	3p	3p	3p	gugagcaaaguuucaggugugu	gugcccgaaacuuugacucaaccu	gugcccgaaacuuugacucaaccugagcuuagaaaaaggugagcaaaguuucaggugugu	Sc28yqQ_31398:71199490..71199550:+
Sc28yqQ_31357_20825	mir-87	3p	3p	3p	3p	3p!	3p!	3p	3p	gugagcaaaguuucaggugugu	ccaccugaaagcuugucucaaccu	ccaccugaaagcuugucucaaccuucgacuugaaaaggugagcaaaguuucaggugugu	Sc28yqQ_31357:14574953..14575012:-
Sc28yqQ_31357_21079	mir-87	3p	3p	3p	3p	3p!	3p!	3p	3p	gugagcaaaguuucaggugugu	ccaccugaaagcuugucucaaccu	ccaccugaaagcuugucucaaccuucgacuugaaaaggugagcaaaguuucaggugugu	Sc28yqQ_31357:36589753..36589812:-
Sc28yqQ_31398_43540	mir-87	3p	3p	3p	3p	3p	3p	3p	3p	gugagcaaaguuucaggugugu	ccaucugaaagcuugucucaacc	ccaucugaaagcuugucucaaccuuugaucugaacaggugagcaaaguuucaggugugu	Sc28yqQ_31398:71200484..71200543:+
Sc28yqQ_29770_14569	mir-87	3p	3p	3p	3p	3p!	3p	3p	3p	gugagcaaaguuucaggugugu	ccaccugaaaacuugucucaaccu	ccaccugaaaacuugucucaaccuucguuuugaagaggugagcaaaguuucaggugugu	Sc28yqQ_29770:21897199..21897258:-
Sc28yqQ_31357_20827	mir-87	3p	3p	3p	3p	3p!	3p!	3p	3p	gugagcaaaguuucaggugugu	acgcccgaaauuuugacucaaccu	acgcccgaaauuuugacucaaccuguguacguuugacaggugagcaaaguuucaggugugu	Sc28yqQ_31357:14575669..14575730:-
Sc28yqQ_31357_20703	mir-87	3p	3p	3p!	3p	3p!	3p!	3p	3p	gugagcaaaguuucaggugugc	acaucugaaggauugucucaaccu	acaucugaaggauugucucaaccuguauuuuuaaccaggugagcaaaguuucaggugugc	Sc28yqQ_31357:2406694..2406754:-
Sc28yqQ_3523_1063	mir-9	5p	5p	5p	5p	5p	5p	5p	5p	ucuuugguuaucuagcuguaug	uaaagcuagguuaccaaaguu	ucuuugguuaucuagcuguaugagugugacugacgucauaaagcuagguuaccaaaguu	Sc28yqQ_3523:9016701..9016760:-
Sc28yqQ_6210_4336	mir-9	5p	5p	5p	5p	5p	5p	5p	5p	ucuuugguuaucuagcuguaug	uaaagcuagguuaccaaaguu	ucuuugguuaucuagcuguaugaguguaauugacaucauaaagcuagguuaccaaaguu	Sc28yqQ_6210:64278000..64278059:+
Sc28yqQ_9435_5802	mir-9	5p	5p	5p	5p	5p	5p	5p	5p	ucuuugguuuucuagcuguaug	uaaagcuagguuaccaaaguu	ucuuugguuuucuagcuguaugagugugauugacgucauaaagcuagguuaccaaaguu	Sc28yqQ_9435:14369716..14369775:+
Sc28yqQ_31398_43473	mir-92	3p!	3p!	3p!	3p!	3p!	3p!	3p!	3p!	uauugcacucgucccggccuau	aggucagaaugggugacaauguu	aggucagaaugggugacaauguugguuuacgcgguaauauugcacucgucccggccuau	Sc28yqQ_31398:59752060..59752119:+
Sc28yqQ_31391_40585	mir-92	3p	3p	3p	3p	3p!	3p!	3p!	3p!	uauugcacucgucccggccuau	aggcccgaaugagugacaauguu	aggcccgaaugagugacaauguuggguuuaugaaacuaauauugcacucgucccggccuau	Sc28yqQ_31391:151707209..151707270:+
Sc28yqQ_31367_27443	mir-92	3p	3p!	3p!	3p	3p!	3p!	3p!	3p!	uauugcacucgucccggccuau	aggucagaaugagugacaguguu	aggucagaaugagugacaguguugaguuaauaacauaauauugcacucgucccggccuau	Sc28yqQ_31367:23232003..23232063:+
Sc28yqQ_31388_37855	mir-96	5p	5p	5p	5p	5p	5p	5p	5p	uuuggcacuggcacauuuuugu	aaagauuguguuagugucaagc	uuuggcacuggcacauuuuuguguuuuauuucuacaacaaagauuguguuagugucaagc	Sc28yqQ_31388:23529632..23529692:-
Sc28yqQ_31371_34199	mir-96	5p	5p!	5p!	5p!	5p!	5p!	5p	5p	uuuggcacuagcacauuuuugu	aaaaauaguguuagugucaagu	uuuggcacuagcacauuuuuguauuuuauuugcacaacaaaaauaguguuagugucaagu	Sc28yqQ_31371:170108693..170108753:-
Sc28yqQ_6210_4833	mir-96	5p	5p	5p	5p	5p!	5p	5p	5p	uuuggcacuagcacauuuuugu	aaaaauuguacuagugucaugca	uuuggcacuagcacauuuuuguguuuauuuuuacaacaaaaauuguacuagugucaugca	Sc28yqQ_6210:24585474..24585534:-
Sc28yqQ_4222_2661	mir-96	5p	5p	5p!	5p	5p!	5p	5p	5p	uuuggcacuagcacauuuuugu	caaaaauuguauuagugucaagu	uuuggcacuagcacauuuuuguguuauauuuuuacacaaaaauuguauuagugucaagu	Sc28yqQ_4222:28884783..28884842:-
Sc28yqQ_31364_25414	mir-96	5p	5p!	5p!	5p	5p!	5p!	5p!	5p!	uuuggcacuagcacauuuuugu	caaaaauuguauuaguguca	uuuggcacuagcacauuuuuguguuuuguuucuacaacaaaaauuguauuaguguca	Sc28yqQ_31364:19695715..19695772:+
Sc28yqQ_4222_2657	mir-96	5p	5p	5p!	5p	5p!	5p	5p	5p	uuuggcacuagcacauuuuugu	caaaaauuguauuagugucaagu	uuuggcacuagcacauuuuugugucauauuuuuacacaaaaauuguauuagugucaagu	Sc28yqQ_4222:28877670..28877729:-
Sc28yqQ_31358_21667	mir-981	3p!	3p!	3p!	3p!	3p!	3p!	3p	3p	uucguugucgucgaaaccuga	cagguuucucgaaaaacgaac	cagguuucucgaaaaacgaacagagauuuaaacugacuguucguugucgucgaaaccuga	Sc28yqQ_31358:13612126..13612186:+
Sc28yqQ_29770_15434	mir-981	3p!	3p	3p!	3p	3p!	3p!	3p	3p	uucguugucgucgaaaccuga	cagguuucucgguuaacgaau	cagguuucucgguuaacgaauaugaaaaguuuguuuuauuguucguugucgucgaaaccuga	Sc28yqQ_29770:73986539..73986601:-
Sc28yqQ_31398_44890	mir-981	3p	3p!	3p!	3p!	3p!	3p!	3p	3p	uucguugucguugaaaccuga	caggcuucucgauuagcgaac	caggcuucucgauuagcgaacaaacaucguuauuuaaauguucguugucguugaaaccuga	Sc28yqQ_31398:96801667..96801728:-
Sc28yqQ_31371_32400	mir-981	3p	3p!	3p!	3p	3p!	3p!	3p	3p	uucguugucguugaaaccuga	cagguuucucgauaagcgaaua	cagguuucucgauaagcgaauauacuguucuuuaacuguucguugucguugaaaccuga	Sc28yqQ_31371:39073880..39073939:-
Sc28yqQ_4222_2506	mir-981	3p!	3p!	3p!	3p!	3p!	3p!	3p!	3p!	uucguugucgucgaaaccuga	agguuucucgauaaacgaaua	agguuucucgauaaacgaauauuaaacuguuuguucguugucgucgaaaccuga	Sc28yqQ_4222:9269165..9269219:-
Sc28yqQ_4222_2508	mir-981	3p!	3p!	3p!	3p!	3p!	3p!	3p!	3p!	uucguugucgucgaaaccuga	agguuucucgauaaacgaaua	agguuucucgauaaacgaauauuaaacuguuuguucguugucgucgaaaccuga	Sc28yqQ_4222:9281601..9281655:-
Sc28yqQ_10676_8688	mir-981	3p!	3p!	3p!	3p!	3p!	3p!	3p!	3p!	uucguugucgucgaaaccuga	ggguuucccggcuaaugaaca	ggguuucccggcuaaugaacauuaguuuucuuacuguucguugucgucgaaaccuga	Sc28yqQ_10676:1818733..1818790:-
Sc28yqQ_3523_735	mir-993	3p!	3p	3p	3p	3p	3p!	3p	3p	gaagcucguuuuuacagguaccu	cuacccuguagauccggguuu	cuacccuguagauccggguuuuuguagaaguaaucagaagcucguuuuuacagguaccu	Sc28yqQ_3523:44479628..44479687:+
Sc28yqQ_9435_6670	mir-993	3p!	3p!	3p	3p	3p!	3p!	3p!	3p!	gaagcucguuuuuacagguaccu	uacccuguaaauccgggcuuuug	uacccuguaaauccgggcuuuuguagaagugucagaagcucguuuuuacagguaccu	Sc28yqQ_9435:6123265..6123322:-
Sc28yqQ_3523_191	mir-993	3p!	/	3p!	3p!	3p!	3p!	3p!	3p!	gaagcucgucuuuacagguaucu	cuacccuguacauccgggcuuuugu	cuacccuguacauccgggcuuuuguggcuucgucagaagcucgucuuuacagguaucu	Sc28yqQ_3523:869141..869199:+
Sc28yqQ_20670_11844	mir-993	5p!	5p!	5p!	5p!	5p!	5p!	5p!	5p!	ccgccuuguagaucuggguuuu	gaagcucguuucuacgggugccu	ccgccuuguagaucuggguuuuuguagaguuaaacaucagaagcucguuucuacgggugccu	Sc28yqQ_20670:15213..15275:+
Sc28yqQ_20671_11846	mir-993	5p!	5p!	5p!	5p!	5p!	5p!	5p!	5p!	ccgccuuguagaucuggguuuu	gaagcucguuucuacgggugccu	ccgccuuguagaucuggguuuuuguagaguuaaacaucagaagcucguuucuacgggugccu	Sc28yqQ_20671:15213..15275:+
Sc28yqQ_3523_740	mir-iab-4	5p!	5p!	5p!	5p!	5p!	5p!	5p!	5p!	ucguauacugauaguauccug	ggaauacuuucaguauacguagc	ucguauacugauaguauccugaguuggauuuacuuuccggaauacuuucaguauacguagc	Sc28yqQ_3523:45185324..45185385:+
Sc28yqQ_9435_6665	mir-iab-4	5p!	/	/	/	5p!	5p!	/	5p!	ucguauacugauuguauccug	gguauaccuucaguauacguaa	ucguauacugauuguauccugaguuggauguguuuuccgguauaccuucaguauacguaa	Sc28yqQ_9435:5445939..5445999:-
Sc28yqQ_3523_1393	mir-iab-8	/	5p!	/	5p!	5p	/	5p!	5p!	uacguauacugaaaguauuccg	aggauacuaucaguauacgagc	uacguauacugaaaguauuccggaaaguaaauccaacucaggauacuaucaguauacgagc	Sc28yqQ_3523:45185322..45185383:-

## Sheet: Tt miRNA arm usage
Tt provisional id	Annotation	E01	EGG	1st	2nd	3rd	CA1	CJ1	H01	HA1	HJ1	LA1	LJ1	LA5	LJ5	TA1	TJ1	G01	B01	BA1	BJ1	BRA	OAP	Consensus mature sequence	Consensus star sequence	Consensus precursor sequence	Precursor coordinate	Remarks
Scaffold_20792_23916	bantam	3p	3p	3p	3p	3p	3p	3p	3p	3p	3p	3p	3p	3p	3p	3p	3p	3p	3p	3p	3p	3p	3p	ugagaucauugugaaagcugauu	uuggcuuuuacauugauuuccc	uuggcuuuuacauugauuucccagauggauuagacuucugagaucauugugaaagcugauu	Scaffold_20792:49527018..49527079:-		3p dominant
Scaffold_44678_42177	bantam	3p	3p	3p	3p	3p	3p	3p	3p	3p	3p	3p	3p	3p	3p	3p	3p	3p	3p	3p!	3p	3p	3p	ugagaucauugugaaagcugauu	cugguuuucacaaugauuuga	cugguuuucacaaugauuugacagauguguacaauaucugagaucauugugaaagcugauu	Scaffold_44678:95092937..95092998:+		5p dominant
Scaffold_15738_10108	bantam	3p	3p	3p	3p	3p	3p	3p	3p	3p	3p	3p	3p	3p	3p	3p	3p	3p	3p	3p!	3p	3p	3p	ugagaucauugugaaagcugauu	cugguuuucacaaugauuuga	cugguuuucacaaugauuugacagauguguuugauaucugagaucauugugaaagcugauu	Scaffold_15738:5329374..5329435:-		No arm prepefence
Scaffold_15334_7683	bantam	3p!	3p!	3p	3p!	3p	3p!	3p!	3p	3p!	3p!	3p!	3p!	3p!	3p!	3p!	3p!	3p	3p	3p!	3p!	3p!	3p!	ugagaucacugugaaagcugauu	cugguuuucacagugauuuc	cugguuuucacagugauuucccagaaauaucuuaugucugagaucacugugaaagcugauu	Scaffold_15334:48193253..48193314:+		No expression
Scaffold_44450_33014	let-7	5p	5p	5p	5p	5p	5p	5p	5p	5p	5p	5p	5p	5p	5p	5p	5p	5p	0.548227	5p	0.662578	5p	5p	ugagguaguagguuguaugguu	cuguacagccugcuaacuuucc	ugagguaguagguuguaugguugagaacuacaucuuuggggagaacuguacagccugcuaacuuucc	Scaffold_44450:87508577..87508644:+	Abbreviation
Scaffold_15738_10415	let-7	5p!	5p	5p	5p	5p	5p	5p	5p	5p	5p	5p	5p	5p	5p	5p	5p	5p	5p	5p	5p	5p	5p	ugagguaguagguuguaugguu	cuguacaaucugcuaacuuucc	ugagguaguagguuguaugguugagaacuacaucuuuggcgagaacuguacaaucugcuaacuuucc	Scaffold_15738:27444474..27444541:-	OAP	Overall arm preference
Scaffold_38742_30805	let-7	5p	5p	5p	5p	5p	5p	5p	5p	5p	5p	5p	5p	5p	5p	5p	5p	5p	0.479372	5p	0.385219	5p	5p	ugagguaguagguuguauaguu	cuguacagccugcuaacuuucc	ugagguaguagguuguauaguugagaacuacaucuuuggggagaacuguacagccugcuaacuuucc	Scaffold_38742:20326724..20326791:-	E01	Egg
Scaffold_44450_32327	mir-1	3p	3p	3p	3p	3p	3p!	3p	3p	3p	3p	3p!	3p	3p!	3p	3p	3p!	3p	3p	3p	3p!	3p	3p	uggaauguaaagaaguauggcg	ccaugcuucuuaacuucccaua	ccaugcuucuuaacuucccauacgugacacuguguuguauggaauguaaagaaguauggcg	Scaffold_44450:47481434..47481495:+	EGG	Egg
Scaffold_44676_40844	mir-1	3p	3p	3p	3p	3p	3p!	3p	3p	3p	3p	3p	3p	3p	3p	3p!	3p!	3p	3p	3p	3p	3p	3p	uggaauguaaagaaguauggcg	ccguacuuccuuacuucccaua	ccguacuuccuuacuucccauauguggcauugugcuguauggaauguaaagaaguauggcg	Scaffold_44676:73568469..73568530:-	1st	1st instar
Scaffold_38742_30888	mir-1	3p	3p	3p	3p	3p	3p	3p	3p	3p	3p	3p	3p	3p	3p	3p	3p	3p	3p	3p	3p	3p	3p	uggaauguaaagaaguauggag	cggugcuucuuuacuucccaua	cggugcuucuuuacuucccauaucuguaauccaguuuuauggaauguaaagaaguauggag	Scaffold_38742:29344048..29344109:-	2nd	2nd instar
Scaffold_17076_13671	mir-1	3p	3p	3p	3p	3p	3p	3p	3p	3p	3p!	3p	3p	3p	3p	3p	3p!	3p	3p!	3p!	3p	3p	3p	uggaauguaaagaaguauggag	ccgugcuuccuuacuucccaua	ccgugcuuccuuacuucccauauuguagucaugcucuauggaauguaaagaaguauggag	Scaffold_17076:5136249..5136309:+	3rd	3rd instar
Scaffold_44678_44432	mir-1	3p	3p	3p	3p	3p	3p!	3p	3p	3p	3p!	3p	3p	3p!	3p	3p!	3p!	3p	3p	3p	3p	3p	3p	uggaauguaaagaaguacggcg	cccugcuuccuuacuucccaua	cccugcuuccuuacuucccauauguauuuccaccuguauggaauguaaagaaguacggcg	Scaffold_44678:129293863..129293923:-	CA1	Adult chelicerae
Scaffold_17368_18501	mir-10	5p	5p	5p	5p	5p	5p	5p	5p	5p	5p	5p	5p	5p	5p	5p	0.561427	5p	5p	5p	5p	5p	5p	uacccuguagauccgaauuugu	aaauucgguucuagagagguuu	uacccuguagauccgaauuugucugggauauuaccacaaauucgguucuagagagguuu	Scaffold_17368:90959767..90959826:-	CJ1	Juvenile chelicerae
Scaffold_17368_16480	mir-10	5p	5p	5p	5p	5p	5p	5p	5p	5p	5p	5p	5p	5p	5p	5p	0.655594	5p	5p	5p	5p	5p	5p	uacccuguagauccgaauuugu	aaauucgguucuagagagguu	uacccuguagauccgaauuugucuuggcuuuggcuacaaauucgguucuagagagguu	Scaffold_17368:69576589..69576647:+	H01	Adult heart
Scaffold_15738_10255	mir-10	5p	5p	5p	5p	5p	5p	5p	5p	5p	5p	5p	5p	5p	5p	5p	0.655615	5p	5p	5p	5p	5p	5p	uacccuguagauccgaauuugu	aaauucgguucuagagagguu	uacccuguagauccgaauuugucugaaucgugguuacaaauucgguucuagagagguu	Scaffold_15738:18034489..18034547:-	HA1	Adult heart
Scaffold_14492_6965	mir-10	5p	5p	5p	5p	5p	5p	5p	5p	5p	5p	5p	5p	5p	5p	5p	5p	5p	5p	5p	5p!	5p	5p	uacccuguagauccgaauuugu	aaauucgguuuuagagagguuuc	uacccuguagauccgaauuugucaggguuacaaccacaaauucgguuuuagagagguuuc	Scaffold_14492:31616..31676:-	HJ1	Juvenile heart
Scaffold_44553_37118	mir-10	5p	5p	0.697231	0.667564	5p	3p	3p	5p	5p	3p	3p	3p	5p	5p	0.48935	0.308028	3p	3p	3p	0.68684	5p	0.68684	aaauucgguucuagagagguu	uacccuguagauucgaauuugu	uacccuguagauucgaauuuguuugggaaugugauuacaaauucgguucuagagagguu	Scaffold_44553:97419751..97419810:+	LA1	Adult 1st pair of leg
Scaffold_44450_33010	mir-100	5p	5p	5p	5p	5p	5p	5p!	5p	5p	5p	5p	5p	5p	5p	5p	5p	5p	5p	5p	5p	5p	5p	aacccguagaaucgaacuugug	acaagcucguuucuaugggucu	aacccguagaaucgaacuuguguucuacuacuguugcagccacaagcucguuucuaugggucu	Scaffold_44450:87506825..87506888:+	LJ1	Juvenile 1st pair of leg
Scaffold_15767_12267	mir-1175	3p	0.388889	3p	3p	3p	3p!	3p!	3p	3p	3p	3p!	3p!	3p	3p!	3p	0.5	3p	3p!	3p	3p	3p	3p	ugagauucaacuccuccaacuug	aaguggagggguagucucuuc	aaguggagggguagucucuucacuugguuuaaugagugagauucaacuccuccaacuug	Scaffold_15767:68471098..68471157:+	LA5	Adult 5th pair of leg
Scaffold_22712_27166	mir-1175	3p	0.388889	3p	3p	3p	3p!	3p!	3p	3p	3p	3p!	3p!	3p	3p!	3p	0.5	3p	3p!	3p	3p	3p	3p	ugagauucaacuccuccaacuug	aaguggagggguagucucuuc	aaguggagggguagucucuucacuugguuaauaaagugagauucaacuccuccaacuug	Scaffold_22712:25811233..25811292:-	LJ5	Juvenile 5th pair of leg
Scaffold_15767_11495	mir-1175	3p!	/	3p	3p	3p	3p!	/	3p	3p	3p	/	/	3p!	/	3p!	/	3p	/	3p!	3p!	/	3p!	ugagauucaacuccuccauuuuu	aaguggagaaguggucuccucgcu	aaguggagaaguggucuccucgcuuugcucguaaagugagauucaacuccuccauuuuu	Scaffold_15767:3063276..3063335:+	TA1	Adult telson
Scaffold_44526_34979	mir-11960	3p	3p	3p	3p	3p	3p	0.358837	3p	3p	3p	3p	0.340527	0.314339	0.408041	3p	0.342108	3p	3p	3p	0.454898	0.319856	3p!	cugcgcgaacaaucccccaugg	augggggauuguucgcacaga	augggggauuguucgcacagauagcaaucugcgcgaacaaucccccaugg	Scaffold_44526:19349424..19349474:+	TJ1	Juvenile telson
Scaffold_20684_20766	mir-12	5p	5p	5p	5p	5p	5p	5p	5p	5p	5p	5p	5p	5p	5p	5p	5p	5p	5p!	5p	5p	5p	5p	ugaguauuacaucagguacuggu	caguacaugugugauauucguc	ugaguauuacaucagguacugguguuacguuauaaccaguacaugugugauauucguc	Scaffold_20684:24814232..24814290:+	G01	Gonad
Scaffold_11093_4283	mir-12	5p	5p	5p	5p	5p	5p!	5p	5p	5p	5p	5p!	5p!	5p!	5p!	5p	5p	5p	5p	5p	5p!	5p	5p	ugaguauuacaucagguacuggu	caguacuuaugugauauucguc	ugaguauuacaucagguacugguauuuuuuauuucauaaccaguacuuaugugauauucguc	Scaffold_11093:30873553..30873615:-	B01	Adult blood
Scaffold_44676_40875	mir-12	5p!	5p!	5p!	5p!	5p!	5p	5p	5p!	5p	5p!	5p	5p	5p	5p	5p	5p	5p!	5p!	5p!	5p!	5p	5p	ugaguauuacaucagguacuggu	caguauuugugugauacucaac	ugaguauuacaucagguacugguauuuucauaaccaguauuugugugauacucaac	Scaffold_44676:74837353..74837409:-	BA1	Adult blood
Scaffold_17076_14056	mir-12	5p!	5p!	5p	5p!	5p	5p!	5p	5p!	5p	5p!	5p!	5p!	5p!	5p!	5p!	5p!	5p	5p!	5p!	/	5p!	5p	ugaguauuacuucagguacuggu	caguaucuauguaauauuuaaa	ugaguauuacuucagguacugguguuuuguuucuuauaaccaguaucuauguaauauuuaaa	Scaffold_17076:37956908..37956970:+	BJ1	Juvenile blood
Scaffold_17076_13741	mir-124	3p	3p	3p	3p	3p	3p!	3p!	3p	3p!	3p!	3p!	3p!	3p!	3p	3p!	3p!	3p!	3p!	3p!	/	3p!	3p!	uaaggcacgcggugaaugcca	cgcguucaucgcuugccucgaug	cgcguucaucgcuugccucgauguguuucagaaaucauaaggcacgcggugaaugcca	Scaffold_17076:10654970..10655028:+	BRA	Adult brain
Scaffold_38742_30345	mir-124	3p	3p	3p	3p	3p	3p	3p	3p!	0.333333	3p!	3p!	3p	3p!	3p!	3p!	3p	3p!	3p	3p	/	0.692308	3p	uaaggcacgcggugaaugcca	cguguucaucguuggccuugaug	cguguucaucguuggccuugauguauuuauugaaaccauaaggcacgcggugaaugcca	Scaffold_38742:32291078..32291137:+
Scaffold_44450_33792	mir-124	3p	3p	3p	3p	3p	3p	3p	3p!	0.666667	3p!	3p	3p!	3p	3p!	3p	3p	3p!	3p	3p!	/	0.5	3p	uaaggcacgcggugaaugcca	cguguucaucgccugcuuugaug	cguguucaucgccugcuuugauguuucuguuaauaucauaaggcacgcggugaaugcca	Scaffold_44450:43744920..43744979:-
Scaffold_44676_39755	mir-124	3p	3p	3p	3p	3p	3p!	3p	3p!	3p!	3p!	3p!	3p	3p!	3p!	3p!	3p!	3p	3p!	3p!	/	3p!	3p	uaaggcacgcggugaaugcca	cguguucaucgucugccucgaug	cguguucaucgucugccucgauguguuugucauaucauaaggcacgcggugaaugcca	Scaffold_44676:36739856..36739914:+
Scaffold_44676_40830	mir-124	3p	3p	3p	3p	3p	3p!	3p	3p!	3p!	3p!	3p	3p!	3p!	3p!	3p	3p!	3p	3p!	3p!	/	3p!	3p	uaaggcacgcggugaaugcca	cguguucacuguuggccuugaug	cguguucacuguuggccuugaugucuuucucaaaccauaaggcacgcggugaaugcca	Scaffold_44676:71503183..71503241:-
Scaffold_38742_30803	mir-125	5p!	5p!	5p!	5p!	5p!	5p	5p	5p	5p	5p	5p	5p	5p	5p	5p	5p	5p	5p	5p	5p	5p	5p	ucccugagacccuagcuuguga	acaggcuagaaucucaggc	ucccugagacccuagcuugugaaagauuaaggguuacaggcuagaaucucaggc	Scaffold_38742:20316461..20316515:-
Scaffold_15738_10411	mir-125	5p	5p	5p	5p	5p	5p	5p	5p	5p	5p	5p	5p	5p	5p	5p	5p	5p	5p	5p	5p	5p	5p	ucccugagacccuagcuuguga	acaagcuagacuuucaggccuu	ucccugagacccuagcuugugagaguauaaggaucacaagcuagacuuucaggccuu	Scaffold_15738:27440640..27440697:-
Scaffold_44450_33016	mir-125	5p	5p	5p	5p	5p	5p	5p	5p	5p	5p	5p	5p	5p	5p	5p	5p	5p	5p	5p	5p	5p	5p	ucccugagacccuagguuguga	acaggcuagaaccucaggcccu	ucccugagacccuagguugugaaauuuuaaauaucacaggcuagaaccucaggcccu	Scaffold_44450:87517345..87517402:+
Scaffold_20792_23638	mir-13	3p	3p	3p	3p	3p	3p	3p	3p	3p	3p	3p	3p	3p	3p	3p	3p	3p	3p	3p	3p	3p	3p	uaucacagccaucuugacgacu	ucgccaaaguugcugugaugug	ucgccaaaguugcugugauguguuuacagguuaagucauaucacagccaucuugacgacu	Scaffold_20792:24395862..24395922:-
Scaffold_44676_40842	mir-133	3p	3p	3p	3p	3p	3p	3p	3p	3p	3p	3p	3p	3p	3p	3p	3p	3p	3p!	3p!	3p	3p	3p	uugguccccuucaaccagcugu	agcuggcugaaccugggccaaau	agcuggcugaaccugggccaaauuguuaucauauccuggcauuugguccccuucaaccagcugu	Scaffold_44676:73475592..73475656:-
Scaffold_44678_42523	mir-133	3p	3p	3p	3p	3p	3p	3p	3p	3p	3p	3p	3p	3p	3p	3p!	3p!	3p	3p!	3p!	3p!	3p	3p	uugguccccuucaaccagcugu	agcuggcugaacccgggccaaau	agcuggcugaacccgggccaaauuauuucguuguucugacauuugguccccuucaaccagcugu	Scaffold_44678:129236763..129236827:+
Scaffold_44450_32329	mir-133	3p	3p	3p	3p	3p	3p	3p	3p	3p	3p	3p	3p	3p	3p	3p!	3p!	3p	3p!	3p!	3p!	3p	3p	uugguccccuucaaccagcugu	agcuggcugaacccgggccaaau	agcuggcugaacccgggccaaauuguuccuauuuucagauauuugguccccuucaaccagcugu	Scaffold_44450:47525703..47525767:+
Scaffold_17076_13673	mir-133	3p	3p	3p	3p	3p	3p	3p	3p	3p	3p	3p	3p	3p	3p	3p!	3p!	3p	3p!	3p	3p!	3p	3p	uugguccccuucaaccaacugu	aguugguugacacugggcca	aguugguugacacugggccaaauugguauagccucauuccauuugguccccuucaaccaacugu	Scaffold_17076:5170726..5170790:+
Scaffold_22712_25753	mir-137	3p	3p	3p	3p	3p	3p!	3p!	3p!	3p!	3p!	3p!	3p!	3p!	3p!	3p!	3p!	3p!	/	3p!	/	3p!	3p!	uuauugcuugagaauacacgu	guguguucuuaagcuaaugaca	guguguucuuaagcuaaugacacuuaaucuguagcuguuauugcuugagaauacacgu	Scaffold_22712:25196832..25196890:+
Scaffold_15767_11661	mir-137	3p	3p!	3p!	3p!	3p!	3p!	3p!	3p!	3p	3p!	3p!	3p!	3p!	3p	3p!	3p!	3p!	/	3p!	/	3p!	3p!	uuauugcuugagaauacacgu	uguguauucuugggugaau	uguguauucuugggugaauaacacuguuauuggcugcuguuauugcuugagaauacacgu	Scaffold_15767:18221958..18222018:+
Scaffold_44526_35217	mir-137	3p	3p!	3p!	3p!	3p!	3p!	3p!	3p!	3p	3p!	3p!	3p!	3p!	3p	3p!	3p!	3p!	/	3p!	/	3p!	3p!	uuauugcuugagaauacacgu	uguguauucuugggugaau	uguguauucuugggugaauaacacugcauugacugcuguuauugcuugagaauacacgu	Scaffold_44526:35475352..35475411:+
Scaffold_20792_23141	mir-137	3p	3p	3p	3p	3p	3p!	3p!	3p!	3p!	3p!	3p!	3p!	3p!	3p!	3p!	3p!	3p!	3p!	3p!	3p!	3p!	3p!	uuauugcucgagaauacacgu	guguguucuuaagcuaaugaca	guguguucuuaagcuaaugacacugguaaugguugcuguuauugcucgagaauacacgu	Scaffold_20792:91130240..91130299:+
Scaffold_15767_13212	mir-137	3p!	3p!	3p!	3p!	3p!	3p!	3p!	3p!	3p!	3p!	3p!	3p!	3p!	3p!	3p!	3p!	3p!	/	3p!	/	3p!	3p!	uuauugcuugagaauacacgu	uauucuuaaguuaaugacacua	uauucuuaaguuaaugacacuaauguauguggcuguuauugcuugagaauacacgu	Scaffold_15767:69008932..69008988:-
Scaffold_11093_2701	mir-153	0.362245	3p	3p	3p	3p	3p!	0.5	0.4	3p!	/	0.357143	0.5	5p!	/	5p!	5p!	3p	/	/	/	/	0.5	uugcauagucauaaaagugaug	aucauuuuugugauuggugcaauu	aucauuuuugugauuggugcaauuugguuaacacaauugcauagucauaaaagugaug	Scaffold_11093:38594823..38594881:+
Scaffold_15334_7215	mir-153	0.666052	0.569939	3p	3p	3p	0.333333	3p	5p	0.5	3p!	0.382353	0.5	0.5	0.5	3p	3p!	0.495066	0.632727	0.373832	/	3p!	0.373832	uugcauagucacaaaagugaug	ucauuuuuguguuucgugcaauu	ucauuuuuguguuucgugcaauuuuuuugacauaauugcauagucacaaaagugaug	Scaffold_15334:4351851..4351908:+
Scaffold_11607_5857	mir-153	0.439628	0.320988	3p	3p	3p	3p!	3p	3p	3p!	3p!	0.322581	3p	0.666667	3p!	5p	0.53	3p	3p!	3p!	/	3p!	3p!	uugcauagucacaaaagugaug	aucauuuuugugauuggugcaauu	aucauuuuugugauuggugcaauuuaguuaaccuaauugcauagucacaaaagugaug	Scaffold_11607:19011808..19011866:+
Scaffold_11607_6294	mir-153	0.439628	0.315353	3p	3p	3p	3p!	3p	3p	3p!	3p!	0.322581	3p	3p!	3p!	5p	0.53	3p	3p!	3p!	/	3p!	3p!	uugcauagucacaaaagugaug	aucauuuuugugauuggugcaauu	aucauuuuugugauuggugcaauucucuguaaaucaauugcauagucacaaaagugaug	Scaffold_11607:21410326..21410385:-
Scaffold_15334_7485	mir-153	3p	3p!	3p	3p	3p	0.333333	3p!	3p!	3p!	3p!	3p!	3p!	3p!	3p!	3p!	3p!	3p	3p!	3p!	/	3p!	3p!	uugcauagucacaaaagugaug	ucauuuuugugauugauguaau	ucauuuuugugauugauguaauuuauguuauagaauugcauagucacaaaagugaug	Scaffold_15334:29733363..29733420:+
Scaffold_11093_2695	mir-153	0.343653	3p	3p	3p	3p	/	/	3p!	3p!	/	/	/	/	/	3p!	/	3p	/	/	/	/	3p!	uugcauagucgcaaaagugaug	ucauuuuugugaucagugcaauu	ucauuuuugugaucagugcaauuuguccucuuuaauugcauagucgcaaaagugaug	Scaffold_11093:37981680..37981737:+
Scaffold_17368_18351	mir-184	3p	3p	3p	3p	3p	3p	3p	3p	3p	3p	3p	3p	3p	3p	3p	3p	3p	3p	3p	3p	3p	3p!	uggacggagaacugauaagggc	ccuuaucauucgacuguccaga	ccuuaucauucgacuguccagauuauauucguauucuggacggagaacugauaagggc	Scaffold_17368:76995256..76995314:-
Scaffold_12401_6531	mir-184	3p	3p	3p	3p	3p	3p	3p	3p	3p	3p	3p	3p	3p	3p	3p	3p	3p	3p	3p	3p	3p	3p	uggacggagaacugauaagggc	ccuuaucauucgacuguccaga	ccuuaucauucgacuguccagauagcauuuauaucucuggacggagaacugauaagggc	Scaffold_12401:1613..1672:-
Scaffold_15767_11880	mir-184	3p	3p	3p	3p	3p	3p	3p	3p	3p	3p	3p	3p	3p	3p	3p	3p	3p	3p	3p	3p	3p	3p	uggacggagaacugauaagggc	ccuuaucauucuacuguccaga	ccuuaucauucuacuguccagacguuaaucgacugcuggacggagaacugauaagggc	Scaffold_15767:35540269..35540327:+
Scaffold_42518_31579	mir-184	3p	3p	3p	3p	3p	3p	3p!	3p	3p	3p!	3p	3p	3p	3p	3p	3p!	3p	3p!	3p!	3p!	3p	3p	uggacggagaacugauaagggc	ccuuaucauucaccuguccaga	ccuuaucauucaccuguccagacgauguuuccuugucuggacggagaacugauaagggc	Scaffold_42518:3817..3876:+
Scaffold_42527_31583	mir-184	3p	3p	3p	3p	3p	3p	3p!	3p	3p	3p!	3p	3p	3p	3p	3p	3p!	3p	3p!	3p!	3p!	3p	3p	uggacggagaacugauaagggc	ccuuaucauucaccuguccaga	ccuuaucauucaccuguccagacgauguuuccuugucuggacggagaacugauaagggc	Scaffold_42527:3725..3784:+
Scaffold_44678_44151	mir-184	3p	3p	3p	3p	3p	3p	3p	3p	3p	3p	3p	3p	3p	3p	3p	3p	3p	3p	3p	3p	3p	3p	uggacggagaacugauaagggc	ccuuaucauucaacuguccaga	ccuuaucauucaacuguccagacggucuuuguauuucuggacggagaacugauaagggc	Scaffold_44678:107811748..107811807:-
Scaffold_44553_37959	mir-184	3p	3p	3p	3p	3p	3p	3p	3p	3p	3p	3p	3p	3p	3p	3p	3p	3p	3p	3p!	3p!	3p	3p	uggacggagaacugauaagggc	ccuuaucauucaacugcccaga	ccuuaucauucaacugcccagagguuauuuauaugcuggacggagaacugauaagggc	Scaffold_44553:42789578..42789636:-
Scaffold_22712_27901	mir-190	5p	5p	0.657017	0.668652	5p	5p	5p	0.598803	5p	5p	5p	5p	5p	5p	5p	5p	0.525267	5p	5p	5p!	5p	5p	agauauguuugauauucuugguug	acuaagagucaaacauaugcuu	agauauguuugauauucuugguugugguguuuauuucaacuaagagucaaacauaugcuu	Scaffold_22712:98613819..98613879:-
Scaffold_44553_37158	mir-190	5p	5p	5p	5p	5p	5p	5p	5p	5p	5p	5p	5p	5p	5p	5p	5p	5p	5p	5p	5p!	5p	5p	agauauguuugauauucuugguug	accaggaaucaaacauaugcuu	agauauguuugauauucuugguuguugcauuugugucaaccaggaaucaaacauaugcuu	Scaffold_44553:99929730..99929790:+
Scaffold_17368_16762	mir-190	5p	5p	5p	5p	5p	5p	5p	5p	5p	5p	5p	5p	5p	5p	5p	5p	5p	5p	5p	5p!	5p	5p	agauauguuugauauucuugguug	accagaaaucagacauaugcuu	agauauguuugauauucuugguuguggcuuuuguuguucaaccagaaaucagacauaugcuu	Scaffold_17368:93510957..93511019:+
Scaffold_15767_11910	mir-190	5p	5p	5p	5p	5p	5p!	5p!	5p	5p	5p!	5p!	5p!	5p!	5p!	5p	5p!	5p	5p!	5p!	5p!	5p!	5p!	agauauguuugauauucuugguug	accaggagucagacauauacu	agauauguuugauauucuugguugugacacuuauuccaaccaggagucagacauauacu	Scaffold_15767:40574558..40574617:+
Scaffold_17368_16313	mir-193	3p	3p	3p	3p	3p	3p	3p	3p!	3p	3p!	3p	3p!	3p	3p!	3p	3p	3p!	3p!	3p!	/	3p	3p	uacuggccuguuaagucccaag	ugggucuuagaggugcagugg	ugggucuuagaggugcaguggguggaagucucuugaauaagucuacuggccuguuaagucccaag	Scaffold_17368:56398014..56398079:+
Scaffold_44678_42279	mir-193	3p	3p	3p	3p	3p	5p	5p	3p!	5p	3p	5p	5p	5p	0.423077	5p	5p	3p!	3p!	5p!	5p!	5p	0.423077	uacuggccuacuaaguccca	cgggucuuagugguacagugggc	cgggucuuagugguacagugggccucacucgcuucggcacgucuacuggccuacuaaguccca	Scaffold_44678:104553146..104553209:+
Scaffold_15738_8403	mir-193	3p	3p	3p	3p	3p	3p	3p	3p	3p	3p	3p	3p	3p	3p	3p	3p	3p	3p!	3p	3p!	3p	3p	uacuggccugcuaaguccca	cgggccuuagugguacaguggg	cgggccuuagugguacagugggccucagucauguuggcaugucuacuggccugcuaaguccca	Scaffold_15738:3880632..3880695:+
Scaffold_44450_33976	mir-2	3p	3p	3p	3p	3p	3p!	3p!	3p	3p	3p!	3p	3p!	3p!	3p!	3p!	3p!	3p	3p	3p!	3p!	3p!	3p!	uaucacagccagcuuugaugagu	cucacaaagugguuguuguaug	cucacaaagugguuguuguauguuucugcugcucuucauaucacagccagcuuugaugagu	Scaffold_44450:58761086..58761147:-
Scaffold_20792_23634	mir-2	3p	3p	3p	3p	3p	3p	3p	3p	3p	3p	3p	3p	3p	3p	3p	3p	3p	3p	3p	3p	3p	3p	uaucacagccagcuuugaugagu	gucgucagaguggcugugauucg	gucgucagaguggcugugauucguaaggguaacuucguaucacagccagcuuugaugagu	Scaffold_20792:24389492..24389552:-
Scaffold_17368_16007	mir-2	3p	3p	3p	3p	3p	3p	3p	3p	3p	3p	3p	3p	3p	3p	3p	3p	3p	3p	3p	3p	3p	3p	uaucacagccagcuuugaugagu	cucacaaaguggcuguuauaug	cucacaaaguggcuguuauaugugguacucaauuaucauaucacagccagcuuugaugagu	Scaffold_17368:27811534..27811595:+
Scaffold_17368_16009	mir-2	3p	3p	3p	3p	3p	3p!	3p	3p	3p!	3p	3p	3p	3p	3p!	3p!	3p	3p	3p!	3p!	3p!	3p!	3p!	uaucacagccagcuuugaugagu	ucgucaaagaggcuuugauucg	ucgucaaagaggcuuugauucguuaaguaacuucguaucacagccagcuuugaugagu	Scaffold_17368:27816028..27816086:+
Scaffold_44678_43220	mir-2	3p	3p	3p	3p	3p	3p	3p	3p	3p	3p	3p	3p	3p	3p	3p	3p	3p	3p	3p	0.426396	3p	3p	uaucacagccagcuuugaugagcg	cucacaaaguggcuguuguaug	cucacaaaguggcuguuguaugcuucaacuuagguucauaucacagccagcuuugaugagcg	Scaffold_44678:27802639..27802701:-
Scaffold_20684_20981	mir-2	3p	3p	3p	3p	3p	3p	3p	3p	3p	3p	3p	3p	3p	3p	3p	3p	3p	3p	3p	3p	3p	3p	uaucacagccagcuuugaugagcg	cucacaaaguggcuguuauaug	cucacaaaguggcuguuauaugcugcaaauaagguucauaucacagccagcuuugaugagcg	Scaffold_20684:45177563..45177625:+
Scaffold_44679_45069	mir-2	3p	3p	3p	3p	3p	3p!	3p!	3p	3p!	3p	3p!	3p!	3p!	3p!	3p!	3p!	3p	3p	3p!	3p!	3p!	3p!	uaucacagccagcuuugaugagcg	gucaccagagugguuguggugug	gucaccagagugguugugguguguuguuuaugguaucauaucacagccagcuuugaugagcg	Scaffold_44679:18383074..18383136:+
Scaffold_44678_43222	mir-2	3p	3p	3p	3p	3p	5p	5p	3p	5p	5p	5p	5p	5p	5p	5p	5p	3p	3p	5p	5p	5p	0.426396	uaucacagccaucuuugaugag	ccaucaaagagacugugaaau	ccaucaaagagacugugaaauguguucuaaaucugauucauaucacagccaucuuugaugag	Scaffold_44678:27804493..27804555:-
Scaffold_44679_45067	mir-2	3p	3p	3p	3p	3p	3p	3p	3p	3p	3p	3p	3p	3p	3p	0.343411	3p	3p	3p	0.349	0.4003	3p	3p	uaucacagccaucuuugaugag	ccaucaaagaagcugugaaau	ccaucaaagaagcugugaaauguuuucuuuguaucauaucacagccaucuuugaugag	Scaffold_44679:18371782..18371840:+
Scaffold_44450_33980	mir-2	3p	3p	3p	3p	3p	3p	3p	3p	3p	3p	3p	3p	3p	3p	0.338506	3p	3p	3p	0.344741	0.368088	3p	3p	uaucacagccaucuuugaugag	ccaucaaagaagcugugaaau	ccaucaaagaagcugugaaauguguccugguuuuuaucauaucacagccaucuuugaugag	Scaffold_44450:58764908..58764969:-
Scaffold_20684_20979	mir-2	3p	3p	3p	3p	3p	3p	3p	3p	3p	3p	3p	3p	3p	3p	3p	3p	3p	3p	3p	3p	3p	3p	uaucacagccaucuuugaugag	ccuucaaagggguugugaaaug	ccuucaaagggguugugaaaugugugcuuauucuguuucauaucacagccaucuuugaugag	Scaffold_20684:45176607..45176669:+
Scaffold_44450_33978	mir-2	3p	3p	3p	3p	3p	0.320717	3p	3p	3p	3p	0.369133	3p	0.37732	3p	0.334599	3p	3p	3p	0.558635	3p	0.369642	3p	uaucacagccaucuugacgugu	ccgccaauguggcugugauaug	ccgccaauguggcugugauauguugcgaguuugucauaucacagccaucuugacgugu	Scaffold_44450:58762580..58762638:-
Scaffold_38742_30762	mir-2	3p	3p	3p	3p	3p	5p	5p	3p	0.503759	5p	5p	5p	0.688093	5p	5p	0.580445	3p	3p	5p	5p	5p	0.369642	uaucacagccaccuuugauga	caucaaagggacugugaagug	caucaaagggacugugaagugugucauugguucacauaucacagccaccuuugauga	Scaffold_38742:13868959..13869016:-
Scaffold_17368_16003	mir-2	3p	3p	3p	3p	3p	5p	5p	3p	0.534968	5p	5p	0.569121	5p	0.619924	0.698847	5p	3p	3p	5p	5p	5p	0.369642	uaucacagccaccuuugaugaacu	ccaucaaagagacugugaggu	ccaucaaagagacugugagguaugugcuucuuugauauaucacagccaccuuugaugaacu	Scaffold_17368:27808840..27808901:+
Scaffold_20792_23636	mir-2	3p	3p	3p	3p	3p	3p	3p	3p	3p	3p	3p	3p	3p	3p	3p	3p	3p	3p	3p	5p	3p	3p	uaucacagccaacuuugaugagcg	cucacaaagugacuguuauaug	cucacaaagugacuguuauauguacagcuaguguucauaucacagccaacuuugaugagcg	Scaffold_20792:24394500..24394561:-
Scaffold_44678_43218	mir-2	3p	3p	3p	3p	3p	3p	3p	3p	3p	3p	3p	3p	3p	3p	3p	3p	3p	3p	3p	0.454565	3p	3p	uaucacagccagcuuugaugagcg	cgucagaguggcugugaugugu	cgucagaguggcugugauguguuuucugucaaaccauaucacagccagcuuugaugagcg	Scaffold_44678:27796058..27796118:-
Scaffold_20684_20984	mir-2	3p	3p	3p	3p	3p	3p!	3p	3p	3p!	3p!	3p!	3p	3p!	3p!	3p	3p!	3p	3p	3p!	3p	3p	3p	uaucacagccagcuuugauga	ucgucagaguaguugugauaug	ucgucagaguaguugugauauguuuuauuuuaagucauaucacagccagcuuugauga	Scaffold_20684:45188449..45188507:+
Scaffold_38742_30758	mir-2	3p	3p	3p	3p	3p	3p	3p	3p	3p	3p!	3p	3p	3p!	3p	3p!	3p	3p	3p	3p!	3p!	3p!	3p	uaucacagccagcuuugauga	ucacaaaguggcuguuaugug	ucacaaaguggcuguuaugugucuugagcaauaaucauaucacagccagcuuugauga	Scaffold_38742:13866264..13866322:-
Scaffold_44678_44271	mir-2001	5p	5p	5p	5p	5p	5p!	5p!	5p!	5p!	5p!	5p!	5p!	5p!	5p!	5p!	5p!	5p!	5p!	5p!	/	5p!	5p!	uugugaccguuauaaugggc	gcucguuuuaacguucacagg	uugugaccguuauaaugggcaugaaacuuaacaaugcucguuuuaacguucacagg	Scaffold_44678:123976755..123976811:-
Scaffold_15738_10968	mir-210	3p	3p	3p	3p	3p	3p	3p	3p	0.4	3p	0.361472	3p	0.369035	3p	3p	3p	3p	3p!	3p	5p	3p	3p	uugugcgugugacagcggcu	aguugcugaacaugacacgaga	aguugcugaacaugacacgagacaguacguugggccuucuugugcgugugacagcggcu	Scaffold_15738:85049798..85049857:-
Scaffold_44450_32237	mir-210	3p	3p	3p	3p	3p	3p	3p	3p	0.4	3p	0.359392	3p	0.369035	3p	3p	3p	3p	3p!	3p	5p	0.303371	3p	uugugcgugugacagcggcu	aguugcugaacaugacacgaga	aguugcugaacaugacacgagacuagguuugaguccucuugugcgugugacagcggcu	Scaffold_44450:40579735..40579793:+
Scaffold_15738_8983	mir-210	3p	3p	3p!	3p!	3p	3p!	3p!	3p!	3p!	3p!	3p!	3p	3p	3p	3p!	3p!	3p!	3p!	3p!	3p!	3p	3p	uugugcgugugacagcggcu	aguugcugaacacgacacaaga	aguugcugaacacgacacaagauuguuuucgaauccucuugugcgugugacagcggcu	Scaffold_15738:49078816..49078874:+
Scaffold_19944_19988	mir-210	3p!	3p!	3p!	3p!	3p!	3p!	3p!	3p!	3p!	3p!	3p!	3p!	3p!	3p!	3p!	3p!	3p!	3p!	3p!	3p!	3p!	3p!	uugugcgugugacagcggcu	uugcugagcauagcacgaga	uugcugagcauagcacgagaugaugaaccaagucuugugcgugugacagcggcu	Scaffold_19944:24433066..24433120:-
Scaffold_44676_40216	mir-210	3p	3p	3p!	3p!	3p	3p	3p	3p	3p	3p	3p	3p	3p	3p	3p	3p	3p	3p!	3p	5p	3p	3p	uugugcgugugacagcggcu	agcugcugaacauugcauaaga	agcugcugaacauugcauaagauguucaccuaauucuugugcgugugacagcggcu	Scaffold_44676:9744519..9744575:-
Scaffold_19944_19310	mir-219	5p	5p	5p	5p	5p	3p	3p!	5p	3p	3p	3p	3p	3p	3p	3p	3p	5p	5p!	3p!	3p!	3p!	0.303371	ugauuguccaaacgcaauucuug	agaacuguguguggacaucacu	ugauuguccaaacgcaauucuugugugucaggaaaucaagaacuguguguggacaucacu	Scaffold_19944:5402378..5402438:+
Scaffold_44553_38551	mir-219	5p!	5p!	5p	5p!	5p	0.307692	3p!	5p	0.666667	3p	3p	3p	5p!	0.5	3p	0.5	5p!	5p!	/	3p!	3p!	0.5	ugauuguccaaacgcaauucuug	agaacuguguguggacauc	ugauuguccaaacgcaauucuuguaguuucaaaaucaagaacuguguguggacauc	Scaffold_44553:92111815..92111871:-
Scaffold_11093_2330	mir-219	5p!	5p	5p	5p	5p	5p!	3p!	5p!	5p!	3p	0.5	0.344828	5p!	0.318182	0.384615	3p	5p!	5p!	/	3p!	3p!	0.5	ugauuguccaaacgcaauucuug	agaacuguauuuggacaucagu	ugauuguccaaacgcaauucuugugcauuugaaagcaagaacuguauuuggacaucagu	Scaffold_11093:8021212..8021271:+
Scaffold_44553_37783	mir-219	5p!	5p!	5p!	5p!	5p	0.363636	3p!	5p!	5p!	5p!	3p	0.5	3p	0.636364	5p!	0.338028	5p	5p!	/	/	3p!	0.5	ugauuguccaaacgcaauucuug	agaacuguguguggauauc	ugauuguccaaacgcaauucuuguguuuuaauaaucaagaacuguguguggauauc	Scaffold_44553:24169630..24169686:-
Scaffold_44676_39454	mir-219	5p	5p	5p	5p	5p	0.5	/	5p!	3p	3p	0.375	0.666667	3p	0.5	0.3125	5p!	5p	5p!	/	3p!	3p!	0.5	ugauuguccaaacgcaauucuug	agaacuguguggggacaucaau	ugauuguccaaacgcaauucuuguguaugagaaaucaagaacuguguggggacaucaau	Scaffold_44676:7538941..7539000:+
Scaffold_44678_43491	mir-252	5p	5p	5p	5p	5p	5p!	5p!	5p	5p!	5p!	5p	5p!	5p!	5p!	5p!	5p!	5p!	5p!	5p!	5p!	5p!	5p!	cuaaguacuagcgccgcagga	ccugcagccuuagugcuuacua	cuaaguacuagcgccgcaggagguuucuucaacuacuccugcagccuuagugcuuacua	Scaffold_44678:53056683..53056742:-
Scaffold_44676_39572	mir-252	5p	5p	5p	5p	5p	5p	5p	5p	5p	5p	5p	5p	5p!	5p	5p!	5p	5p	5p	5p!	5p!	5p	5p	cuaaguacuagcgccgcagga	uccugcagccuuggugcuuacu	cuaaguacuagcgccgcaggaguguugauugacaacuccugcagccuuggugcuuacu	Scaffold_44676:18865143..18865201:+
Scaffold_44678_42480	mir-252	5p	5p	5p	5p	5p	5p	5p	5p!	5p!	5p	5p	5p	5p	5p	5p	5p	5p!	5p!	5p!	5p!	5p	5p	cuaaguaguagugccgcaggu	accugcacacgacugcuuaac	cuaaguaguagugccgcagguaauacuguucuauuuaccugcacacgacugcuuaac	Scaffold_44678:123992148..123992205:+
Scaffold_20684_20734	mir-252	5p!	5p!	5p!	5p	5p!	5p!	5p!	/	/	/	5p!	5p!	5p!	5p!	5p!	5p!	5p!	/	5p!	5p!	5p!	5p!	uuaaguaguugugccgcaggu	acuugcguaugauuacuua	uuaaguaguugugccgcagguaaugauguuggugcuuacuugcguaugauuacuua	Scaffold_20684:19676833..19676889:+
Scaffold_44678_43493	mir-252	5p	5p	5p	5p!	5p	5p!	5p!	5p!	5p!	5p!	5p!	5p!	5p!	5p!	5p!	5p	5p	5p	5p!	5p!	5p!	5p!	cuaaguaguggugccgcaggu	acuugcacacaacugcuuaaua	cuaaguaguggugccgcagguaauagugcuaauauuuacuugcacacaacugcuuaaua	Scaffold_44678:53065382..53065441:-
Scaffold_38742_31101	mir-263	5p	5p	5p	5p	5p	5p	5p	5p!	5p!	5p	5p	5p	5p	5p	5p	5p	5p!	5p!	5p!	5p	5p	5p	aauggcacuggaagaauucacgg	gugauuucucuagugcuguga	aauggcacuggaagaauucacggcuuauguuuaaacccgugauuucucuagugcuguga	Scaffold_38742:48248274..48248333:-
Scaffold_44678_41174	mir-263	5p	5p	5p	5p	5p	5p	5p	5p!	5p!	5p	5p	5p	5p	5p	5p	5p	5p!	5p	5p	5p	5p	5p	aauggcacuggaagaauucacgg	cgugaauucucuaguguuau	aauggcacuggaagaauucacggcuuauguuuaaauccgugaauucucuaguguuau	Scaffold_44678:8434816..8434873:+
Scaffold_19944_19558	mir-263	5p	5p	5p	5p	5p	5p	5p	5p!	5p	5p!	5p	5p	5p	5p	5p	5p	5p!	5p	5p!	5p!	5p	5p	aauggcacuggaagaauucacgg	ugauuucuccgguguuaugaaa	aauggcacuggaagaauucacggcaaguguucgaaaccgugauuucuccgguguuaugaaa	Scaffold_19944:25889310..25889371:+
Scaffold_15738_9772	mir-263	5p	5p	5p	5p	5p	5p	5p	5p!	5p	5p	5p	5p	5p	5p	5p	5p	5p	5p!	5p	5p	5p	5p	aauggcacuggaagaauucacgg	gugaguucucugguguuauaaa	aauggcacuggaagaauucacggcauaauuugcuaaccgugaguucucugguguuauaaa	Scaffold_15738:119202424..119202484:+
Scaffold_20684_21262	mir-263	5p	5p	5p	5p	5p	5p	5p	5p!	5p!	5p!	5p	5p	5p	5p!	5p	5p	5p!	5p!	5p	5p	5p	5p	aauggcacuggaagaaaucacgg	gugguuucucuugugcugugaa	aauggcacuggaagaaaucacggcuugaauccaaauccgugguuucucuugugcugugaa	Scaffold_20684:74559873..74559933:+
Scaffold_44678_41176	mir-263	5p	5p	5p	5p	5p	5p	5p	5p!	5p!	5p!	5p	5p	5p	5p	5p	5p	5p!	5p	5p!	5p	5p	5p	cuuggcacuguagaauucaca	uggguucucgggugucaaaga	cuuggcacuguagaauucacagauauauauuuaaagucguggguucucgggugucaaaga	Scaffold_44678:8442505..8442565:+
Scaffold_20684_21264	mir-263	5p	5p	5p	5p	5p	5p	5p	5p!	5p!	5p!	5p	5p	5p	5p	5p	5p	5p!	5p!	5p!	5p	5p	5p	cuuggcacauaagaauucacug	uggguucucgggugucagag	cuuggcacauaagaauucacugauaaauuuuaaagucguggguucucgggugucagag	Scaffold_20684:74564329..74564387:+
Scaffold_19944_19560	mir-263	5p	5p	5p	5p	5p	5p	5p	5p!	5p!	5p	5p	5p	5p	5p!	5p	5p	5p!	5p!	5p!	5p!	5p	5p	cuuggcacugaagaauucaca	uggguuuucgggugccaaaga	cuuggcacugaagaauucacagauguguuauagaggucguggguuuucgggugccaaaga	Scaffold_19944:25893747..25893807:+
Scaffold_15738_8843	mir-275	3p	3p	3p	3p	3p	3p	3p	3p	3p	0.336071	3p	3p	3p	3p	3p	3p	3p	3p	3p	3p	3p	3p	ucagguaccugaaguagcgcgcgg	acgugcugcaucaggugcuuguga	acgugcugcaucaggugcuugugacuacgccuuuugaagucagguaccugaaguagcgcgcgg	Scaffold_15738:32055290..32055353:+
Scaffold_44677_40985	mir-275	3p	3p	3p	3p	3p	3p	3p	3p	3p	0.335022	3p	3p	3p	3p	3p	3p	3p	3p	3p	3p	3p	3p	ucagguaccugaaguagcgcgcgg	acgugcugcaucaggugcuuguga	acgugcugcaucaggugcuugugacuguguugaaaaaagucagguaccugaaguagcgcgcgg	Scaffold_44677:3354331..3354394:+
Scaffold_20792_22465	mir-275	3p	3p	3p	3p	3p	3p	3p	3p	3p	0.335022	3p	3p	3p	3p	3p	3p	3p	3p	3p	3p	3p	3p	ucagguaccugaaguagcgcgcgg	acgugcugcaucaggugcuuguga	acgugcugcaucaggugcuugugacuguguugaagaaagucagguaccugaaguagcgcgcgg	Scaffold_20792:29987321..29987384:+
Scaffold_38742_30700	mir-275	3p	3p	3p	3p	3p	5p	5p	0.512131	0.606922	5p	0.68409	5p	5p	5p	5p	0.616003	3p	3p	5p	5p	5p	0.616003	ucagguaccuaaaguagcgcgcgg	acgugcugcaucaggugcuuguga	acgugcugcaucaggugcuugugacugugcgucauaaagucagguaccuaaaguagcgcgcgg	Scaffold_38742:2620895..2620958:-
Scaffold_44678_43207	mir-276	3p	3p	3p	3p	3p	3p	3p	3p	3p	3p	3p	3p	3p	3p	3p	3p	3p	0.30288	0.421242	0.444424	3p	3p	uaggaacuucauaccaugcucg	agcgagguauggaguucuuaca	agcgagguauggaguucuuacagggaauuuaaggguaggaacuucauaccaugcucg	Scaffold_44678:27086887..27086944:-
Scaffold_19879_19251	mir-276	3p	3p	3p	3p	3p	3p	3p	3p	3p	3p	3p	3p	3p	3p	3p	3p	3p	3p	3p	3p	3p	3p	uaggaacuucauaccaugcucg	agcgagguauggaguucuuac	agcgagguauggaguucuuacugugcuaauagaagguaggaacuucauaccaugcucg	Scaffold_19879:41851..41909:-
Scaffold_41049_31394	mir-276	3p	3p	3p	3p	3p	3p	3p	3p	3p	3p	3p	3p	3p	3p	3p	3p	3p	3p	3p	3p	3p	3p	uaggaacuucauaccaugcucg	agcgagguauagaguucuuauc	agcgagguauagaguucuuaucgugguaacagaagguaggaacuucauaccaugcucg	Scaffold_41049:3248..3306:+
Scaffold_41065_31396	mir-276	3p	3p	3p	3p	3p	3p	3p	3p	3p	3p	3p	3p	3p	3p	3p	3p	3p	3p	3p	3p	3p	3p	uaggaacuucauaccaugcucg	agcgagguauagaguucuuauc	agcgagguauagaguucuuaucgugguaacagaagguaggaacuucauaccaugcucg	Scaffold_41065:3249..3307:+
Scaffold_44679_45090	mir-276	3p	3p	3p	3p	3p	3p	3p	3p	3p	3p	3p	3p	3p	3p	3p	3p	3p	3p	3p	3p	3p	3p	uaggaacuucauaccaugcucg	agcgagguauggagcucuuaca	agcgagguauggagcucuuacagaguaguuuuaaacguaggaacuucauaccaugcucg	Scaffold_44679:18952140..18952199:+
Scaffold_20684_20986	mir-276	3p	3p	3p	3p	3p	3p	3p	3p	3p	3p	3p	3p	3p	3p	3p	3p	3p	3p!	3p!	3p!	3p	3p	uaggaacuucauaccaugcucg	agcgagguauaaaguucuuaca	agcgagguauaaaguucuuacaaggaauuuaauggguaggaacuucauaccaugcucg	Scaffold_20684:45395024..45395082:+
Scaffold_44450_33971	mir-276	3p	3p	3p	3p	3p	3p	3p	3p	3p	3p	3p	3p	3p	3p	3p	3p	3p	0.531809	5p	5p	3p	3p	uaggaacuucauaccaugcuug	agcgagguauggaguucuuaca	agcgagguauggaguucuuacaaggaucuaacgaguaggaacuucauaccaugcuug	Scaffold_44450:58301336..58301393:-
Scaffold_17368_17712	mir-276	3p	3p!	3p	3p!	3p	3p	3p	3p	3p	3p	3p	3p	3p	3p	3p	3p	3p	3p	3p	3p	3p	3p	uaggaacuucuuaccaugcucg	agcgagguauggaguccuuacu	agcgagguauggaguccuuacugugaucacaaaagguaggaacuucuuaccaugcucg	Scaffold_17368:12294376..12294434:-
Scaffold_15738_10452	mir-277	3p	3p	3p	3p	3p	3p!	3p!	3p	3p	3p	3p!	3p!	3p!	3p!	3p!	3p!	3p	3p	3p	3p!	3p!	3p!	uaaaugcaucgucuggaauguu	cauuccagccgugcguuuaca	cauuccagccgugcguuuacaugucagucucaccucuguaaaugcaucgucuggaauguu	Scaffold_15738:32549270..32549330:-
Scaffold_38742_30119	mir-277	3p	3p	3p	3p	3p	3p!	3p	3p	3p!	3p!	3p!	3p!	3p!	3p!	3p!	3p	3p	3p	3p	3p!	3p!	3p!	uaaaugcaucaacuggagugaa	cauuccaguggugcguuuaca	cauuccaguggugcguuuacacguccugauucaucuguaaaugcaucaacuggagugaa	Scaffold_38742:5421473..5421532:+
Scaffold_20792_24222	mir-278	3p	3p	3p	3p	3p	3p	3p	3p	3p	3p	3p	3p	3p	3p	3p	3p	3p	3p	3p	3p	3p	3p	ucggugggauuuucguccgucu	ccggacgaaguucucgcaacggcc	ccggacgaaguucucgcaacggccguuaggguuugucaggucggugggauuuucguccgucu	Scaffold_20792:84535320..84535382:-
Scaffold_44553_36873	mir-278	3p	3p	3p	3p	3p	3p	3p	3p	3p	3p	3p	3p	3p	3p	3p	3p	3p	3p	3p!	3p!	3p	3p	ucggugggauuuucguccguc	cggacgaaagugccaccaugauc	cggacgaaagugccaccaugaucgaguauuuaacauggucggugggauuuucguccguc	Scaffold_44553:74591664..74591723:+
Scaffold_15738_8405	mir-2788	3p	3p	3p	3p	3p	3p!	3p	3p	3p	0.333333	3p!	3p!	3p!	3p!	3p	3p	0.333333	3p	3p	/	3p!	3p	caaugcccuuggaaauccca	ugggguuucuaaccggcauucacc	ugggguuucuaaccggcauucaccauggcccguuaacaugcaaugcccuuggaaauccca	Scaffold_15738:3907480..3907540:+
Scaffold_17368_16315	mir-2788	3p	3p	3p	3p	3p	3p!	3p	3p	3p	0.333333	3p!	3p!	3p!	3p!	3p	3p	0.333333	3p	3p	/	3p!	3p	caaugcccuuggaaauccca	ugggguuucuaaccggcauucacc	ugggguuucuaaccggcauucaccaugauaugaaugcaaugcccuuggaaauccca	Scaffold_17368:56403380..56403436:+
Scaffold_44678_42281	mir-2788	3p	3p	3p	3p	3p	3p!	3p	3p	3p	0.333333	3p!	3p!	3p!	3p!	3p	3p	0.333333	3p	3p	/	3p!	3p	caaugcccuuggaaauccca	ugggguuucuaaccggcauucacc	ugggguuucuaaccggcauucaccaugaccugauaauaugcaaugcccuuggaaauccca	Scaffold_44678:104562818..104562878:+
Scaffold_44678_43318	mir-279	3p	3p	3p	3p	3p	3p	3p	3p	3p	3p	3p	3p	3p	3p	3p	3p	3p	3p	3p	3p	3p	3p	ugacuagauccacacucaucc	gaugacugugcgucugguccaug	gaugacugugcgucugguccauguggcuuagauagcaugacuagauccacacucaucc	Scaffold_44678:41640349..41640407:-
Scaffold_15767_11873	mir-279	3p	3p	3p	3p	3p	3p	3p	3p	3p	3p	3p	3p	3p	3p	3p	3p	3p	3p	3p	3p	3p	3p	ugacuagauccacacucaucc	gaugacugugcgucugguacaug	gaugacugugcgucugguacaugugauucugauagcaugacuagauccacacucaucc	Scaffold_15767:34858636..34858694:+
Scaffold_15334_7453	mir-279	3p	3p	3p	3p	3p	3p	3p	3p	3p	3p	3p	3p	3p	3p	3p	3p	3p	3p	3p	3p	3p	3p	ugacuagauccacacucaucc	gaugguugugagucugguucaug	gaugguugugagucugguucauguguuaccguuaccaugacuagauccacacucaucc	Scaffold_15334:26913938..26913996:+
Scaffold_11607_5897	mir-279	3p	3p	3p	3p	3p	3p	3p	3p	3p	3p	3p	3p	3p	3p	3p	3p	3p	3p	3p	3p	3p	3p	ugacuagauccacacucaucc	gaugauugugauucugguucgug	gaugauugugauucugguucguguguaguuguuaucaugacuagauccacacucaucc	Scaffold_11607:23881025..23881083:+
Scaffold_17368_16506	mir-281	0.478218	0.561135	0.566253	0.616581	0.590665	0.521849	0.6362	0.349418	0.679505	0.550521	0.460836	0.593318	0.418228	0.633396	0.423173	0.653558	0.666059	5p	0.62972	5p	0.560903	0.560903	aagagagcucaucaugaacagu	ugucauggagcugcucucuuu	aagagagcucaucaugaacagugugaaugcuacaacugucauggagcugcucucuuu	Scaffold_17368:73867022..73867079:+
Scaffold_20539_20477	mir-281	0.478218	0.561135	0.566253	0.616581	0.590665	0.521849	0.6362	0.349418	0.679505	0.550521	0.460836	0.593318	0.418228	0.633396	0.423173	0.653558	0.666059	5p	0.62972	5p	0.560903	0.560903	aagagagcucaucaugaacagu	ugucauggagcugcucucuuu	aagagagcucaucaugaacagugugaauacaccaacugucauggagcugcucucuuu	Scaffold_20539:4189..4246:-
Scaffold_44678_44051	mir-281	0.478218	0.561135	0.566253	0.616581	0.590665	0.521849	0.6362	0.349418	0.679505	0.550521	0.460836	0.593318	0.418228	0.633396	0.423173	0.653558	0.666059	5p	0.62972	5p	0.560903	0.560903	aagagagcucaucaugaacagu	ugucauggagcugcucucuuu	aagagagcucaucaugaacagugugagaaugacaacugucauggagcugcucucuuu	Scaffold_44678:98211805..98211862:-
Scaffold_15738_8437	mir-281	0.618468	5p	5p	3p	0.385779	3p	0.329939	5p	3p	3p	0.328329	3p	0.4294	0.328557	0.432573	0.562703	3p	0.615385	0.341991	0.353776	0.306516	0.306516	ugucauggagcugcucucuuu	aagagagcucaccgugaacagu	aagagagcucaccgugaacagugugagaauaccaacugucauggagcugcucucuuu	Scaffold_15738:7620083..7620140:+
Scaffold_44553_38599	mir-281	3p	3p!	3p	3p	3p	0.606557	0.666667	3p!	0.631805	0.395554	0.597087	3p	0.661111	/	0.649254	5p!	3p!	/	0.606335	0.54691	0.631579	0.631579	aagagagcucuuucaagacagu	ugucauggaacugcucucuuu	aagagagcucuuucaagacaguguuuugucuaaacugucauggaacugcucucuuu	Scaffold_44553:98565707..98565763:-
Scaffold_15738_11264	mir-29/285	3p	3p	3p	3p	3p	3p	3p	3p!	3p	3p	3p	3p	3p!	3p	3p	3p	3p	3p!	3p	3p!	3p	3p	uagcaccauuugaauucaguuca	acuggguucguauggugcauaga	acuggguucguauggugcauagaugcauuacuaacucuagcaccauuugaauucaguuca	Scaffold_15738:119958556..119958616:-
Scaffold_44450_32351	mir-29/285	3p	3p	3p	3p	3p	3p	3p	3p	3p!	3p	3p	3p	3p	3p	3p	3p	3p!	3p!	3p!	3p!	3p	3p	uagcaccaucagaauucaguuc	acuggguucguaugguacauag	acuggguucguaugguacauagauguauuaauaauucuagcaccaucagaauucaguuc	Scaffold_44450:48866946..48867005:+
Scaffold_44678_41934	mir-305	5p!	5p!	5p!	5p!	5p	5p!	5p!	5p!	5p!	5p!	5p!	5p!	5p!	5p!	5p	5p	5p!	5p!	5p!	5p!	5p!	5p!	auuguacuucaucaggugcucugg	aggcaucuuauggugugcaacug	auuguacuucaucaggugcucugguugucuuuaauccaggcaucuuauggugugcaacug	Scaffold_44678:76383772..76383832:+
Scaffold_44677_40988	mir-305	5p	5p	5p	5p	5p	5p	5p!	5p	5p	5p	5p	5p	5p	5p	5p	5p	5p	5p	5p	5p!	5p	5p	auuguacuucaucaggugcucugg	aggcaucucauggagugcaacug	auuguacuucaucaggugcucugguggauuugcuccaggcaucucauggagugcaacug	Scaffold_44677:3374981..3375040:+
Scaffold_15738_8846	mir-305	5p	5p	5p	5p	5p	5p	5p	5p	5p	5p	5p	5p	5p	5p	5p	5p	5p	5p	5p	5p	5p	5p	auuguacuucaucaggugcucugg	aggcaucuuauggagugcaacug	auuguacuucaucaggugcucuggugaccuucauccaggcaucuuauggagugcaacug	Scaffold_15738:32061780..32061839:+
Scaffold_20792_22468	mir-305	5p	5p	5p	5p	5p	5p	5p	5p	5p	5p	5p	5p	5p	5p	5p	5p	5p	5p	5p	5p	5p	5p	auuguacuucaucaggugcucugg	aggcaucuuauggagugcaacug	auuguacuucaucaggugcucuggugaaguuguuccaggcaucuuauggagugcaacug	Scaffold_20792:30005238..30005297:+
Scaffold_38742_30697	mir-305	5p	5p	5p	5p	5p	5p	5p	5p	5p	5p!	5p	5p!	5p	5p!	5p	5p	5p	5p	5p	5p	5p	5p	uuuguacuucaucaggugcucugg	agacaucucgugcaguacaauu	uuuguacuucaucaggugcucuggugaacuucuauccagacaucucgugcaguacaauu	Scaffold_38742:2611944..2612003:-
Scaffold_11093_4855	mir-307	5p	5p	0.607524	0.486242	0.45394	5p	5p	5p	5p	5p	5p	5p	5p	5p	5p	5p	5p	5p	5p	5p!	5p	5p	ccucacucaaccuggcuguggug	ucacaaccuccuugagcgagu	ccucacucaaccuggcuguggugugggguuuacccacuccaucacaaccuccuugagcgagu	Scaffold_11093:87397148..87397210:-
Scaffold_44553_36913	mir-307	3p	0.460588	3p	3p	3p	5p	5p	3p	5p	0.446598	5p	0.648064	5p	0.615774	5p	5p	3p	3p	0.582734	5p	5p	0.582734	ucacaaccuccuugagugagu	ccucacucaaccuggcuguggug	ccucacucaaccuggcuguggugugggguuuacccacuccaucacaaccuccuugagugagu	Scaffold_44553:76311612..76311674:+
Scaffold_20792_23105	mir-307	3p!	3p!	3p!	3p	3p!	3p!	3p!	3p!	3p!	3p!	3p!	3p!	3p!	3p	3p!	3p!	3p!	3p!	3p!	3p!	3p!	3p!	ucacaaccuccuugagugagu	ccucacucaacuugggugugaug	ccucacucaacuugggugugauguggggucauuuugcuccaucacaaccuccuugagugagu	Scaffold_20792:88197561..88197623:+
Scaffold_44450_31997	mir-307	3p	3p	3p	3p	3p	0.467785	3p	3p	3p	3p	0.522416	3p	0.415559	3p	0.671197	3p	3p	3p	0.372796	5p	0.419996	0.419996	ucacaaccuccuugagugagu	ccucucucaacuuggcuguggug	ccucucucaacuuggcuguggugugggacuuacccacuccaucacaaccuccuugagugagu	Scaffold_44450:21237007..21237069:+
Scaffold_44553_36333	mir-307	0.392478	0.557276	3p	3p	3p	5p	5p	3p	5p	5p	5p	5p	5p	5p	5p	5p	3p	3p	5p	5p	5p	0.419996	ucacaaccuccuugagugagu	ucucacucaaccuggcuguggu	ucucacucaaccuggcugugguguggggucguuuuguuucaucacaaccuccuugagugagu	Scaffold_44553:41579462..41579524:+
Scaffold_44526_35367	mir-31	5p	5p!	5p	5p	5p	/	5p!	5p!	/	5p!	5p!	5p!	/	/	/	5p!	5p!	/	/	/	/	5p!	aggcaagauggaggcacagcu	aguuguucuucgucuagccaac	aggcaagauggaggcacagcugcacuuuguuaauagcaguuguucuucgucuagccaac	Scaffold_44526:2122821..2122880:-
Scaffold_15767_11584	mir-31	5p!	5p!	5p!	5p!	5p!	5p!	5p!	5p!	5p!	5p!	5p!	5p!	/	5p!	5p!	5p!	5p!	5p!	5p!	/	5p!	5p!	uggcaagauggaggcauagcug	gcuguaccucaucaagccaac	uggcaagauggaggcauagcuguauugugauauaacggcuguaccucaucaagccaac	Scaffold_15767:10116510..10116568:+
Scaffold_44553_36174	mir-31	5p!	5p	5p	5p!	5p	5p!	5p!	5p!	5p!	5p	5p!	5p!	5p!	5p!	5p!	5p!	5p!	5p!	/	5p!	5p!	5p!	aggcaagauggaggcauagcugc	agcuauuucuccucgagccauu	aggcaagauggaggcauagcugcauuuuguuagauaguagcuauuucuccucgagccauu	Scaffold_44553:27101240..27101300:+
Scaffold_44553_38563	mir-31	5p	5p!	5p	5p	5p	5p	5p	5p!	5p	5p	5p	5p	5p	5p!	5p!	5p	5p	5p!	/	5p!	5p	5p!	aggcaagauggaggcauagcugc	agcuguuccucaucaggccucc	aggcaagauggaggcauagcugcauuguguuacguuacagcuguuccucaucaggccucc	Scaffold_44553:94902608..94902668:-
Scaffold_44676_40209	mir-315	5p	5p	5p	5p	5p	5p	5p	5p	5p	5p	5p	5p	5p	5p	5p	5p	5p	0.596491	5p	5p	5p	5p	uuuugauuguugcucagaaggcg	cuuucgagcaaugaucaaacgc	uuuugauuguugcucagaaggcguggauaugacaggcuuucgagcaaugaucaaacgc	Scaffold_44676:8534855..8534913:-
Scaffold_15738_10529	mir-315	5p	5p	5p	5p	5p	5p	5p	5p	5p	5p	5p	5p	5p	5p	5p	5p	5p	5p	5p!	5p	5p	5p	uuuugauuguugcucagaaggcg	cuuucgagcaacgaucaaacgc	uuuugauuguugcucagaaggcguggauuugacaggcuuucgagcaacgaucaaacgc	Scaffold_15738:43177590..43177648:-
Scaffold_19944_19977	mir-315	5p	5p	5p	5p	5p	5p	5p	5p	5p	5p	5p	5p	5p	5p	5p	5p	5p	5p	5p	5p	5p	5p	uuuugauuguugcucagaaugcg	cuuucgagcaaugaucaaacgc	uuuugauuguugcucagaaugcguggguuucuuaggcuuucgagcaaugaucaaacgc	Scaffold_19944:23697286..23697344:-
Scaffold_20792_24419	mir-315	5p	5p	5p	5p	5p	5p!	5p!	5p	5p!	5p	5p!	5p	5p!	5p!	5p	5p!	5p	5p!	5p!	5p!	5p!	5p!	uuuugauugucgcucagaaggcg	cuuucgagcagcgaucaaacgc	uuuugauugucgcucagaaggcguggacuugacaggcuuucgagcagcgaucaaacgc	Scaffold_20792:101727655..101727713:-
Scaffold_44518_34675	mir-33	5p	5p!	5p	5p	5p	5p!	5p	5p!	5p!	5p	5p!	5p!	5p!	5p!	5p!	5p	5p	5p	5p!	5p	5p	5p	gugcauuguaguugcauugc	cagugcaucuagagugcauuu	gugcauuguaguugcauugcacuauauguagucggugcagugcaucuagagugcauuu	Scaffold_44518:6961..7019:-
Scaffold_20792_24167	mir-33	5p!	5p	5p	5p	5p	5p!	5p!	5p!	5p!	5p!	5p!	5p!	5p!	5p!	5p!	5p!	5p	5p!	5p!	5p!	5p!	5p!	gugcauuguaguugcauugc	cagugcaucagcagugcaaaca	gugcauuguaguugcauugcaugguuauuuguuaaugcagugcaucagcagugcaaaca	Scaffold_20792:78062456..78062515:-
Scaffold_17076_14573	mir-33	5p!	5p!	5p!	5p!	5p!	/	/	5p!	/	5p!	/	/	/	/	/	5p!	5p!	5p!	5p!	/	/	5p!	augcauuguaguugcauugcauu	ugcagugcauucacaguguaauu	augcauuguaguugcauugcauuguuaucuuuauuugcagugcauucacaguguaauu	Scaffold_17076:40051169..40051227:-
Scaffold_44677_41029	mir-34	5p	5p	5p	5p	5p	5p	5p!	5p	5p	5p	5p	5p	5p	5p	5p	5p	5p	5p	5p	5p	5p	5p	uggcagugugguuagcugguugu	aaccacuaucugcacugccuca	uggcagugugguuagcugguuguauguaccacacaaccacuaucugcacugccuca	Scaffold_44677:3647721..3647777:-
Scaffold_20792_22486	mir-34	5p	5p	5p	5p	5p	5p	5p	5p	5p	5p	5p	5p	5p	5p	5p	5p	5p	5p	5p	5p	5p	5p	uggcagugugguuagcugguugu	aaccacuuuccgcacucccuca	uggcagugugguuagcugguuguaaagaaccacacaaccacuuuccgcacucccuca	Scaffold_20792:31051878..31051935:+
Scaffold_38742_30122	mir-34	5p	5p	5p	5p	5p	5p	5p	5p	5p	5p	5p	5p	5p	5p	5p	5p	5p	5p	5p	5p!	5p	5p	uggcagugugguuagcugguugu	agccacuaccuacacuguuuc	uggcagugugguuagcugguugugaguuagauaaacagccacuaccuacacuguuuc	Scaffold_38742:5432510..5432567:+
Scaffold_15738_10447	mir-34	5p	5p	5p	5p	5p	5p	5p	5p	5p	5p	5p	5p	5p	5p	5p	5p	5p	5p	5p	5p!	5p	5p	uggcagugugguuagcugguugu	aaccacuaccugcauugcuuc	uggcagugugguuagcugguugugagcuucuagaaacaaccacuaccugcauugcuuc	Scaffold_15738:32527437..32527495:-
Scaffold_44450_33032	mir-34	5p!	5p!	5p	5p	5p	5p!	5p!	5p	5p	5p!	5p	5p!	5p!	5p!	5p	5p!	5p	5p!	5p	5p!	5p	5p	uggcaguguaguuagcugguugu	aaccacuaucagcacugcucc	uggcaguguaguuagcugguugugaauuuaaucaaacaaccacuaucagcacugcucc	Scaffold_44450:89464105..89464163:+
Scaffold_44678_43785	mir-34	5p	5p	5p	5p	5p	0.311321	5p	5p	3p	0.378286	0.381107	5p	3p	5p	3p	5p	5p	0.419027	3p	/	3p	0.387387	uggcagugugauuagcugguugu	aaccacuaucugcacugcuucg	uggcagugugauuagcugguugugaagagucaacaaacaaccacuaucugcacugcuucg	Scaffold_44678:76587633..76587693:-
Scaffold_15334_7455	mir-36	3p	3p	3p	3p	3p	5p	5p	3p!	3p	3p!	5p	5p	0.565217	0.681818	5p	5p	3p	3p!	3p!	/	0.387387	0.387387	ucaccggguaaacauucauccg	ugauggaugucaacucgguaggug	ugauggaugucaacucgguagguguagauuuuuuaucaucaccggguaaacauucauccg	Scaffold_15334:26914909..26914969:+
Scaffold_11093_4384	mir-375	3p	3p	3p	3p	3p	3p	3p	3p	3p	3p	3p	3p	3p!	3p	3p	3p	3p	3p	3p	0.425149	3p	3p	uuuguucguucggcucgagucag	gacuugagcugucuggacagaac	gacuugagcugucuggacagaacuuugguuaaauguuuuguucguucggcucgagucag	Scaffold_11093:37269557..37269616:-
Scaffold_15334_7874	mir-375	3p!	3p	3p	3p	3p	3p!	3p	3p!	3p	3p	3p!	3p	3p!	3p!	3p	3p	3p	3p!	3p!	3p!	3p!	3p!	uuuguucguuuggcucgagucag	cucgagucuuucgagcagaacu	cucgagucuuucgagcagaacuuugaaaaaaauguuuuguucguuuggcucgagucag	Scaffold_15334:3163473..3163531:-
Scaffold_44676_39415	mir-3931	3p	3p	3p	3p	3p	3p!	3p!	3p!	3p!	3p!	3p!	3p!	3p!	3p!	3p	3p!	3p	3p!	3p!	3p	3p!	3p!	uacuuugagucgguacgaauca	gguuuguaccgauucagggcaaggu	gguuuguaccgauucagggcaagguuaguugucguuaacuacuuugagucgguacgaauca	Scaffold_44676:3889526..3889587:+
Scaffold_11093_2407	mir-3931	3p	3p	3p	3p	3p	3p	3p	3p!	3p	3p	3p	3p	3p!	3p	3p	3p	3p	3p!	3p!	3p	3p!	3p!	uacuuugagucgguacgaauca	uuuguaccgacucagagcuaggu	uuuguaccgacucagagcuagguucguugaugagaacuacuuugagucgguacgaauca	Scaffold_11093:13758562..13758621:+
Scaffold_17076_14522	mir-3931	3p	3p	3p	3p	3p	3p!	3p!	3p!	3p!	3p!	3p!	3p!	3p!	3p!	3p	3p!	3p	3p!	3p!	3p	3p!	3p!	uacuuugagucgguacgaauca	gguuuguaccgauucagggcaaggu	gguuuguaccgauucagggcaagguucgucgaaggaacuacuuugagucgguacgaauca	Scaffold_17076:33610175..33610235:-
Scaffold_44553_38432	mir-3931	3p	3p	3p	3p	3p	3p!	3p	3p!	3p	3p	3p	3p	3p!	3p!	3p	3p!	3p	3p!	3p!	3p!	3p	3p	uacuuugagucgguacgaauca	auuuguaucgguucacagcuaagu	auuuguaucgguucacagcuaaguuauauucucaacuacuuugagucgguacgaauca	Scaffold_44553:83326379..83326437:-
Scaffold_44526_35079	mir-3931	3p	3p	3p	3p	3p	3p!	3p	3p!	3p	3p	3p!	3p!	3p!	3p!	3p	3p	3p!	/	3p!	/	3p!	3p!	uacuuugaguugguacgaauc	auuuguaccagcucucagcuaagu	auuuguaccagcucucagcuaaguuauacuuucaacuacuuugaguugguacgaauc	Scaffold_44526:25471624..25471681:+
Scaffold_15767_11579	mir-5305	3p	0.403644	3p	0.301401	0.308977	3p	3p	3p	3p	3p	3p	3p	3p	3p	3p	3p	3p	0.311688	3p	3p!	3p	3p	uugggcuugaagauuaacuuag	uaaguuaaucuccaagccuaau	uaaguuaaucuccaagccuaaugauuauuuuugucaauugggcuugaagauuaacuuag	Scaffold_15767:9989007..9989066:+
Scaffold_44553_37095	mir-5305	3p	0.403644	3p	0.301401	0.30889	3p	3p	3p	3p	3p	3p	3p	3p	3p	3p	3p	3p	0.311688	3p	3p!	3p	3p	uugggcuugaagauuaacuuag	uaaguuaaucuccaagccuaau	uaaguuaaucuccaagccuaaugguuauauucaucaauugggcuugaagauuaacuuag	Scaffold_44553:94727065..94727124:+
Scaffold_15767_13034	mir-5305	3p	0.403644	3p	0.301401	0.30889	3p	3p	3p	3p	3p	3p	3p	3p	3p	3p	3p	3p	0.311688	3p	3p!	3p	3p	uugggcuugaagauuaacuuag	uaaguuaaucuccaagccuaau	uaaguuaaucuccaagccuaauggcuaguuucgucaauugggcuugaagauuaacuuag	Scaffold_15767:49845861..49845920:-
Scaffold_22712_27282	mir-5305	3p	0.403644	3p	0.301401	0.30889	3p	3p	3p	3p	3p	3p	3p	3p	3p	3p	3p	3p	0.311688	3p	3p!	3p	3p	uugggcuugaagauuaacuuag	uaaguuaaucuccaagccuaau	uaaguuaaucuccaagccuaauggcuaguuucgucaauugggcuugaagauuaacuuag	Scaffold_22712:36719223..36719282:-
Scaffold_44553_36171	mir-5305	3p	3p	3p	3p	3p	3p!	3p	3p	3p	3p	3p!	3p	3p!	3p!	3p	3p	3p	3p	3p!	3p!	3p	3p	uugggcuugaagauuaacuuag	uaaguuaaucuccaagcccaau	uaaguuaaucuccaagcccaauguuugcauucuuuaguugggcuugaagauuaacuuag	Scaffold_44553:27059904..27059963:+
Scaffold_44678_41569	mir-5305	5p	5p!	5p	5p	5p	3p!	3p	5p!	3p	3p	3p!	3p	3p!	3p!	3p	3p	5p!	5p!	3p!	3p!	3p	0.311688	ugggcuugaagauuagcuuaga	uaaguuaaucuccaagcccaau	uaaguuaaucuccaagcccaauaacuaguuucgucaguugggcuugaagauuagcuuaga	Scaffold_44678:47674761..47674821:+
Scaffold_44670_39349	mir-5305	3p	0.5	3p	3p	3p	3p!	3p!	3p	3p!	3p!	3p!	3p!	3p!	3p!	3p	3p!	3p	3p!	3p!	3p!	3p	3p	uugggcuugaagauaaacuu	aaguuaaucuccaagucuaau	aaguuaaucuccaagucuaaugguuauguucguuaauugggcuugaagauaaacuu	Scaffold_44670:20313..20369:+
Scaffold_44678_42797	mir-5735	0.498614	0.302727	3p	3p	3p	3p	3p	0.375959	3p	3p	3p	3p	3p	3p	3p	3p	0.407862	3p	3p	3p!	3p	3p	uggacaacaggauaauggcgu	accuuucucuuguuguccacug	accuuucucuuguuguccacugugcuauguagaugucaguggacaacaggauaauggcgu	Scaffold_44678:150947062..150947122:+
Scaffold_44678_43508	mir-5735	5p	5p	0.580745	0.576521	0.57127	3p	3p	5p	3p	3p	3p	3p	3p	3p	3p	3p	0.693002	5p	0.325	0.570815	3p	0.570815	uggacaacaagauaauggugu	accuuucucuuguugucuacug	accuuucucuuguugucuacuguccuguguucagaaugcaguggacaacaagauaauggugu	Scaffold_44678:53369337..53369399:-
Scaffold_15767_11852	mir-7	5p	5p	5p	5p	5p	5p	5p	5p	5p	5p	5p	5p	5p	5p	5p	5p	5p	5p	5p	5p	5p	5p	uggaagacuagugauuuuguuguu	caagaaaucacuaucuuccgg	uggaagacuagugauuuuguuguucugcuguugagaaacaagaaaucacuaucuuccgg	Scaffold_15767:33848216..33848275:+
Scaffold_17368_16002	mir-71	3p	3p	3p	3p	3p	5p	5p	3p	5p	5p	5p	5p	5p	5p	5p	5p	3p	0.328917	5p	5p	5p	0.328917	ucucacuaccuugucuuugacg	ugaaagacauggguagugagaug	ugaaagacauggguagugagaugaccuguucuagcaucucacuaccuugucuuugacg	Scaffold_17368:27797817..27797875:+
Scaffold_38742_30764	mir-71	3p	3p	3p	3p	3p	5p	5p	3p	5p	5p	5p	5p	5p	5p	5p	5p	3p	0.33092	5p	5p	5p	0.328917	ucucacuaccuugucuuugacg	ugaaagacauggguagugagaug	ugaaagacauggguagugagauguucuuguuauuccaucucacuaccuugucuuugacg	Scaffold_38742:13872969..13873028:-
Scaffold_44679_45065	mir-71	3p	3p	3p	3p	3p	5p	5p	3p	5p	5p	5p	5p	5p	5p	5p	5p	3p	0.330733	5p	5p	5p	0.328917	ucucacuaccuugucuuugacg	ugaaagacauggguagugagaug	ugaaagacauggguagugagauguguuugagguaaucaucucacuaccuugucuuugacg	Scaffold_44679:18371376..18371436:+
Scaffold_20684_20977	mir-71	3p	3p	3p	3p	3p	5p	5p	3p	5p	5p	5p	5p	5p	5p	5p	5p	3p	0.330731	5p	5p	5p	0.328917	ucucacuaccuugucuuugacg	ugaaagacauggguagugagaug	ugaaagacauggguagugagauguggcugagcuagucaucucacuaccuugucuuugacg	Scaffold_20684:45175567..45175627:+
Scaffold_44450_33981	mir-71	3p	3p	3p	3p	3p	3p	3p	3p	3p	0.442599	3p	3p	3p	3p	3p	3p	3p	3p	0.519	0.682576	3p	3p	ucucacuaccuugucuuugacg	ugaaagacguggguagugagau	ugaaagacguggguagugagaugugguuaagauaaucaucucacuaccuugucuuugacg	Scaffold_44450:58765231..58765291:-
Scaffold_20792_23642	mir-71	0.412089	0.667225	0.487921	5p	0.646156	5p	5p	0.531168	5p	5p	5p	5p	5p	5p	5p	5p	0.388063	0.533082	5p	5p	5p	0.591872	ugaaagacauggguagugagaug	ucucacuaucuugucuuugacg	ugaaagacauggguagugagaugacccgcucugcacaucucacuaucuugucuuugacg	Scaffold_20792:24398517..24398576:-
Scaffold_44678_43223	mir-71	0.669391	0.578104	0.437292	0.552768	0.55637	5p	5p	0.689493	5p	5p	5p	5p	5p	5p	5p	5p	5p	0.591872	5p	5p	5p	0.591872	ucucacuaccuugucuuuga	ugaaagacauggguagugaga	ugaaagacauggguagugagagguggcugaaguuaucaucucacuaccuugucuuuga	Scaffold_44678:27805223..27805281:-
Scaffold_11093_3586	mir-745	0.555357	0.645149	3p	0.495345	3p	5p	5p	0.444317	5p	5p	5p	5p	5p	5p	5p	5p	3p	0.696503	5p	5p	5p	0.591872	aguccaucaucgggcugcuggc	gagcugcccagugaagggcug	aguccaucaucgggcugcuggcugauuuggacaggcgagcugcccagugaagggcug	Scaffold_11093:113604108..113604165:+
Scaffold_44678_42853	mir-745	3p	3p	3p	3p	3p	0.544532	0.41922	3p	5p	3p	0.510727	0.436475	0.57095	0.437426	0.481898	0.343584	3p	3p	5p	0.65626	0.678179	0.591872	gagcugcccagugaagggcug	aguccaucaucgggcugcu	aguccaucaucgggcugcuugcugguuuugguaggcgagcugcccagugaagggcug	Scaffold_44678:155387040..155387097:+
Scaffold_20792_24266	mir-745	3p	3p	3p	3p	3p	3p	3p!	3p	3p	3p	3p	3p	3p!	3p!	3p	3p	3p	3p	3p	3p	3p	3p	gagcugcccagugaagggcug	aguccuucauugggggugcuugc	aguccuucauugggggugcuugcugccuuuguuaggcgagcugcccagugaagggcug	Scaffold_20792:89135753..89135811:-
Scaffold_44526_35600	mir-745	5p	5p	3p	3p	3p	3p	3p	0.549451	0.384615	0.376026	5p	0.583333	3p!	3p!	0.355556	3p	3p	0.659622	3p	3p!	3p	0.659622	aagcugcccagugaagggcugu	agcccuucacugggaagcugg	agcccuucacugggaagcuggguugcuuuggaaggcaagcugcccagugaagggcugu	Scaffold_44526:27270158..27270216:-
Scaffold_22712_27168	mir-750	3p	3p	3p	3p	3p	3p	3p	3p	3p	3p	3p!	3p	3p	3p	3p	3p	3p	3p!	3p	3p	3p	3p	ucagaucuaacucuuccagcuc	agcuggaaguagaggucuugaca	agcuggaaguagaggucuugacaugagaguuaccuaaagauaugucagaucuaacucuuccagcuc	Scaffold_22712:25811891..25811957:-
Scaffold_15767_11493	mir-750	3p	3p	3p	3p	3p	3p!	3p!	3p	3p	3p	3p	3p!	3p	3p!	3p	3p!	3p	3p!	3p!	3p	3p!	3p	ccagaucuaacucuuccagcucg	aguuggaaguuggaucucgaca	aguuggaaguuggaucucgacauauagaucuaaauuuugugccagaucuaacucuuccagcucg	Scaffold_15767:3063133..3063197:+
Scaffold_15767_12265	mir-750	3p!	3p!	3p	3p	3p	3p!	3p!	3p!	3p	3p	3p!	3p!	3p!	3p!	3p	3p!	3p	/	3p!	3p!	3p!	3p	ucagaucuaacucuuccaucucau	aguuggaaguaggggucuugaca	aguuggaaguaggggucuugacauuagaugucgauuucaaaauaugucagaucuaacucuuccaucucau	Scaffold_15767:68470334..68470404:+
Scaffold_17076_14611	mir-8	3p	3p	3p	3p	3p	3p	3p	3p	3p	3p	3p	3p	3p	3p	3p	3p	3p	3p	3p	3p!	3p	3p	uaauacugucagguaaagaugu	caucuuaccaggcagcauuaga	caucuuaccaggcagcauuagauugaaaaauaauuucuaauacugucagguaaagaugu	Scaffold_17076:46026353..46026412:-
Scaffold_11093_5479	mir-8	3p	3p	3p	3p	3p	3p	3p	3p	3p	3p	3p	3p	3p	3p	3p	3p	3p	3p	3p	3p	3p	3p	uaauacugucagguaaagaugu	caucuuaccgggcagcauugga	caucuuaccgggcagcauuggauucuuaaguuucuucuaauacugucagguaaagaugu	Scaffold_11093:129553200..129553259:-
Scaffold_17076_14345	mir-8	3p	3p	3p	3p	3p	3p	3p	3p	3p	3p	3p	3p	3p	3p	3p	3p	3p	3p	3p	3p!	3p	3p	uaauacugucagguaaagaugu	caucuuaccaggcaggauuaga	caucuuaccaggcaggauuagaguucuauaccaacaucuaauacugucagguaaagaugu	Scaffold_17076:14804467..14804527:-
Scaffold_22712_27436	mir-8	3p	3p	3p	3p	3p	3p	3p	3p!	3p!	3p!	3p	3p	3p	3p!	3p!	3p!	3p!	3p	3p!	3p!	3p	3p	uaauacugucagguaaagaugu	caucuuacagggcagcauuuaga	caucuuacagggcagcauuuagagauuauucuguguuuacucuaauacugucagguaaagaugu	Scaffold_22712:48615750..48615814:-
Scaffold_20684_21680	mir-8	3p	3p	3p	3p	3p	3p	3p	3p	3p	3p!	3p	3p	3p	3p	3p	3p!	3p!	3p!	3p	3p!	3p	3p	uaauacugucagguaaagaugu	caucuuacccggcagauuuaga	caucuuacccggcagauuuagagggaaauauugaaacgucuaauacugucagguaaagaugu	Scaffold_20684:30841353..30841415:-
Scaffold_11607_6287	mir-87	3p	3p	3p	3p	3p	0.333376	3p	3p	0.337094	3p	0.46439	3p	0.465587	3p	0.345617	3p	3p	0.656673	5p	5p	0.573644	0.573644	gugagcaaaguuucaggugugu	gugccugaaacuuugucucaaccu	gugccugaaacuuugucucaaccugagucauuucauggaaaggugagcaaaguuucaggugugu	Scaffold_11607:20891404..20891468:-
Scaffold_11607_5794	mir-87	3p	3p	3p	3p	3p	3p	3p	3p	3p	3p	3p	3p	3p	3p	3p	3p	3p	3p	3p	3p	3p	3p	gugagcaaaguuucaggugugu	gugcccgaaaccuugacucaaccu	gugcccgaaaccuugacucaaccugaguauauugaacaggugagcaaaguuucaggugugu	Scaffold_11607:12437271..12437332:+
Scaffold_11093_2890	mir-87	3p	3p	3p	3p	3p	0.315237	3p	3p	3p	3p	0.380615	3p	0.510607	3p	3p	3p	3p	3p	0.517316	5p	3p	3p	gugagcaaaguuucaggugugu	gugcccgaaacuuugacucaaccu	gugcccgaaacuuugacucaaccugaguuuaggaaaaggugagcaaaguuucaggugugu	Scaffold_11093:56082564..56082624:+
Scaffold_15334_8167	mir-87	3p	3p	3p	3p	3p	3p	3p	3p	3p	3p	3p	3p	3p	3p	3p	3p	3p	3p	3p	3p	3p	3p	gugagcaaaguuucaggugugu	ccaccugaaagcuugucucaaccu	ccaccugaaagcuugucucaaccuucgacuugaaaaggugagcaaaguuucaggugugu	Scaffold_15334:34034638..34034697:-
Scaffold_15334_7292	mir-87	3p	3p	3p	3p	3p	3p	3p	3p	3p	3p	3p	3p	3p	3p	3p	3p	3p	3p	3p	3p	3p	3p	gugagcaaaguuucaggugugu	ccaccugaaagcuugucucaaccu	ccaccugaaagcuugucucaaccuucgacuugaaaaggugagcaaaguuucaggugugu	Scaffold_15334:11737813..11737872:+
Scaffold_11607_6285	mir-87	3p	3p	3p	3p	3p	3p	3p	3p	3p	3p	3p	3p	3p	3p	3p	3p	3p	3p	3p	3p	3p	3p	gugagcaaaguuucaggugugu	acaccugaagaauugucucaaccu	acaccugaagaauugucucaaccugugacuugaagcuaggugagcaaaguuucaggugugu	Scaffold_11607:20890742..20890803:-
Scaffold_11093_4441	mir-87	3p	3p	3p	3p	3p	3p	3p	3p	3p	3p	3p	3p	3p	3p	3p	3p	3p	3p	3p	3p	3p	3p	gugagcaaaguuucaggugugu	acaccugaaagauugucucaaccu	acaccugaaagauugucucaaccugucaacuggagcaaggugagcaaaguuucaggugugu	Scaffold_11093:41057695..41057756:-
Scaffold_11607_5796	mir-87	3p	3p	3p	3p	3p	3p	3p	3p	3p	3p	3p	3p	3p	3p	3p	3p	3p	3p	3p	3p	3p	3p	gugagcaaaguuucaggugugu	ccaccugaaaacuugucucaaccu	ccaccugaaaacuugucucaaccuucguuuugaagaggugagcaaaguuucaggugugu	Scaffold_11607:12438501..12438560:+
Scaffold_15334_7885	mir-87	3p	3p	3p	3p	3p	3p	3p	3p	3p	3p	3p	3p	3p	3p	3p	3p	3p	3p	3p	3p!	3p	3p	gugagcaaaguuucaggugugu	acaccugaaauauugucucaaccu	acaccugaaauauugucucaaccuguuuguuugggucaaggugagcaaaguuucaggugugu	Scaffold_15334:5153324..5153386:-
Scaffold_11093_2892	mir-87	3p	3p	3p	3p	3p	3p	3p	3p	3p	3p	3p	3p	3p	3p	3p	3p	3p	3p	3p	3p	3p	3p	gugagcaaaguuucaggugugu	ccaucugaaagcuugucucaaccu	ccaucugaaagcuugucucaaccuuugaucugaacaggugagcaaaguuucaggugugu	Scaffold_11093:56083465..56083524:+
Scaffold_11093_4443	mir-87	3p	3p	3p	3p	3p	3p	3p	3p	3p!	3p	3p	3p	3p!	3p!	3p!	3p!	3p	3p!	3p!	3p!	3p	3p	gugagcaaaguuucaggugugu	gugccugaaaucuugucucaaccu	gugccugaaaucuugucucaaccuaacuaaccuguagaggugagcaaaguuucaggugugu	Scaffold_11093:41067679..41067740:-
Scaffold_15334_7426	mir-87	3p	3p	3p	3p	3p	3p	3p	3p	3p!	3p	3p	3p	3p!	3p!	3p!	3p!	3p	3p!	3p!	3p!	3p	3p	gugagcaaaguuucaggugugu	gugccugaaaucuugucucaaccu	gugccugaaaucuugucucaaccuaauuccuugauaaaagaggugagcaaaguuucaggugugu	Scaffold_15334:23924395..23924459:+
Scaffold_15334_8169	mir-87	3p	3p	3p	3p	3p	3p	3p	3p	3p	3p	3p	3p	3p	3p	3p	3p	3p	3p	3p	3p	3p	3p	gugagcaaaguuucaggugugu	gcgcccgaaauuuugacucaaccu	gcgcccgaaauuuugacucaaccuguguacguuuaacaggugagcaaaguuucaggugugu	Scaffold_15334:34035340..34035401:-
Scaffold_15334_7286	mir-87	3p	3p	3p	3p	3p	3p	3p	3p	3p	3p	3p	3p	3p	3p	3p	3p	3p	3p	3p	3p	3p	3p	gugagcaaaguuucaggugugu	gugcccgaaacuuuggcucaaccu	gugcccgaaacuuuggcucaaccuaaguuuguuaaacaaggugagcaaaguuucaggugugu	Scaffold_15334:11735883..11735945:+
Scaffold_15334_7428	mir-87	3p	3p	3p	3p	3p	3p	3p	3p!	3p	3p!	3p	3p	3p!	3p!	3p	3p	3p	3p!	3p!	3p!	3p!	3p!	gugagcaaaguuucaggugug	acaucugaaggauugucucaaccu	acaucugaaggauugucucaaccuguauuuuuaaccaggugagcaaaguuucaggugug	Scaffold_15334:23926342..23926401:+
Scaffold_15334_7887	mir-87	3p	3p	3p	3p	3p	3p	3p	3p	3p	3p	3p	3p	3p	3p	3p	3p	3p	3p	3p	5p	3p	3p	gugagcaaaguuucaggugaau	gugccugaggcuuugucucaaccu	gugccugaggcuuugucucaaccugaacaacugcacaaggugagcaaaguuucaggugaau	Scaffold_15334:5155472..5155533:-
Scaffold_22712_26828	mir-9	5p	5p	5p	5p	5p	5p	5p	5p	5p	5p	5p	5p	5p	5p	5p	5p	5p	0.474562	5p	5p	5p	5p	ucuuugguuaucuagcuguaug	uaaagcuagguuaccaaaguu	ucuuugguuaucuagcuguaugagugugacugacgucauaaagcuagguuaccaaaguu	Scaffold_22712:102147230..102147289:+
Scaffold_15767_12296	mir-9	5p	5p	5p	5p	5p	5p	5p	5p	5p	5p	5p	5p	5p	5p	5p	5p	5p	0.474562	5p	5p	5p	5p	ucuuugguuaucuagcuguaug	uaaagcuagguuaccaaaguu	ucuuugguuaucuagcuguaugaguguaauugacaucauaaagcuagguuaccaaaguu	Scaffold_15767:70768290..70768349:+
Scaffold_20792_22256	mir-9	5p	5p	5p	5p	5p	5p	5p	5p	5p	5p	5p	5p	5p	5p	5p	5p	5p	5p	5p!	5p!	5p	5p	ucuuugguuaucuagcuguaug	uaaagcuagguuacuaaaguu	ucuuugguuaucuagcuguaugagcgaguuuacugucauaaagcuagguuacuaaaguu	Scaffold_20792:8728003..8728062:+
Scaffold_44553_37284	mir-9	0.615749	5p	0.409603	0.39244	0.316492	5p	5p	0.569881	5p	5p	5p	5p	5p	5p	5p	5p	0.406112	3p	5p	5p	5p	0.406112	ucuuugguuuucuagcuguaug	uaaagcuagguuaccaaaguu	ucuuugguuuucuagcuguaugagugugauugacgucauaaagcuagguuaccaaaguu	Scaffold_44553:109147183..109147242:+
Scaffold_44450_33111	mir-92	3p	3p	3p	3p	3p	3p	3p	3p	3p	3p	3p	3p	3p	3p	3p	3p	3p	3p!	3p!	3p!	3p	3p	uauugcacucgucccggccuau	aggcccgaaugagugacaauguu	aggcccgaaugagugacaauguugggcuaugaaacuaauauugcacucgucccggccuau	Scaffold_44450:96333780..96333840:+
Scaffold_15738_8597	mir-92	3p	3p	3p	3p	3p	3p	3p	3p	3p!	3p	3p	3p!	3p	3p!	3p	3p	3p!	3p!	3p	3p!	3p	3p	uauugcacucgucccggccuau	aggucagaaugagugacaguguu	aggucagaaugagugacaguguugaguuaauaaaauaauauugcacucgucccggccuau	Scaffold_15738:21933431..21933491:+
Scaffold_17368_18314	mir-92	3p	3p	3p	3p	3p	3p!	3p	3p!	3p!	3p!	3p!	3p	3p!	3p!	3p!	3p!	3p!	3p!	3p!	3p!	3p!	3p!	uauugcacucgucccggccuau	aggucagaaugggugacaauguu	aggucagaaugggugacaauguugguuuacgcgguaauauugcacucgucccggccuau	Scaffold_17368:72658894..72658953:-
Scaffold_19944_19562	mir-96	5p	5p	5p	5p	5p	5p	5p	5p	5p!	5p!	5p	5p	5p	5p!	5p	5p	5p	5p!	5p!	5p!	5p	5p	uuuggcacuagcacauuuuugu	aaaaauuguacuagugucaugca	uuuggcacuagcacauuuuuguguucauuuuuacaacaaaaauuguacuagugucaugca	Scaffold_19944:25895483..25895543:+
Scaffold_20684_21266	mir-96	5p	5p	5p	5p	5p	5p	5p	5p	5p!	5p!	5p	5p	5p	5p!	5p	5p	5p	5p!	5p	5p!	5p!	5p!	uuuggcacuagcacauuuuugu	caaaaauuguauuagugucaagu	uuuggcacuagcacauuuuugugucauauuguuacacaaaaauuguauuagugucaagu	Scaffold_20684:74565656..74565715:+
Scaffold_38742_31097	mir-96	5p	5p	5p	5p	5p	5p	5p	5p	5p!	5p!	5p	5p	5p!	5p	5p	5p	5p	5p!	5p!	5p!	5p!	5p!	uuuggcacuagcacauuuuugu	aaaaauuguauuagugucaauca	uuuggcacuagcacauuuuuguguuuuguuucuacaacaaaaauuguauuagugucaauca	Scaffold_38742:48243134..48243195:-
Scaffold_44678_41178	mir-96	5p	5p	5p	5p	5p	5p	5p	5p	5p!	5p!	5p	5p	5p!	5p!	5p	5p	5p	5p	5p!	5p!	5p!	5p!	uuuggcacuagcacauuuuugu	aaaaauaguguuagugucaagu	uuuggcacuagcacauuuuuguauuuuauuuacacaacaaaaauaguguuagugucaagu	Scaffold_44678:8443280..8443340:+
Scaffold_15738_9778	mir-96	5p	5p	5p	5p	5p	5p	5p	5p	5p	5p	5p	5p	5p	5p	5p	5p	5p	5p	5p	5p	5p	5p	uuuggcacuggcacauuuuugu	aaagauuguguuagugucaagc	uuuggcacuggcacauuuuuguguuuuauuucuacaacaaagauuguguuagugucaagc	Scaffold_15738:119217049..119217109:+
Scaffold_44676_40802	mir-981	3p	3p	3p	3p!	3p	3p!	3p	3p!	3p!	3p	3p!	3p!	3p!	3p!	3p!	3p!	3p!	3p!	3p!	3p!	3p!	3p!	uucguugucgucgaaaccuga	cagguuucucgaaaaacgaaca	cagguuucucgaaaaacgaacacagauuuaaacugacuguucguugucgucgaaaccuga	Scaffold_44676:67381605..67381665:-
Scaffold_17076_14580	mir-981	3p!	3p!	3p!	3p!	3p!	3p!	3p!	3p!	3p!	3p!	3p	3p	3p!	3p!	3p	3p!	3p!	3p!	3p!	3p!	3p!	3p!	uucguugucgucgaaaccuga	cagguuucucgguuaacgaaua	cagguuucucgguuaacgaauaugaaaaguuaguuuuauuguucguugucgucgaaaccuga	Scaffold_17076:41560568..41560630:-
Scaffold_11093_3149	mir-981	3p	3p!	3p	3p	3p	3p!	3p!	3p!	3p!	3p!	3p!	3p	3p!	3p	3p!	3p	3p!	/	3p!	3p!	3p!	3p!	uucguugucguugaaaccuga	caggcuucucgauuagcgaac	caggcuucucgauuagcgaacaaauaucguuauuuaaauguucguugucguugaaaccuga	Scaffold_11093:83758471..83758532:+
Scaffold_20792_22917	mir-981	3p	3p	3p	3p	3p	3p!	3p!	3p!	3p!	3p!	3p!	3p!	3p!	3p!	3p	3p!	3p!	/	3p!	3p!	3p!	3p!	uucguugucguugaaaccuga	cagguuucucgauaagcgaaua	cagguuucucgauaagcgaauauacuguucuuuaacuguucguugucguugaaaccuga	Scaffold_20792:70278115..70278174:+
Scaffold_20684_20611	mir-981	3p!	3p!	3p!	3p!	3p!	3p!	3p!	3p!	3p!	3p!	3p!	3p!	3p!	3p!	3p!	3p!	3p!	3p!	3p!	3p!	3p!	3p!	uucguugucgucgaaaccuga	agguuucucgauaaacgaaua	agguuucucgauaaacgaauauuaaacuguuuguucguugucgucgaaaccuga	Scaffold_20684:10555271..10555325:+
Scaffold_17368_16683	mir-993	3p	3p	3p	3p	3p	3p!	3p	3p	3p	3p	3p	3p	3p	3p	3p	3p	3p	3p!	3p!	/	3p	3p	gaagcucguuuuuacagguaccu	uacccuguagauccggguu	uacccuguagauccggguuuuuguagaaguaaucagaagcucguuuuuacagguaccu	Scaffold_17368:90849016..90849074:+
Scaffold_44553_38594	mir-993	3p	3p	3p	3p	3p	3p!	3p!	3p	3p	3p!	3p	3p	3p	3p	3p	3p	3p	3p!	3p!	/	3p!	3p!	gaagcucguuuuuacagguaccu	cuacccuguaaauccgggcuuuug	cuacccuguaaauccgggcuuuuguagaagugucagaagcucguuuuuacagguaccu	Scaffold_44553:97517484..97517542:-
Scaffold_42029_31544	mir-993	3p	3p	3p	0.370732	0.367832	3p	3p!	3p	3p!	3p!	3p!	3p	3p	3p	3p	3p	0.361446	/	3p!	/	3p!	3p!	gaagcucgucuuuacagguaucu	uacccuguacauccgggcuuuug	uacccuguacauccgggcuuuuguggcuucgucagaagcucgucuuuacagguaucu	Scaffold_42029:3475..3532:-
Scaffold_42033_31546	mir-993	3p	3p	3p	0.370732	0.367832	3p	3p!	3p	3p!	3p!	3p!	3p	3p	3p	3p	3p	0.361446	/	3p!	/	3p!	3p!	gaagcucgucuuuacagguaucu	uacccuguacauccgggcuuuug	uacccuguacauccgggcuuuuguggcuucgucagaagcucgucuuuacagguaucu	Scaffold_42033:3470..3527:-
Scaffold_15738_8521	mir-993	3p	0.371134	3p	3p	3p	5p!	5p!	3p	/	3p!	5p	5p!	5p!	5p!	/	/	3p!	3p!	/	/	5p!	0.361446	gaagcucguuucuacgggugccu	ccgccuuguagaucuggguuuuug	ccgccuuguagaucuggguuuuuguagaguuaaccaucagaagcucguuucuacgggugccu	Scaffold_15738:17965277..17965339:+
Scaffold_17368_18262	mir-993	3p!	3p!	3p!	3p!	3p!	/	/	/	/	/	/	/	/	/	/	/	/	/	/	/	/	3p!	gaagcucguuucuacgggugacu	ucgcccuguagaucugggcuuuug	ucgcccuguagaucugggcuuuuguagauuaaacauaucagaagcucguuucuacgggugacu	Scaffold_17368:69629999..69630062:-
Scaffold_44553_38581	mir-iab-4	5p	5p	5p	5p	5p	5p!	/	0.666667	5p!	5p!	5p!	/	5p!	/	5p	5p!	3p	/	5p!	5p!	5p!	5p!	ucguauacugauuguauccuga	uauaccuucaguauacguagca	ucguauacugauuguauccugaguuggaucugcuuuccgguauaccuucaguauacguagca	Scaffold_44553:96749392..96749454:-
Scaffold_17368_16692	mir-iab-4	5p	5p	5p	5p	5p	5p!	5p!	5p	5p!	5p!	5p!	5p!	5p!	5p!	5p	5p!	5p	/	5p!	5p!	5p!	5p!	ucguauacugauaguauccuga	uauaccuucaguauacguagca	ucguauacugauaguauccugaguuggauuuacuuuccgguauaccuucaguauacguagca	Scaffold_17368:91582806..91582868:+
Scaffold_17368_18506	mir-iab-8	0.329091	5p	0.584416	5p	5p	3p!	3p!	0.393502	3p!	3p!	3p!	0.333333	3p	3p	3p	3p	0.574359	3p!	/	/	3p!	0.574359	aggauacuaucaguauacgagc	uacguauacugaagguauaccgg	uacguauacugaagguauaccggaaaguaaauccaacucaggauacuaucaguauacgagc	Scaffold_17368:91582804..91582865:-
Scaffold_17168_14782	mir-iab-8	5p!	5p!	5p!	5p!	5p!	5p!	5p!	5p!	5p!	5p!	5p!	5p!	5p!	5p!	5p!	5p!	5p!	5p!	/	/	5p!	5p!	uacguauacugaagguuuacu	uuacauucaguauacgaacu	uacguauacugaagguuuacuggaaacuuuuaucucgguuacauucaguauacgaacu	Scaffold_17168:848..906:+

## Sheet: Novel miRNA
Cr Novel miRNAs	miRDeep2 score	total read count	mature read count	star read count	consensus precursor sequence
Sc28yqQ_31358_23085	1603.4	3138	3032	106	tcgcgaatgctagcacaattatgttaataacttagttcatattatgctagtgttcgtgggt
Sc28yqQ_9435_6740	1600.4	3131	3091	40	tcgcgaaggctagcacaataatgttaatacttttgatcatattatgctagtgttcgtgggt
Sc28yqQ_9435_6177	331	641	500	141	tggctggtataggtattaaaacataattaaaataaaagttttaatgctcatatcaaccatc
Sc28yqQ_29770_15220	49.5	96	73	23	taactcttcatccttatttaagatgaaattattatatttttataaggaagaagagttgga
Sc28yqQ_29814_15981	238.9	460	407	53	aggaccgcgtgtaacggcagtgatgtaagtttttattttcatccttccgagcaccgagtccccg
Sc28yqQ_31358_22556	22.8	43	24	19	cctataacctgtgtgctctcaaatggttgaccttttgaaagcatgtgggttataggat
Sc28yqQ_10676_8147	75391.1	147875	147684	191	tatgagtaaaagttatctatttttaaattgagaaatagctgactttaactcatatc
Sc28yqQ_31357_19937	1609.7	3157	2465	692	tactgtctgcagtgttagctttgtttacatagtctaaactaacactgcagacactaat
Sc28yqQ_31358_25097	64.5	118	72	46	ttattgaaagtaaagtgcagaaggacaatgtgttctgtactttatttcaattgaa
Sc28yqQ_31367_27197	512.6	997	956	41	tgttgacacagcaactccagtgttgtcatatttcacaagtctggagatgttggtacagcaac
Sc28yqQ_3523_1027	40.9	73	33	40	tatgtcatccagtttcaaaggattggcactgtaaggtcctttgctggccggatgtgacattcg
Sc28yqQ_6210_4541	237.7	457	438	19	tggttggtgtgggtgttaaaactaattaaaacaaagttataatacccataccagccgtc
Tt Novel miRNAs	miRDeep2 score	total read count	mature read count	star read count	consensus precursor sequence
Scaffold_15767_12618	55192.5	108250	107235	1015	tcgcgaatgctagcacaattatgttgataactcatttcatattatgctagtgttcgtgggt
Scaffold_44553_37349	64847.8	127189	107307	19882	tcgcgaaggctagcacaataatgttaatattttcgatcatattatgctagtgttcgtgggt
Scaffold_44450_33445	78.3	145	116	29	ataggtaagtcggagaatgggacaacattaacactggtttcattctccgacatacctgtaa
Scaffold_44676_39871	276.2	534	427	107	tggcaaagaactgtggttgagaattctatgaagaaagcagattcaaggctatggctctgtgccagt
Scaffold_44678_42239	679.6	1325	1279	46	aggaccgcgtgtaacggcagcgatgtatgtttttcttttcatccttccgagcaccgagtccccg
Scaffold_17368_18196	7557	14821	13170	1651	tatgagtaaaagttatctatttttaaattgaaaaatagctaacttttactcgtatc
Scaffold_15738_11272	25145.7	49314	49266	27	tgaagcaccacatcttcaaagagctgtgtaatgaaatgggctctgaatttgaggtgcttctgt
Scaffold_22712_25937	25162	49347	49320	27	tgaagcaccacatcttcaaagagctgtctaatgaaatggactctgaatttgaggtgcttctgt
Scaffold_15767_12696	14469.5	28373	27273	1100	ttcgaaaagtcattgtgcagttttgtctgttaataaatataaaagtgtacagtgactttccgaaca
Scaffold_17076_14559	499.7	971	603	368	tgtgactgggatgtacattttcctgtgtactgggaaatgtttgtctcagttgtggt
Scaffold_11093_3109	672.2	1319	498	821	ttgattaaccactgttgttcagttatccacaattttttgcttttgctggaccagtgcagttaattgaga
Scaffold_20684_21464	324.5	627	359	268	acatgatcctcacagatgaactgaccaaacaattcatctttgaggatcaggtac
Scaffold_22712_27255	366.3	717	430	285	gctgtccggaaagtttggaaccataggtgacttgtagtgtttaagtggctatggtttcagactcttcggacaccgt
Scaffold_38742_31006	121.5	237	156	81	aggggataaatacaagggtgctcggttttaaatatagtttaagaccaggcacacttgttcttatccccatt
Scaffold_38742_31061	1695.7	3317	3102	215	acccctctaatctggccagtttgtcttagtcctgaaggtggctgctttagaggggttc
Scaffold_40558_31316	1567.9	3073	3018	54	agttcaagaacagtagacaatcgtgtaagaaggatccaaggttagattgtctactgttcttaaactca
Scaffold_40559_31322	1567.9	3073	3018	54	agttcaagaacagtagacaatcgtgtaagaaggatccaaggttagattgtctactgttcttaaactca
Scaffold_44553_37774	169.2	323	172	151	atctttgaattccggttttgcatttaatgtttacaaatgcagctggatttcgaagatag
Scaffold_44553_37854	429	833	565	268	ggctgctatgagtattaaaacttttcaaattaaagtttaatatccatagcagttgt
Scaffold_15334_8153	43.1	77	16	61	tgtcagtattgaggttatatgtttatttagtgatacatgtaacctcactactaacaaa
Scaffold_16946_13623	2019.2	3951	3917	34	tgagacatcttggagcttgtttatacattcttatataaacaggctccaagatatctcaac
Scaffold_20792_23595	2019.2	3951	3917	34	tgagacatcttggagcttgtttatacattcttatataaacaggctccaagatatctcaac
Scaffold_11093_2931	126.6	246	221	25	agacgtttatagacattgaagccatattttaatctgtttcactgcctacaaacgtcatc
Scaffold_17076_14710	1085.6	2121	1422	699	atgttcagatcccagagaaggttctgtactttcaaagtatctactctgggacctgaatatcc
Scaffold_17368_18018	200.8	385	360	25	tgccagatgcatcttagggactctttatactcttgtttctaagacatgtctggcaac
Scaffold_19944_19613	259	499	279	220	cgtcgtcacgttttgtttgcttgtatatcccaataagcaaacagcacctgacgacgtt
Scaffold_20792_22476	116.7	227	199	28	tgtggccaggatgtatatttcccaggataacgggaaatacatcccagccacagt
Scaffold_20792_23848	63.3	123	94	29	atattgatttattcagccatgtagtacagctttaggattgtgcatggctgataaatcaaaatga
Scaffold_22712_27072	81.1	150	88	62	ctgagaacttataaaggtgttaaataattactactaaacacctttataagttcttggag
Scaffold_44450_32933	141.1	267	252	15	agacatttcccaattcaccctgcataagttcaacaggttcaggaggaattgggaaatgtctgg
Scaffold_44553_38170	313.4	613	503	110	actagcatacttatgtacacatgtatatttgtgtatgtgaacataagtatgctagtac
Scaffold_44678_42373	1484.2	2910	2016	894	aatgtatctcaggatggctggtgtggatattaacagttttatcagccatttttagatacattt
Scaffold_44678_43340	6120	12002	11943	46	ggagaacaacgtttcgacctttctgaagatgacctaggaaggtcaatcgttgttctctgc
Scaffold_44678_43644	663.3	1299	1272	27	gcgggtatgggtattaaaacttttattaaagtaaatttttaatgcccataccagccg
Scaffold_15275_7158	72.9	141	120	21	ataaaaacaagtgtgctcggtctcaaatgtgattgaagaccgggcacctttgtatttatcc
