# Supplementary material for: Horseshoe crab genomes reveal the evolution of genes and microRNAs after three rounds of whole genome duplication
Source: Commun Biol. 2021 Jan 19;4:83. doi: 10.1038/s42003-020-01637-2 (PMC7815833; doi:10.1038/s42003-020-01637-2)
Supplement: Supplementary file 8 — Supplementary Data 5 [file 42003_2020_1637_MOESM8_ESM.txt]

>Tt_Scaffold_20792_23916_bantam
uuggcuuuuacauugauuucccagauggauuagacuucugagaucauugugaaagcugauu
>Tt_Scaffold_44678_42177_bantam
cugguuuucacaaugauuugacagauguguacaauaucugagaucauugugaaagcugauu
>Tt_Scaffold_15738_10108_bantam
cugguuuucacaaugauuugacagauguguuugauaucugagaucauugugaaagcugauu
>Tt_Scaffold_15334_7683_bantam
cugguuuucacagugauuucccagaaauaucuuaugucugagaucacugugaaagcugauu
>Tt_Scaffold_44450_33014_let-7
ugagguaguagguuguaugguugagaacuacaucuuuggggagaacuguacagccugcuaacuuucc
>Tt_Scaffold_15738_10415_let-7
ugagguaguagguuguaugguugagaacuacaucuuuggcgagaacuguacaaucugcuaacuuucc
>Tt_Scaffold_38742_30805_let-7
ugagguaguagguuguauaguugagaacuacaucuuuggggagaacuguacagccugcuaacuuucc
>Tt_Scaffold_44450_32327_mir-1
ccaugcuucuuaacuucccauacgugacacuguguuguauggaauguaaagaaguauggcg
>Tt_Scaffold_44676_40844_mir-1
ccguacuuccuuacuucccauauguggcauugugcuguauggaauguaaagaaguauggcg
>Tt_Scaffold_38742_30888_mir-1
cggugcuucuuuacuucccauaucuguaauccaguuuuauggaauguaaagaaguauggag
>Tt_Scaffold_17076_13671_mir-1
ccgugcuuccuuacuucccauauuguagucaugcucuauggaauguaaagaaguauggag
>Tt_Scaffold_44678_44432_mir-1
cccugcuuccuuacuucccauauguauuuccaccuguauggaauguaaagaaguacggcg
>Tt_Scaffold_17368_18501_mir-10
uacccuguagauccgaauuugucugggauauuaccacaaauucgguucuagagagguuu
>Tt_Scaffold_17368_16480_mir-10
uacccuguagauccgaauuugucuuggcuuuggcuacaaauucgguucuagagagguu
>Tt_Scaffold_15738_10255_mir-10
uacccuguagauccgaauuugucugaaucgugguuacaaauucgguucuagagagguu
>Tt_Scaffold_14492_6965_mir-10
uacccuguagauccgaauuugucaggguuacaaccacaaauucgguuuuagagagguuuc
>Tt_Scaffold_44553_37118_mir-10
uacccuguagauucgaauuuguuugggaaugugauuacaaauucgguucuagagagguu
>Tt_Scaffold_44450_33010_mir-100
aacccguagaaucgaacuuguguucuacuacuguugcagccacaagcucguuucuaugggucu
>Tt_Scaffold_15767_12267_mir-1175
aaguggagggguagucucuucacuugguuuaaugagugagauucaacuccuccaacuug
>Tt_Scaffold_22712_27166_mir-1175
aaguggagggguagucucuucacuugguuaauaaagugagauucaacuccuccaacuug
>Tt_Scaffold_15767_11495_mir-1175
aaguggagaaguggucuccucgcuuugcucguaaagugagauucaacuccuccauuuuu
>Tt_Scaffold_44526_34979_mir-11960
augggggauuguucgcacagauagcaaucugcgcgaacaaucccccaugg
>Tt_Scaffold_20684_20766_mir-12
ugaguauuacaucagguacugguguuacguuauaaccaguacaugugugauauucguc
>Tt_Scaffold_11093_4283_mir-12
ugaguauuacaucagguacugguauuuuuuauuucauaaccaguacuuaugugauauucguc
>Tt_Scaffold_44676_40875_mir-12
ugaguauuacaucagguacugguauuuucauaaccaguauuugugugauacucaac
>Tt_Scaffold_17076_14056_mir-12
ugaguauuacuucagguacugguguuuuguuucuuauaaccaguaucuauguaauauuuaaa
>Tt_Scaffold_17076_13741_mir-124
cgcguucaucgcuugccucgauguguuucagaaaucauaaggcacgcggugaaugcca
>Tt_Scaffold_38742_30345_mir-124
cguguucaucguuggccuugauguauuuauugaaaccauaaggcacgcggugaaugcca
>Tt_Scaffold_44450_33792_mir-124
cguguucaucgccugcuuugauguuucuguuaauaucauaaggcacgcggugaaugcca
>Tt_Scaffold_44676_39755_mir-124
cguguucaucgucugccucgauguguuugucauaucauaaggcacgcggugaaugcca
>Tt_Scaffold_44676_40830_mir-124
cguguucacuguuggccuugaugucuuucucaaaccauaaggcacgcggugaaugcca
>Tt_Scaffold_38742_30803_mir-125
ucccugagacccuagcuugugaaagauuaaggguuacaggcuagaaucucaggc
>Tt_Scaffold_15738_10411_mir-125
ucccugagacccuagcuugugagaguauaaggaucacaagcuagacuuucaggccuu
>Tt_Scaffold_44450_33016_mir-125
ucccugagacccuagguugugaaauuuuaaauaucacaggcuagaaccucaggcccu
>Tt_Scaffold_20792_23638_mir-13
ucgccaaaguugcugugauguguuuacagguuaagucauaucacagccaucuugacgacu
>Tt_Scaffold_44676_40842_mir-133
agcuggcugaaccugggccaaauuguuaucauauccuggcauuugguccccuucaaccagcugu
>Tt_Scaffold_44678_42523_mir-133
agcuggcugaacccgggccaaauuauuucguuguucugacauuugguccccuucaaccagcugu
>Tt_Scaffold_44450_32329_mir-133
agcuggcugaacccgggccaaauuguuccuauuuucagauauuugguccccuucaaccagcugu
>Tt_Scaffold_17076_13673_mir-133
aguugguugacacugggccaaauugguauagccucauuccauuugguccccuucaaccaacugu
>Tt_Scaffold_22712_25753_mir-137
guguguucuuaagcuaaugacacuuaaucuguagcuguuauugcuugagaauacacgu
>Tt_Scaffold_15767_11661_mir-137
uguguauucuugggugaauaacacuguuauuggcugcuguuauugcuugagaauacacgu
>Tt_Scaffold_44526_35217_mir-137
uguguauucuugggugaauaacacugcauugacugcuguuauugcuugagaauacacgu
>Tt_Scaffold_20792_23141_mir-137
guguguucuuaagcuaaugacacugguaaugguugcuguuauugcucgagaauacacgu
>Tt_Scaffold_15767_13212_mir-137
uauucuuaaguuaaugacacuaauguauguggcuguuauugcuugagaauacacgu
>Tt_Scaffold_11093_2701_mir-153
aucauuuuugugauuggugcaauuugguuaacacaauugcauagucauaaaagugaug
>Tt_Scaffold_15334_7215_mir-153
ucauuuuuguguuucgugcaauuuuuuugacauaauugcauagucacaaaagugaug
>Tt_Scaffold_11607_5857_mir-153
aucauuuuugugauuggugcaauuuaguuaaccuaauugcauagucacaaaagugaug
>Tt_Scaffold_11607_6294_mir-153
aucauuuuugugauuggugcaauucucuguaaaucaauugcauagucacaaaagugaug
>Tt_Scaffold_15334_7485_mir-153
ucauuuuugugauugauguaauuuauguuauagaauugcauagucacaaaagugaug
>Tt_Scaffold_11093_2695_mir-153
ucauuuuugugaucagugcaauuuguccucuuuaauugcauagucgcaaaagugaug
>Tt_Scaffold_17368_18351_mir-184
ccuuaucauucgacuguccagauuauauucguauucuggacggagaacugauaagggc
>Tt_Scaffold_12401_6531_mir-184
ccuuaucauucgacuguccagauagcauuuauaucucuggacggagaacugauaagggc
>Tt_Scaffold_15767_11880_mir-184
ccuuaucauucuacuguccagacguuaaucgacugcuggacggagaacugauaagggc
>Tt_Scaffold_42518_31579_mir-184
ccuuaucauucaccuguccagacgauguuuccuugucuggacggagaacugauaagggc
>Tt_Scaffold_42527_31583_mir-184
ccuuaucauucaccuguccagacgauguuuccuugucuggacggagaacugauaagggc
>Tt_Scaffold_44678_44151_mir-184
ccuuaucauucaacuguccagacggucuuuguauuucuggacggagaacugauaagggc
>Tt_Scaffold_44553_37959_mir-184
ccuuaucauucaacugcccagagguuauuuauaugcuggacggagaacugauaagggc
>Tt_Scaffold_22712_27901_mir-190
agauauguuugauauucuugguugugguguuuauuucaacuaagagucaaacauaugcuu
>Tt_Scaffold_44553_37158_mir-190
agauauguuugauauucuugguuguugcauuugugucaaccaggaaucaaacauaugcuu
>Tt_Scaffold_17368_16762_mir-190
agauauguuugauauucuugguuguggcuuuuguuguucaaccagaaaucagacauaugcuu
>Tt_Scaffold_15767_11910_mir-190
agauauguuugauauucuugguugugacacuuauuccaaccaggagucagacauauacu
>Tt_Scaffold_17368_16313_mir-193
ugggucuuagaggugcaguggguggaagucucuugaauaagucuacuggccuguuaagucccaag
>Tt_Scaffold_44678_42279_mir-193
cgggucuuagugguacagugggccucacucgcuucggcacgucuacuggccuacuaaguccca
>Tt_Scaffold_15738_8403_mir-193
cgggccuuagugguacagugggccucagucauguuggcaugucuacuggccugcuaaguccca
>Tt_Scaffold_44450_33976_mir-2
cucacaaagugguuguuguauguuucugcugcucuucauaucacagccagcuuugaugagu
>Tt_Scaffold_20792_23634_mir-2
gucgucagaguggcugugauucguaaggguaacuucguaucacagccagcuuugaugagu
>Tt_Scaffold_17368_16007_mir-2
cucacaaaguggcuguuauaugugguacucaauuaucauaucacagccagcuuugaugagu
>Tt_Scaffold_17368_16009_mir-2
ucgucaaagaggcuuugauucguuaaguaacuucguaucacagccagcuuugaugagu
>Tt_Scaffold_44678_43220_mir-2
cucacaaaguggcuguuguaugcuucaacuuagguucauaucacagccagcuuugaugagcg
>Tt_Scaffold_20684_20981_mir-2
cucacaaaguggcuguuauaugcugcaaauaagguucauaucacagccagcuuugaugagcg
>Tt_Scaffold_44679_45069_mir-2
gucaccagagugguugugguguguuguuuaugguaucauaucacagccagcuuugaugagcg
>Tt_Scaffold_44678_43222_mir-2
ccaucaaagagacugugaaauguguucuaaaucugauucauaucacagccaucuuugaugag
>Tt_Scaffold_44679_45067_mir-2
ccaucaaagaagcugugaaauguuuucuuuguaucauaucacagccaucuuugaugag
>Tt_Scaffold_44450_33980_mir-2
ccaucaaagaagcugugaaauguguccugguuuuuaucauaucacagccaucuuugaugag
>Tt_Scaffold_20684_20979_mir-2
ccuucaaagggguugugaaaugugugcuuauucuguuucauaucacagccaucuuugaugag
>Tt_Scaffold_44450_33978_mir-2
ccgccaauguggcugugauauguugcgaguuugucauaucacagccaucuugacgugu
>Tt_Scaffold_38742_30762_mir-2
caucaaagggacugugaagugugucauugguucacauaucacagccaccuuugauga
>Tt_Scaffold_17368_16003_mir-2
ccaucaaagagacugugagguaugugcuucuuugauauaucacagccaccuuugaugaacu
>Tt_Scaffold_20792_23636_mir-2
cucacaaagugacuguuauauguacagcuaguguucauaucacagccaacuuugaugagcg
>Tt_Scaffold_44678_43218_mir-2
cgucagaguggcugugauguguuuucugucaaaccauaucacagccagcuuugaugagcg
>Tt_Scaffold_20684_20984_mir-2
ucgucagaguaguugugauauguuuuauuuuaagucauaucacagccagcuuugauga
>Tt_Scaffold_38742_30758_mir-2
ucacaaaguggcuguuaugugucuugagcaauaaucauaucacagccagcuuugauga
>Tt_Scaffold_44678_44271_mir-2001
uugugaccguuauaaugggcaugaaacuuaacaaugcucguuuuaacguucacagg
>Tt_Scaffold_15738_10968_mir-210
aguugcugaacaugacacgagacaguacguugggccuucuugugcgugugacagcggcu
>Tt_Scaffold_44450_32237_mir-210
aguugcugaacaugacacgagacuagguuugaguccucuugugcgugugacagcggcu
>Tt_Scaffold_15738_8983_mir-210
aguugcugaacacgacacaagauuguuuucgaauccucuugugcgugugacagcggcu
>Tt_Scaffold_19944_19988_mir-210
uugcugagcauagcacgagaugaugaaccaagucuugugcgugugacagcggcu
>Tt_Scaffold_44676_40216_mir-210
agcugcugaacauugcauaagauguucaccuaauucuugugcgugugacagcggcu
>Tt_Scaffold_19944_19310_mir-219
ugauuguccaaacgcaauucuugugugucaggaaaucaagaacuguguguggacaucacu
>Tt_Scaffold_44553_38551_mir-219
ugauuguccaaacgcaauucuuguaguuucaaaaucaagaacuguguguggacauc
>Tt_Scaffold_11093_2330_mir-219
ugauuguccaaacgcaauucuugugcauuugaaagcaagaacuguauuuggacaucagu
>Tt_Scaffold_44553_37783_mir-219
ugauuguccaaacgcaauucuuguguuuuaauaaucaagaacuguguguggauauc
>Tt_Scaffold_44676_39454_mir-219
ugauuguccaaacgcaauucuuguguaugagaaaucaagaacuguguggggacaucaau
>Tt_Scaffold_44678_43491_mir-252
cuaaguacuagcgccgcaggagguuucuucaacuacuccugcagccuuagugcuuacua
>Tt_Scaffold_44676_39572_mir-252
cuaaguacuagcgccgcaggaguguugauugacaacuccugcagccuuggugcuuacu
>Tt_Scaffold_44678_42480_mir-252
cuaaguaguagugccgcagguaauacuguucuauuuaccugcacacgacugcuuaac
>Tt_Scaffold_20684_20734_mir-252
uuaaguaguugugccgcagguaaugauguuggugcuuacuugcguaugauuacuua
>Tt_Scaffold_44678_43493_mir-252
cuaaguaguggugccgcagguaauagugcuaauauuuacuugcacacaacugcuuaaua
>Tt_Scaffold_38742_31101_mir-263
aauggcacuggaagaauucacggcuuauguuuaaacccgugauuucucuagugcuguga
>Tt_Scaffold_44678_41174_mir-263
aauggcacuggaagaauucacggcuuauguuuaaauccgugaauucucuaguguuau
>Tt_Scaffold_19944_19558_mir-263
aauggcacuggaagaauucacggcaaguguucgaaaccgugauuucuccgguguuaugaaa
>Tt_Scaffold_15738_9772_mir-263
aauggcacuggaagaauucacggcauaauuugcuaaccgugaguucucugguguuauaaa
>Tt_Scaffold_20684_21262_mir-263
aauggcacuggaagaaaucacggcuugaauccaaauccgugguuucucuugugcugugaa
>Tt_Scaffold_44678_41176_mir-263
cuuggcacuguagaauucacagauauauauuuaaagucguggguucucgggugucaaaga
>Tt_Scaffold_20684_21264_mir-263
cuuggcacauaagaauucacugauaaauuuuaaagucguggguucucgggugucagag
>Tt_Scaffold_19944_19560_mir-263
cuuggcacugaagaauucacagauguguuauagaggucguggguuuucgggugccaaaga
>Tt_Scaffold_15738_8843_mir-275
acgugcugcaucaggugcuugugacuacgccuuuugaagucagguaccugaaguagcgcgcgg
>Tt_Scaffold_44677_40985_mir-275
acgugcugcaucaggugcuugugacuguguugaaaaaagucagguaccugaaguagcgcgcgg
>Tt_Scaffold_20792_22465_mir-275
acgugcugcaucaggugcuugugacuguguugaagaaagucagguaccugaaguagcgcgcgg
>Tt_Scaffold_38742_30700_mir-275
acgugcugcaucaggugcuugugacugugcgucauaaagucagguaccuaaaguagcgcgcgg
>Tt_Scaffold_44678_43207_mir-276
agcgagguauggaguucuuacagggaauuuaaggguaggaacuucauaccaugcucg
>Tt_Scaffold_19879_19251_mir-276
agcgagguauggaguucuuacugugcuaauagaagguaggaacuucauaccaugcucg
>Tt_Scaffold_41049_31394_mir-276
agcgagguauagaguucuuaucgugguaacagaagguaggaacuucauaccaugcucg
>Tt_Scaffold_41065_31396_mir-276
agcgagguauagaguucuuaucgugguaacagaagguaggaacuucauaccaugcucg
>Tt_Scaffold_44679_45090_mir-276
agcgagguauggagcucuuacagaguaguuuuaaacguaggaacuucauaccaugcucg
>Tt_Scaffold_20684_20986_mir-276
agcgagguauaaaguucuuacaaggaauuuaauggguaggaacuucauaccaugcucg
>Tt_Scaffold_44450_33971_mir-276
agcgagguauggaguucuuacaaggaucuaacgaguaggaacuucauaccaugcuug
>Tt_Scaffold_17368_17712_mir-276
agcgagguauggaguccuuacugugaucacaaaagguaggaacuucuuaccaugcucg
>Tt_Scaffold_15738_10452_mir-277
cauuccagccgugcguuuacaugucagucucaccucuguaaaugcaucgucuggaauguu
>Tt_Scaffold_38742_30119_mir-277
cauuccaguggugcguuuacacguccugauucaucuguaaaugcaucaacuggagugaa
>Tt_Scaffold_20792_24222_mir-278
ccggacgaaguucucgcaacggccguuaggguuugucaggucggugggauuuucguccgucu
>Tt_Scaffold_44553_36873_mir-278
cggacgaaagugccaccaugaucgaguauuuaacauggucggugggauuuucguccguc
>Tt_Scaffold_15738_8405_mir-2788
ugggguuucuaaccggcauucaccauggcccguuaacaugcaaugcccuuggaaauccca
>Tt_Scaffold_17368_16315_mir-2788
ugggguuucuaaccggcauucaccaugauaugaaugcaaugcccuuggaaauccca
>Tt_Scaffold_44678_42281_mir-2788
ugggguuucuaaccggcauucaccaugaccugauaauaugcaaugcccuuggaaauccca
>Tt_Scaffold_44678_43318_mir-279
gaugacugugcgucugguccauguggcuuagauagcaugacuagauccacacucaucc
>Tt_Scaffold_15767_11873_mir-279
gaugacugugcgucugguacaugugauucugauagcaugacuagauccacacucaucc
>Tt_Scaffold_15334_7453_mir-279
gaugguugugagucugguucauguguuaccguuaccaugacuagauccacacucaucc
>Tt_Scaffold_11607_5897_mir-279
gaugauugugauucugguucguguguaguuguuaucaugacuagauccacacucaucc
>Tt_Scaffold_17368_16506_mir-281
aagagagcucaucaugaacagugugaaugcuacaacugucauggagcugcucucuuu
>Tt_Scaffold_20539_20477_mir-281
aagagagcucaucaugaacagugugaauacaccaacugucauggagcugcucucuuu
>Tt_Scaffold_44678_44051_mir-281
aagagagcucaucaugaacagugugagaaugacaacugucauggagcugcucucuuu
>Tt_Scaffold_15738_8437_mir-281
aagagagcucaccgugaacagugugagaauaccaacugucauggagcugcucucuuu
>Tt_Scaffold_44553_38599_mir-281
aagagagcucuuucaagacaguguuuugucuaaacugucauggaacugcucucuuu
>Tt_Scaffold_15738_11264_mir-29/285
acuggguucguauggugcauagaugcauuacuaacucuagcaccauuugaauucaguuca
>Tt_Scaffold_44450_32351_mir-29/285
acuggguucguaugguacauagauguauuaauaauucuagcaccaucagaauucaguuc
>Tt_Scaffold_44678_41934_mir-305
auuguacuucaucaggugcucugguugucuuuaauccaggcaucuuauggugugcaacug
>Tt_Scaffold_44677_40988_mir-305
auuguacuucaucaggugcucugguggauuugcuccaggcaucucauggagugcaacug
>Tt_Scaffold_15738_8846_mir-305
auuguacuucaucaggugcucuggugaccuucauccaggcaucuuauggagugcaacug
>Tt_Scaffold_20792_22468_mir-305
auuguacuucaucaggugcucuggugaaguuguuccaggcaucuuauggagugcaacug
>Tt_Scaffold_38742_30697_mir-305
uuuguacuucaucaggugcucuggugaacuucuauccagacaucucgugcaguacaauu
>Tt_Scaffold_11093_4855_mir-307
ccucacucaaccuggcuguggugugggguuuacccacuccaucacaaccuccuugagcgagu
>Tt_Scaffold_44553_36913_mir-307
ccucacucaaccuggcuguggugugggguuuacccacuccaucacaaccuccuugagugagu
>Tt_Scaffold_20792_23105_mir-307
ccucacucaacuugggugugauguggggucauuuugcuccaucacaaccuccuugagugagu
>Tt_Scaffold_44450_31997_mir-307
ccucucucaacuuggcuguggugugggacuuacccacuccaucacaaccuccuugagugagu
>Tt_Scaffold_44553_36333_mir-307
ucucacucaaccuggcugugguguggggucguuuuguuucaucacaaccuccuugagugagu
>Tt_Scaffold_44526_35367_mir-31
aggcaagauggaggcacagcugcacuuuguuaauagcaguuguucuucgucuagccaac
>Tt_Scaffold_15767_11584_mir-31
uggcaagauggaggcauagcuguauugugauauaacggcuguaccucaucaagccaac
>Tt_Scaffold_44553_36174_mir-31
aggcaagauggaggcauagcugcauuuuguuagauaguagcuauuucuccucgagccauu
>Tt_Scaffold_44553_38563_mir-31
aggcaagauggaggcauagcugcauuguguuacguuacagcuguuccucaucaggccucc
>Tt_Scaffold_44676_40209_mir-315
uuuugauuguugcucagaaggcguggauaugacaggcuuucgagcaaugaucaaacgc
>Tt_Scaffold_15738_10529_mir-315
uuuugauuguugcucagaaggcguggauuugacaggcuuucgagcaacgaucaaacgc
>Tt_Scaffold_19944_19977_mir-315
uuuugauuguugcucagaaugcguggguuucuuaggcuuucgagcaaugaucaaacgc
>Tt_Scaffold_20792_24419_mir-315
uuuugauugucgcucagaaggcguggacuugacaggcuuucgagcagcgaucaaacgc
>Tt_Scaffold_44518_34675_mir-33
gugcauuguaguugcauugcacuauauguagucggugcagugcaucuagagugcauuu
>Tt_Scaffold_20792_24167_mir-33
gugcauuguaguugcauugcaugguuauuuguuaaugcagugcaucagcagugcaaaca
>Tt_Scaffold_17076_14573_mir-33
augcauuguaguugcauugcauuguuaucuuuauuugcagugcauucacaguguaauu
>Tt_Scaffold_44677_41029_mir-34
uggcagugugguuagcugguuguauguaccacacaaccacuaucugcacugccuca
>Tt_Scaffold_20792_22486_mir-34
uggcagugugguuagcugguuguaaagaaccacacaaccacuuuccgcacucccuca
>Tt_Scaffold_38742_30122_mir-34
uggcagugugguuagcugguugugaguuagauaaacagccacuaccuacacuguuuc
>Tt_Scaffold_15738_10447_mir-34
uggcagugugguuagcugguugugagcuucuagaaacaaccacuaccugcauugcuuc
>Tt_Scaffold_44450_33032_mir-34
uggcaguguaguuagcugguugugaauuuaaucaaacaaccacuaucagcacugcucc
>Tt_Scaffold_44678_43785_mir-34
uggcagugugauuagcugguugugaagagucaacaaacaaccacuaucugcacugcuucg
>Tt_Scaffold_15334_7455_mir-36
ugauggaugucaacucgguagguguagauuuuuuaucaucaccggguaaacauucauccg
>Tt_Scaffold_11093_4384_mir-375
gacuugagcugucuggacagaacuuugguuaaauguuuuguucguucggcucgagucag
>Tt_Scaffold_15334_7874_mir-375
cucgagucuuucgagcagaacuuugaaaaaaauguuuuguucguuuggcucgagucag
>Tt_Scaffold_44676_39415_mir-3931
gguuuguaccgauucagggcaagguuaguugucguuaacuacuuugagucgguacgaauca
>Tt_Scaffold_11093_2407_mir-3931
uuuguaccgacucagagcuagguucguugaugagaacuacuuugagucgguacgaauca
>Tt_Scaffold_17076_14522_mir-3931
gguuuguaccgauucagggcaagguucgucgaaggaacuacuuugagucgguacgaauca
>Tt_Scaffold_44553_38432_mir-3931
auuuguaucgguucacagcuaaguuauauucucaacuacuuugagucgguacgaauca
>Tt_Scaffold_44526_35079_mir-3931
auuuguaccagcucucagcuaaguuauacuuucaacuacuuugaguugguacgaauc
>Tt_Scaffold_15767_11579_mir-5305
uaaguuaaucuccaagccuaaugauuauuuuugucaauugggcuugaagauuaacuuag
>Tt_Scaffold_44553_37095_mir-5305
uaaguuaaucuccaagccuaaugguuauauucaucaauugggcuugaagauuaacuuag
>Tt_Scaffold_15767_13034_mir-5305
uaaguuaaucuccaagccuaauggcuaguuucgucaauugggcuugaagauuaacuuag
>Tt_Scaffold_22712_27282_mir-5305
uaaguuaaucuccaagccuaauggcuaguuucgucaauugggcuugaagauuaacuuag
>Tt_Scaffold_44553_36171_mir-5305
uaaguuaaucuccaagcccaauguuugcauucuuuaguugggcuugaagauuaacuuag
>Tt_Scaffold_44678_41569_mir-5305
uaaguuaaucuccaagcccaauaacuaguuucgucaguugggcuugaagauuagcuuaga
>Tt_Scaffold_44670_39349_mir-5305
aaguuaaucuccaagucuaaugguuauguucguuaauugggcuugaagauaaacuu
>Tt_Scaffold_44678_42797_mir-5735
accuuucucuuguuguccacugugcuauguagaugucaguggacaacaggauaauggcgu
>Tt_Scaffold_44678_43508_mir-5735
accuuucucuuguugucuacuguccuguguucagaaugcaguggacaacaagauaauggugu
>Tt_Scaffold_15767_11852_mir-7
uggaagacuagugauuuuguuguucugcuguugagaaacaagaaaucacuaucuuccgg
>Tt_Scaffold_17368_16002_mir-71
ugaaagacauggguagugagaugaccuguucuagcaucucacuaccuugucuuugacg
>Tt_Scaffold_38742_30764_mir-71
ugaaagacauggguagugagauguucuuguuauuccaucucacuaccuugucuuugacg
>Tt_Scaffold_44679_45065_mir-71
ugaaagacauggguagugagauguguuugagguaaucaucucacuaccuugucuuugacg
>Tt_Scaffold_20684_20977_mir-71
ugaaagacauggguagugagauguggcugagcuagucaucucacuaccuugucuuugacg
>Tt_Scaffold_44450_33981_mir-71
ugaaagacguggguagugagaugugguuaagauaaucaucucacuaccuugucuuugacg
>Tt_Scaffold_20792_23642_mir-71
ugaaagacauggguagugagaugacccgcucugcacaucucacuaucuugucuuugacg
>Tt_Scaffold_44678_43223_mir-71
ugaaagacauggguagugagagguggcugaaguuaucaucucacuaccuugucuuuga
>Tt_Scaffold_11093_3586_mir-745
aguccaucaucgggcugcuggcugauuuggacaggcgagcugcccagugaagggcug
>Tt_Scaffold_44678_42853_mir-745
aguccaucaucgggcugcuugcugguuuugguaggcgagcugcccagugaagggcug
>Tt_Scaffold_20792_24266_mir-745
aguccuucauugggggugcuugcugccuuuguuaggcgagcugcccagugaagggcug
>Tt_Scaffold_44526_35600_mir-745
agcccuucacugggaagcuggguugcuuuggaaggcaagcugcccagugaagggcugu
>Tt_Scaffold_22712_27168_mir-750
agcuggaaguagaggucuugacaugagaguuaccuaaagauaugucagaucuaacucuuccagcuc
>Tt_Scaffold_15767_11493_mir-750
aguuggaaguuggaucucgacauauagaucuaaauuuugugccagaucuaacucuuccagcucg
>Tt_Scaffold_15767_12265_mir-750
aguuggaaguaggggucuugacauuagaugucgauuucaaaauaugucagaucuaacucuuccaucucau
>Tt_Scaffold_17076_14611_mir-8
caucuuaccaggcagcauuagauugaaaaauaauuucuaauacugucagguaaagaugu
>Tt_Scaffold_11093_5479_mir-8
caucuuaccgggcagcauuggauucuuaaguuucuucuaauacugucagguaaagaugu
>Tt_Scaffold_17076_14345_mir-8
caucuuaccaggcaggauuagaguucuauaccaacaucuaauacugucagguaaagaugu
>Tt_Scaffold_22712_27436_mir-8
caucuuacagggcagcauuuagagauuauucuguguuuacucuaauacugucagguaaagaugu
>Tt_Scaffold_20684_21680_mir-8
caucuuacccggcagauuuagagggaaauauugaaacgucuaauacugucagguaaagaugu
>Tt_Scaffold_11607_6287_mir-87
gugccugaaacuuugucucaaccugagucauuucauggaaaggugagcaaaguuucaggugugu
>Tt_Scaffold_11607_5794_mir-87
gugcccgaaaccuugacucaaccugaguauauugaacaggugagcaaaguuucaggugugu
>Tt_Scaffold_11093_2890_mir-87
gugcccgaaacuuugacucaaccugaguuuaggaaaaggugagcaaaguuucaggugugu
>Tt_Scaffold_15334_8167_mir-87
ccaccugaaagcuugucucaaccuucgacuugaaaaggugagcaaaguuucaggugugu
>Tt_Scaffold_15334_7292_mir-87
ccaccugaaagcuugucucaaccuucgacuugaaaaggugagcaaaguuucaggugugu
>Tt_Scaffold_11607_6285_mir-87
acaccugaagaauugucucaaccugugacuugaagcuaggugagcaaaguuucaggugugu
>Tt_Scaffold_11093_4441_mir-87
acaccugaaagauugucucaaccugucaacuggagcaaggugagcaaaguuucaggugugu
>Tt_Scaffold_11607_5796_mir-87
ccaccugaaaacuugucucaaccuucguuuugaagaggugagcaaaguuucaggugugu
>Tt_Scaffold_15334_7885_mir-87
acaccugaaauauugucucaaccuguuuguuugggucaaggugagcaaaguuucaggugugu
>Tt_Scaffold_11093_2892_mir-87
ccaucugaaagcuugucucaaccuuugaucugaacaggugagcaaaguuucaggugugu
>Tt_Scaffold_11093_4443_mir-87
gugccugaaaucuugucucaaccuaacuaaccuguagaggugagcaaaguuucaggugugu
>Tt_Scaffold_15334_7426_mir-87
gugccugaaaucuugucucaaccuaauuccuugauaaaagaggugagcaaaguuucaggugugu
>Tt_Scaffold_15334_8169_mir-87
gcgcccgaaauuuugacucaaccuguguacguuuaacaggugagcaaaguuucaggugugu
>Tt_Scaffold_15334_7286_mir-87
gugcccgaaacuuuggcucaaccuaaguuuguuaaacaaggugagcaaaguuucaggugugu
>Tt_Scaffold_15334_7428_mir-87
acaucugaaggauugucucaaccuguauuuuuaaccaggugagcaaaguuucaggugug
>Tt_Scaffold_15334_7887_mir-87
gugccugaggcuuugucucaaccugaacaacugcacaaggugagcaaaguuucaggugaau
>Tt_Scaffold_22712_26828_mir-9
ucuuugguuaucuagcuguaugagugugacugacgucauaaagcuagguuaccaaaguu
>Tt_Scaffold_15767_12296_mir-9
ucuuugguuaucuagcuguaugaguguaauugacaucauaaagcuagguuaccaaaguu
>Tt_Scaffold_20792_22256_mir-9
ucuuugguuaucuagcuguaugagcgaguuuacugucauaaagcuagguuacuaaaguu
>Tt_Scaffold_44553_37284_mir-9
ucuuugguuuucuagcuguaugagugugauugacgucauaaagcuagguuaccaaaguu
>Tt_Scaffold_44450_33111_mir-92
aggcccgaaugagugacaauguugggcuaugaaacuaauauugcacucgucccggccuau
>Tt_Scaffold_15738_8597_mir-92
aggucagaaugagugacaguguugaguuaauaaaauaauauugcacucgucccggccuau
>Tt_Scaffold_17368_18314_mir-92
aggucagaaugggugacaauguugguuuacgcgguaauauugcacucgucccggccuau
>Tt_Scaffold_19944_19562_mir-96
uuuggcacuagcacauuuuuguguucauuuuuacaacaaaaauuguacuagugucaugca
>Tt_Scaffold_20684_21266_mir-96
uuuggcacuagcacauuuuugugucauauuguuacacaaaaauuguauuagugucaagu
>Tt_Scaffold_38742_31097_mir-96
uuuggcacuagcacauuuuuguguuuuguuucuacaacaaaaauuguauuagugucaauca
>Tt_Scaffold_44678_41178_mir-96
uuuggcacuagcacauuuuuguauuuuauuuacacaacaaaaauaguguuagugucaagu
>Tt_Scaffold_15738_9778_mir-96
uuuggcacuggcacauuuuuguguuuuauuucuacaacaaagauuguguuagugucaagc
>Tt_Scaffold_44676_40802_mir-981
cagguuucucgaaaaacgaacacagauuuaaacugacuguucguugucgucgaaaccuga
>Tt_Scaffold_17076_14580_mir-981
cagguuucucgguuaacgaauaugaaaaguuaguuuuauuguucguugucgucgaaaccuga
>Tt_Scaffold_11093_3149_mir-981
caggcuucucgauuagcgaacaaauaucguuauuuaaauguucguugucguugaaaccuga
>Tt_Scaffold_20792_22917_mir-981
cagguuucucgauaagcgaauauacuguucuuuaacuguucguugucguugaaaccuga
>Tt_Scaffold_20684_20611_mir-981
agguuucucgauaaacgaauauuaaacuguuuguucguugucgucgaaaccuga
>Tt_Scaffold_17368_16683_mir-993
uacccuguagauccggguuuuuguagaaguaaucagaagcucguuuuuacagguaccu
>Tt_Scaffold_44553_38594_mir-993
cuacccuguaaauccgggcuuuuguagaagugucagaagcucguuuuuacagguaccu
>Tt_Scaffold_42029_31544_mir-993
uacccuguacauccgggcuuuuguggcuucgucagaagcucgucuuuacagguaucu
>Tt_Scaffold_42033_31546_mir-993
uacccuguacauccgggcuuuuguggcuucgucagaagcucgucuuuacagguaucu
>Tt_Scaffold_15738_8521_mir-993
ccgccuuguagaucuggguuuuuguagaguuaaccaucagaagcucguuucuacgggugccu
>Tt_Scaffold_17368_18262_mir-993
ucgcccuguagaucugggcuuuuguagauuaaacauaucagaagcucguuucuacgggugacu
>Tt_Scaffold_44553_38581_mir-iab-4
ucguauacugauuguauccugaguuggaucugcuuuccgguauaccuucaguauacguagca
>Tt_Scaffold_17368_16692_mir-iab-4
ucguauacugauaguauccugaguuggauuuacuuuccgguauaccuucaguauacguagca
>Tt_Scaffold_17368_18506_mir-iab-8
uacguauacugaagguauaccggaaaguaaauccaacucaggauacuaucaguauacgagc
>Tt_Scaffold_17168_14782_mir-iab-8
uacguauacugaagguuuacuggaaacuuuuaucucgguuacauucaguauacgaacu
>Tt_Scaffold_15767_12618_Novel
tcgcgaatgctagcacaattatgttgataactcatttcatattatgctagtgttcgtgggt
>Tt_Scaffold_44553_37349_Novel
tcgcgaaggctagcacaataatgttaatattttcgatcatattatgctagtgttcgtgggt
>Tt_Scaffold_44450_33445_Novel
ataggtaagtcggagaatgggacaacattaacactggtttcattctccgacatacctgtaa
>Tt_Scaffold_44676_39871_Novel
tggcaaagaactgtggttgagaattctatgaagaaagcagattcaaggctatggctctgtgccagt
>Tt_Scaffold_44678_42239_Novel
aggaccgcgtgtaacggcagcgatgtatgtttttcttttcatccttccgagcaccgagtccccg
>Tt_Scaffold_17368_18196_Novel
tatgagtaaaagttatctatttttaaattgaaaaatagctaacttttactcgtatc
>Tt_Scaffold_15738_11272_Novel
tgaagcaccacatcttcaaagagctgtgtaatgaaatgggctctgaatttgaggtgcttctgt
>Tt_Scaffold_22712_25937_Novel
tgaagcaccacatcttcaaagagctgtctaatgaaatggactctgaatttgaggtgcttctgt
>Tt_Scaffold_15767_12696_Novel
ttcgaaaagtcattgtgcagttttgtctgttaataaatataaaagtgtacagtgactttccgaaca
>Tt_Scaffold_17076_14559_Novel
tgtgactgggatgtacattttcctgtgtactgggaaatgtttgtctcagttgtggt
>Tt_Scaffold_11093_3109_Novel
ttgattaaccactgttgttcagttatccacaattttttgcttttgctggaccagtgcagttaattgaga
>Tt_Scaffold_20684_21464_Novel
acatgatcctcacagatgaactgaccaaacaattcatctttgaggatcaggtac
>Tt_Scaffold_22712_27255_Novel
gctgtccggaaagtttggaaccataggtgacttgtagtgtttaagtggctatggtttcagactcttcggacaccgt
>Tt_Scaffold_38742_31006_Novel
aggggataaatacaagggtgctcggttttaaatatagtttaagaccaggcacacttgttcttatccccatt
>Tt_Scaffold_38742_31061_Novel
acccctctaatctggccagtttgtcttagtcctgaaggtggctgctttagaggggttc
>Tt_Scaffold_40558_31316_Novel
agttcaagaacagtagacaatcgtgtaagaaggatccaaggttagattgtctactgttcttaaactca
>Tt_Scaffold_40559_31322_Novel
agttcaagaacagtagacaatcgtgtaagaaggatccaaggttagattgtctactgttcttaaactca
>Tt_Scaffold_44553_37774_Novel
atctttgaattccggttttgcatttaatgtttacaaatgcagctggatttcgaagatag
>Tt_Scaffold_44553_37854_Novel
ggctgctatgagtattaaaacttttcaaattaaagtttaatatccatagcagttgt
>Tt_Scaffold_15334_8153_Novel
tgtcagtattgaggttatatgtttatttagtgatacatgtaacctcactactaacaaa
>Tt_Scaffold_16946_13623_Novel
tgagacatcttggagcttgtttatacattcttatataaacaggctccaagatatctcaac
>Tt_Scaffold_20792_23595_Novel
tgagacatcttggagcttgtttatacattcttatataaacaggctccaagatatctcaac
>Tt_Scaffold_11093_2931_Novel
agacgtttatagacattgaagccatattttaatctgtttcactgcctacaaacgtcatc
>Tt_Scaffold_17076_14710_Novel
atgttcagatcccagagaaggttctgtactttcaaagtatctactctgggacctgaatatcc
>Tt_Scaffold_17368_18018_Novel
tgccagatgcatcttagggactctttatactcttgtttctaagacatgtctggcaac
>Tt_Scaffold_19944_19613_Novel
cgtcgtcacgttttgtttgcttgtatatcccaataagcaaacagcacctgacgacgtt
>Tt_Scaffold_20792_22476_Novel
tgtggccaggatgtatatttcccaggataacgggaaatacatcccagccacagt
>Tt_Scaffold_20792_23848_Novel
atattgatttattcagccatgtagtacagctttaggattgtgcatggctgataaatcaaaatga
>Tt_Scaffold_22712_27072_Novel
ctgagaacttataaaggtgttaaataattactactaaacacctttataagttcttggag
>Tt_Scaffold_44450_32933_Novel
agacatttcccaattcaccctgcataagttcaacaggttcaggaggaattgggaaatgtctgg
>Tt_Scaffold_44553_38170_Novel
actagcatacttatgtacacatgtatatttgtgtatgtgaacataagtatgctagtac
>Tt_Scaffold_44678_42373_Novel
aatgtatctcaggatggctggtgtggatattaacagttttatcagccatttttagatacattt
>Tt_Scaffold_44678_43340_Novel
ggagaacaacgtttcgacctttctgaagatgacctaggaaggtcaatcgttgttctctgc
>Tt_Scaffold_44678_43644_Novel
gcgggtatgggtattaaaacttttattaaagtaaatttttaatgcccataccagccg
>Tt_Scaffold_15275_7158_Novel
ataaaaacaagtgtgctcggtctcaaatgtgattgaagaccgggcacctttgtatttatcc
>Cr_Sc28yqQ_29814_15915_bantam
ugguuuucacaaugauuugacagauguguacaauaucugagaucauugugaaagcug
>Cr_Sc28yqQ_6159_3358_bantam
ugguuuucacaaugauuugacagauguguucgauaucugagaucauugugaaagcug
>Cr_Sc28yqQ_31367_27625_bantam
uuuuacggugaucuccagacagagauaauaucugagaucauugugaaagcug
>Cr_Sc28yqQ_31371_30257_bantam
gcuuuuacauugauuucccagauggauuagacuucugagaucauugugaaagcug
>Cr_Sc28yqQ_31357_20139_bantam
guuuucauugugauuucccagaaauaucuuaugucugagaucacugugaaagcug
>Cr_Sc28yqQ_31292_19664_let-7
ugagguaguagguuguaugguugagaacuacaucuuuggggagaacuguacagccugcuaacuuucc
>Cr_Sc28yqQ_31391_42387_let-7
ugagguaguagguuguaugguugagaacuacaucuuuggggagaacuguacagccugcuaacuuucc
>Cr_Sc28yqQ_27127_12731_let-7
ugagguaguagguuguaugguugagaacuacaucuuuggcgagaacuguacaaucugcuaacuuucc
>Cr_Sc28yqQ_27129_12741_let-7
ugagguaguagguuguaugguugagaacuacaucuuuggcgagaacuguacaaucugcuaacuuucc
>Cr_Sc28yqQ_31364_25762_let-7
ugagguaguagguuguauaguuaagaacuacaucuuuggggagaacuguacagccugcuaacuuucc
>Cr_Sc28yqQ_31364_25667_mir-1
cggugcuucuuuacuucccauaucuguaauccaguuuuauggaauguaaagaaguaugga
>Cr_Sc28yqQ_29770_13769_mir-1
ccaugcuuccuuacuucccauauuguagucaugcucuauggaauguaaagaaguaugga
>Cr_Sc28yqQ_31391_39929_mir-1
ccaugcuucuuaacuucccauacgugacacuguguuguauggaauguaaagaaguauggcg
>Cr_Sc28yqQ_31358_21541_mir-1
ccguacuuccuuacuucccauauguggcauugugcuguauggaauguaaagaaguauggcg
>Cr_Sc28yqQ_29814_18252_mir-1
cccugcuuccuuacuucccauauguauuuccaccuguauggaauguaaagaaguacggcg
>Cr_Sc28yqQ_30390_19455_mir-10
uacccuguagauccgaauuugucagggcuacaaccacaaauucgguucuagagagguuu
>Cr_Sc28yqQ_30392_19457_mir-10
uacccuguagauccgaauuugucagggcuacaaccacaaauucgguucuagagagguuu
>Cr_Sc28yqQ_3523_1390_mir-10
uacccuguagauccgaauuugucuaggauucuaaccacaaauucgguucuagagagguuu
>Cr_Sc28yqQ_9435_5721_mir-10
uacccuguagauccgaauuuguuugggaaugugacuacaaauucgguucuagagagguuu
>Cr_Sc28yqQ_31398_44508_mir-10
uacccuguagauccgaauuugucuugacuuuggcuacaaauucgguucuagagagguu
>Cr_Sc28yqQ_31367_28658_mir-10
uacccuguagauccgaauuugucugaaucguggcuacaaauucgguucuagagagguu
>Cr_Sc28yqQ_31367_28660_mir-10
uacccuguagauccgaauuugucugaaucguggcuacaaauucgguucuagagagguu
>Cr_Sc28yqQ_27127_12733_mir-100
aacccguagaaucggauuuguguucuuucuucacaaccacaagcucguuucuaagggucc
>Cr_Sc28yqQ_27129_12743_mir-100
aacccguagaaucggauuuguguucuuucuucacaaccacaagcucguuucuaagggucc
>Cr_Sc28yqQ_31364_25760_mir-100
aacccguagaaucgaacuuguguucuaguacuggcgccacaagcucguuuguaugggccuaggcug
>Cr_Sc28yqQ_31292_19658_mir-100
aacccguagaaucgaacuuguguucuacuacuguugcagccacaagcucguuucuaugggucu
>Cr_Sc28yqQ_31391_42393_mir-100
aacccguagaaucgaacuuguguucuacuacuguugcagccacaagcucguuucuaugggucu
>Cr_Sc28yqQ_31358_25045_mir-1175
aaguggagaaguaguuuacucgcuuugcucguaaagugagauucaacuccuccauuuuu
>Cr_Sc28yqQ_10676_9960_mir-1175
aaguggagggguagucucuucacuuggcuaauauagugagauucaacuccuccaacuug
>Cr_Sc28yqQ_6210_4311_mir-1175
aguggagggguagucucuucacuugguuuaaugagugagauucaacuccuccaacu
>Cr_Sc28yqQ_31391_41024_mir-11960
augggggauuguucgcacagauagcaaucugcgcgaacaaucccccaugg
>Cr_Sc28yqQ_31391_41026_mir-11960
augggggauuguucgcacagauagcaaucugcgcgaacaaucccccaugg
>Cr_Sc28yqQ_31391_38779_mir-11960
augggggauuguucgcgcagauugcuaucugugcgaacaaucccccaugg
>Cr_Sc28yqQ_31391_38781_mir-11960
augggggauuguucgcgcagauugcuaucugugcgaacaaucccccaugg
>Cr_Sc28yqQ_10676_9149_mir-12
ugaguauuacaucagguacugguauuuuuuauuucauaaccaguacuuaugugauauucguc
>Cr_Sc28yqQ_4222_1736_mir-12
ugaguauuacaucagguacugguguuacguuauaaccaguacaugugugauauucguc
>Cr_Sc28yqQ_29770_14106_mir-12
ugaguauuacuucagguacugguauuuuguugcuuaaaaccaguaucuauguaauauuu
>Cr_Sc28yqQ_31358_21530_mir-12
ugaguauuacaucagguacugguguuuucauaaccaguauuugugugauacuuaac
>Cr_Sc28yqQ_29844_19376_mir-124
uguguucaccgugggccuugauguguuguuagaaccauaaggcacgcggugaaugcc
>Cr_Sc28yqQ_29846_19378_mir-124
uguguucaccgugggccuugauguguuguuagaaccauaaggcacgcggugaaugcc
>Cr_Sc28yqQ_31358_22140_mir-124
cguguucaucgucugccucgauguguuugucauaucauaaggcacgcggugaaugcc
>Cr_Sc28yqQ_29770_13818_mir-124
cgcguucaucgcuugccucgauguguucagaaaucauaaggcacgcggugaaugcc
>Cr_Sc28yqQ_31364_26761_mir-124
cguguucaucguuggccucgauguguuuauugaaaccauaaggcacgcggugaaugcc
>Cr_Sc28yqQ_31364_26763_mir-124
cguguucaucguuggccucgauguguuuauugaaaccauaaggcacgcggugaaugcc
>Cr_Sc28yqQ_31358_21554_mir-124
cguguucacuguuggccuugaugucuuucucaaaccauaaggcacgcggugaaugcc
>Cr_Sc28yqQ_31364_25766_mir-125
ucccugagacccuagcuugugaaagauuaaagguuacaggcuagaaucucaggcccu
>Cr_Sc28yqQ_27127_12727_mir-125
ucccugagacccuagcuugugagaguauaaggaucacaagcuagacuuucaggccu
>Cr_Sc28yqQ_27129_12737_mir-125
ucccugagacccuagcuugugagaguauaaggaucacaagcuagacuuucaggccu
>Cr_Sc28yqQ_31364_25815_mir-13
ucgccaaaaucgcugugguguguugugaauauaaaaucauaucacagccaucuugacgaau
>Cr_Sc28yqQ_31398_43063_mir-13
ucgccaaaauugcugugaugugcuagugaauggaauccauaucacagccguauugacgacu
>Cr_Sc28yqQ_17057_11160_mir-133
agcuggcugaaccugggccaaauuguuaucauauccuggcauuugguccccuucaaccagcugu
>Cr_Sc28yqQ_17058_11162_mir-133
agcuggcugaaccugggccaaauuguuaucauauccuggcauuugguccccuucaaccagcugu
>Cr_Sc28yqQ_29814_16427_mir-133
agcugguugaacccgggccaaauuauuucguuguucugacauuugguccccuucaaccagcugu
>Cr_Sc28yqQ_31391_39931_mir-133
agcuggcugaacccgggccaaauuguuucuauuuucagguauuugguccccuucaaccagcugu
>Cr_Sc28yqQ_29770_13771_mir-133
aguugguugacacugggccaaauuggcauagcuucauuccauuugguccccuucaaccaacugu
>Cr_Sc28yqQ_10676_9888_mir-137
guguguucuuaagcuaaugacacuuaaucuguagcuguuauugcuugagaauacacgu
>Cr_Sc28yqQ_31358_22987_mir-137
guguauucuugggugaauaacacuguuauuggcugcuguuauugcuugagaauacacgu
>Cr_Sc28yqQ_31371_32152_mir-137
guguguucuuaagcuaaugacacugguauugguugcuguuauugcucgagaauacacgu
>Cr_Sc28yqQ_6210_5196_mir-137
guguauucuuaaguuaaugacacuaauguauguggcuguuauugcuugagaauacacgu
>Cr_Sc28yqQ_10676_7949_mir-153
ucauuuuugugauuggugcaauuugguuaacacaauugcauagucauaaaagugaugg
>Cr_Sc28yqQ_31357_21206_mir-153
ucauuuuuguguuucgugcaauuuuuuugacauaauugcauagucacaaaagugaug
>Cr_Sc28yqQ_29770_14446_mir-153
ucauuuuugggauuggugcaauucucuuuaaaucaauugcauagucacaaaagugaug
>Cr_Sc28yqQ_31357_20770_mir-153
ucauuuuugugauugauguaauuuauguuauagaauugcauagucacaaaagugaug
>Cr_Sc28yqQ_29770_14474_mir-153
ucauuuuugugauuggugcaauuugguuaacuuaauugcauagucacaaaagugaug
>Cr_Sc28yqQ_10676_7945_mir-153
ucauuuuugugaucagugcaauuuguccucuuuaauugcauagucgcaaaagugaugg
>Cr_Sc28yqQ_31391_40734_mir-184
ccuuaucauucgacuguccagauagcauuuauaucucuggacggagaacugauaagggc
>Cr_Sc28yqQ_31398_43444_mir-184
ccuuaucauucgacuguccagauuauauucguauuucuggacggagaacugauaagggc
>Cr_Sc28yqQ_31391_39368_mir-184
ccuuaucauucuacuguccagacguuaaucgacugcuggacggagaacugauaagggc
>Cr_Sc28yqQ_31367_28340_mir-184
ccuuaucauucaccuguccagacgauauuuccuugucuggacggagaacugauaagggc
>Cr_Sc28yqQ_29814_17957_mir-184
ccuuaucauucaacuguccagacggucuuuguauuucuggacggagaacugauaagggc
>Cr_Sc28yqQ_31377_36066_mir-184
ccuuaucauucaacugcccagagguuauuuauaugcuggacggagaacugauaagggc
>Cr_Sc28yqQ_3523_342_mir-190
agauauguuugauauucuugguugugguguuuauuucaacuaagagucaaacauaugcuu
>Cr_Sc28yqQ_9435_5758_mir-190
agauauguuugauauucuugguuguugcauuuguaucaaccaggaaucaaacauaugcuu
>Cr_Sc28yqQ_3523_818_mir-190
agauauguuugauauucuugguuguggcuuucguuuuucaaccagaaaucagacauaugcuuu
>Cr_Sc28yqQ_3523_820_mir-190
agauauguuugauauucuugguuguggcuuucguuuuucaaccagaaaucagacauaugcuuu
>Cr_Sc28yqQ_6210_3966_mir-190
agauauguuugauauucuugguugugacacuuauuucaaccaggagucagacauauacuu
>Cr_Sc28yqQ_31367_27185_mir-193
ccuuagugguacagugggccucagccauguuggcaugucuacuggccugcuaagucc
>Cr_Sc28yqQ_31367_28280_mir-193
ccuuagugguacagugggccucagccauguuggcaugucuacuggccugcuaagucc
>Cr_Sc28yqQ_10676_9584_mir-193
gucuuagaggugcaguggguggaagucucuugaauaagucuacuggccuguuaaguccc
>Cr_Sc28yqQ_31391_42046_mir-2
ccgccaauuuggcugugauauguugcaaguuugucauaucacagccaucuugauguguc
>Cr_Sc28yqQ_31371_31416_mir-2
ccaucaaagagacugugaaauguguucuaaaucugauucauaucacagccaucuuugaugagc
>Cr_Sc28yqQ_31371_31418_mir-2
cucacaaaguggcuguuguaugcuucaacuugguucauaucacagccagcuuugaugagcg
>Cr_Sc28yqQ_4222_2914_mir-2
cucacaaaguggcuguuauaugcugcaaauaagguucauaucacagccagcuuugaugagcg
>Cr_Sc28yqQ_31364_25814_mir-2
caucaaagggacugugaagugugucauugguucacauaucacagccaccuuugaugagc
>Cr_Sc28yqQ_31391_42044_mir-2
cucacaaagugguuguuguauguuucugcugcucuucauaucacagccagcuuugaugagug
>Cr_Sc28yqQ_31371_30574_mir-2
gucgucagaguggcugugauucguaaggguaacuucguaucacagccagcuuugaugagug
>Cr_Sc28yqQ_4222_2911_mir-2
gucgucagaguaguugugauauguuuuauuuuaagucauaucacagccagcuuugaugagc
>Cr_Sc28yqQ_31398_43066_mir-2
cucacaaaguggcuguuauaugugguagucaauuaucauaucacagccagcuuugaugagu
>Cr_Sc28yqQ_31398_43068_mir-2
cucgucaaagaggcuuugauucguuaaguaacuucguaucacagccagcuuugaugagu
>Cr_Sc28yqQ_31391_42048_mir-2
caucaaagaagcugugaaauguguucugguucuuaucauaucacagccaccuuugaugagc
>Cr_Sc28yqQ_31364_25818_mir-2
cucacaaaguggcuguuaugugucuugagcaauaaucauaucacagccagcuuugaugagg
>Cr_Sc28yqQ_31371_30571_mir-2
cucacaaagugacuguuauguguacagcuaguguucauaucacagccaacuuugaugagcg
>Cr_Sc28yqQ_31367_27925_mir-2
caucaaagaagcugugaaauguguucuuugugucauaucacagccaucuuugaugagc
>Cr_Sc28yqQ_4222_2916_mir-2
ccuucaaagggguugugaaaugugugcuuauucuguuucauaucacagccaucuuugaugagc
>Cr_Sc28yqQ_31371_31420_mir-2
cgucagaguggcugugauguguuuucugucaaaucauaucacagccagcuuugaugagcg
>Cr_Sc28yqQ_31367_27927_mir-2
ucaccagaguggaugugguguguuguuuaugaugucauaucacagccagcuuugaugagcg
>Cr_Sc28yqQ_31398_43062_mir-2
ccaucaaagagacugugagguaugugcgucuuugauauaucacagccaccuuugaugaacu
>Cr_Sc28yqQ_31371_30568_mir-2
ccaucaaagagacugugaaauguguguauccguuucauauaucacagccuacuuugaugagcu
>Cr_Sc28yqQ_29814_18129_mir-2001
uugugaccguuauaaugggcaugaaacuuaacgaugcucguuuuaacguucacaggg
>Cr_Sc28yqQ_31391_39868_mir-210
aguugcugaacaugacacgagacuagguuugaguccucuugugcgugugacagcggcu
>Cr_Sc28yqQ_22523_12078_mir-210
agcugcugaacauugcauaagauguucaccuaauucuugugcgugugacagcggcu
>Cr_Sc28yqQ_22526_12082_mir-210
agcugcugaacauugcauaagauguucaccuaauucuugugcgugugacagcggcu
>Cr_Sc28yqQ_31388_38171_mir-210
aguugcugaacaugacacgagacaguacuuugggccuucuugugcgugugacagcggcu
>Cr_Sc28yqQ_9435_5905_mir-219
ugauuguccaaacgcaauucuuguaguuucaaaaucaagaacuguguguggacauca
>Cr_Sc28yqQ_6210_4664_mir-219
ugauuguccaaacgcaauucuugugugucaggaaaucaagaacuguguguggacauca
>Cr_Sc28yqQ_10676_7560_mir-219
ugauuguccaaacgcaauucuugugcauuugaaagcaagaacuguauuuggacaucagu
>Cr_Sc28yqQ_31364_26219_mir-219
ugauuguccaaacgcaauucuuguguaugagaaaucaagaacuguguggggacauca
>Cr_Sc28yqQ_31377_35811_mir-219
ugauuguccaaacgcaauucuuguguuuuaauaaucaagaacuguguguggauauca
>Cr_Sc28yqQ_31358_21972_mir-252a
cuaaguacuagcgccgcaggaguguugauugacaacuccugcagccuuggugcuuacug
>Cr_Sc28yqQ_31371_31058_mir-252a
cuaaguacuagcgccgcaggagguuucgucaacuacuccugcagccuuagugcuuacua
>Cr_Sc28yqQ_29814_16332_mir-252b
cuaaguaguagugccgcagguaauacuguucuauuuaccugcacacgacugcuuaac
>Cr_Sc28yqQ_4222_1654_mir-252b
uuaaguaguugugccgcagguaaugauguuggugcuuacuugcguaugauuacuuaaga
>Cr_Sc28yqQ_31371_31056_mir-252b
cuaaguaguggugccgcagguaauagugcuaauauuuacuugcacacaacugcuuaaua
>Cr_Sc28yqQ_31364_25410_mir-263
aauggcacuggaagaauucacggcuuauguuuaaacccgugauuucucuagugcugugaa
>Cr_Sc28yqQ_31371_34203_mir-263
aauggcacuggaagaauucacggcuuauguuuaaauccgugaauucucuaguguuauaaa
>Cr_Sc28yqQ_6210_4839_mir-263
aauggcacuggaagaauucacggcaaguguucgaaaccgugauuucuccgguguuaugaaa
>Cr_Sc28yqQ_31388_37857_mir-263
cuuggcacuggaagaauucacagauagguuaugaagucguggguucucuggugucaaaga
>Cr_Sc28yqQ_6210_4837_mir-263
cuuggcacugaagaauucacagauguguuuuagaggucguggguuuucgggugccaaaga
>Cr_Sc28yqQ_4222_2665_mir-263
aauggcacuggaagaaaucacggcuugaaauccaaauccgugguuucucuugugcuguga
>Cr_Sc28yqQ_31388_37859_mir-263
aauggcacuggaagaauucacggcauaauuugcgaaccgugauuucucuaguguuauaaa
>Cr_Sc28yqQ_31364_25412_mir-263
cuuggcacuaaagaauucacagauauguuuaagggucguggauucucgggugccagaga
>Cr_Sc28yqQ_31371_31424_mir-276
agcgagguauggaguucuuacagggaauuuaaggguaggaacuucauaccaugcucg
>Cr_Sc28yqQ_31371_29554_mir-276
agcgagguauagaguucuuaucgugauaacagaagguaggaacuucauaccaugcucg
>Cr_Sc28yqQ_31377_35070_mir-276
agcgagguauggaguucuuacugugcuaacagaagguaggaacuucauaccaugcucg
>Cr_Sc28yqQ_31367_27936_mir-276
agcgagguauggagcucuuacagaguaguuuuaaacguaggaacuucauaccaugcucg
>Cr_Sc28yqQ_4222_2910_mir-276
agcgagguauaaaguucuuacaaggaauuuaauugguaggaacuucauaccaugcucg
>Cr_Sc28yqQ_31391_42039_mir-276
agcgagguauggaguucuuacaaggaucuaacgaguaggaacuucauaccaugcuug
>Cr_Sc28yqQ_31398_43988_mir-276
agagcgagguauggaguccuuacugugaucacaaaagguaggaacuucuuaccaugcucg
>Cr_Sc28yqQ_31367_28814_mir-277
cauuccagccgugcguuuacaugucagucucaccucuguaaaugcaucgucuggaauguu
>Cr_Sc28yqQ_31364_27092_mir-277
cauuccaguggugcguuuacacguccugauucaucuguaaaugcaucaacuggagugaa
>Cr_Sc28yqQ_31371_29893_mir-278
uccggacgaaguucucgcaacggccguuaggguuuuucaggucggugggauuuucguccgucu
>Cr_Sc28yqQ_9435_6982_mir-278
cggacgaaagugccaccaugaucgaguauuuaacauggucggugggauuuucguccgucc
>Cr_Sc28yqQ_28696_12966_mir-2788
ugggguuucuaaccggcauucaccauggcccguuaacaugcaaugcccuuggaaauccca
>Cr_Sc28yqQ_28698_12968_mir-2788
ugggguuucuaaccggcauucaccauggcccguuaacaugcaaugcccuuggaaauccca
>Cr_Sc28yqQ_29814_17892_mir-2788
ugggguuucuaaccggcauucaccaugaccugauaauaugcaaugcccuuggaaauccca
>Cr_Sc28yqQ_29814_16011_mir-2788
ugggguuucuaaccggcauucaccaugaccugauaauaugcaaugcccuuggaaauccca
>Cr_Sc28yqQ_10676_9582_mir-2788
ugggguuucuaaccggcauucaccaugaucugaaugcaaugcccuuggaaauccca
>Cr_Sc28yqQ_31391_39364_mir-279
gaugacugugcgucugguacaugugacucuaauagcaugacuagauccacacucaucc
>Cr_Sc28yqQ_26190_12534_mir-279
gaugauugugauucugguucguguguagucguuaucaugacuagauccacacucaucc
>Cr_Sc28yqQ_29770_13344_mir-279
gaugauugugauucugguucguguguagucguuaucaugacuagauccacacucaucc
>Cr_Sc28yqQ_31358_24275_mir-279
gauggcugugugucugguccaugugacucugguagcaugacuagauccacacucaucc
>Cr_Sc28yqQ_31357_20743_mir-279
gaugguugugagucugguucauguguucccguuaccaugacuagauccacacucaucc
>Cr_Sc28yqQ_31398_44466_mir-281
aagagagcucaucaugaacagugugaauacaacaacugucauggagcugcucucuuua
>Cr_Sc28yqQ_15102_10762_mir-281
aagagagcucaucaugaacagugugaauacaccaacugucauggagcugcucucuuua
>Cr_Sc28yqQ_15103_10764_mir-281
aagagagcucaucaugaacagugugaauacaccaacugucauggagcugcucucuuua
>Cr_Sc28yqQ_29814_17822_mir-281
aagagagcucaucaugaacagugugagaaugacaacugucauggagcugcucucuuua
>Cr_Sc28yqQ_31367_27285_mir-281
aagagagcucaccgugaacagugugaaaauaccaacugucauggagcugcucucuuua
>Cr_Sc28yqQ_9435_6676_mir-281
aagagagcucuuucaagacaguguuuugucuaaacugucauggaacugcucucuuua
>Cr_Sc28yqQ_31388_36821_mir-29/285
acugggcucguauggugcauagaugcauuacuaacucuagcaccauuugaauucaguuc
>Cr_Sc28yqQ_31391_39969_mir-29/285
acuggguucguaugguacauagauguauuaauaauucuagcaccaucagaauucaguuc
>Cr_Sc28yqQ_31367_27518_mir-305
auuguacuucaucaggugcucuggugaccuucauccaggcaucuuauggagugcaacug
>Cr_Sc28yqQ_31371_32957_mir-305
auuguacuucaucaggugcucuggugaaguuguuccaggcaucuuauggagugcaacug
>Cr_Sc28yqQ_31358_24631_mir-305
auuguacuucaucaggugcucugguugucuuuaauccaggcaucauauggaguacaacug
>Cr_Sc28yqQ_31377_35176_mir-305
auuguacuucaucaggugcucugguggauuugcuccaggcaucucauggagugcaacug
>Cr_Sc28yqQ_31364_25934_mir-305
uuuguacuucaucaggugcucuggugaacuucuauccagacaucucgugcaguacaauuu
>Cr_Sc28yqQ_15046_10753_mir-307
ccucacucaaccuggcuguggugugggauuuacccacuccaucacaaccuccuugagugagu
>Cr_Sc28yqQ_9435_6158_mir-307
ccucacucaaccuggcuguggugugggguuuacccacuccaucacaaccuccuugagugagu
>Cr_Sc28yqQ_31377_34864_mir-307
ccucacucaaccuggcugugguguggagucguuuuguuucaucacaaccuccuugagugagu
>Cr_Sc28yqQ_31371_32206_mir-307
ucacucaacuugggugugauguggggucauuuugcuccaucacaaccuccuugagugagu
>Cr_Sc28yqQ_31391_39603_mir-307
ccucucucaacuuggcuguggugugggauuuacccacuccaucacaaccuccuugagugagu
>Cr_Sc28yqQ_9435_5874_mir-31
aggcaagauggaggcauagcugcacuguguuaagucacagcuguuccucaucaggccucc
>Cr_Sc28yqQ_31367_27656_mir-315
uuuugauuguugcucagaaggcguggauuugacaggcuuucgagcaacgaucaaacgc
>Cr_Sc28yqQ_6210_3650_mir-315
uuuugauuguugcucagaaugcguggguuucuuaggcuuucgagcaaugaucaaacgc
>Cr_Sc28yqQ_31371_33249_mir-315
uuuugauugucgcucagaaggcguggacuugacaggcuuucgagcagcgaucaaacgc
>Cr_Sc28yqQ_31371_32948_mir-317
guaccacgcugaguucccauggguuacgcuugugaacacagcuggugguaucuc
>Cr_Sc28yqQ_10676_7436_mir-33
gugcauuguaguugcauugcacuauauguagucggugcagugcaucuagagugcauuua
>Cr_Sc28yqQ_31371_29964_mir-33
gugcauuguaguugcauugcaugguuauuuguuaaugcagugcaucagcagugcaaaca
>Cr_Sc28yqQ_29013_13058_mir-34
uggcagugugguuagcugguuguaaguaccacacaaccacuaucugcacugccuca
>Cr_Sc28yqQ_29017_13062_mir-34
uggcagugugguuagcugguuguaaguaccacacaaccacuaucugcacugccuca
>Cr_Sc28yqQ_31371_32944_mir-34
uggcagugugguuagcugguuguaaagaaccacacaaccacuuuccacacucccuca
>Cr_Sc28yqQ_31358_22909_mir-34
uggcagugugguuagcugguugugaagagucaacaaacaaccacuaucugcacugcuucg
>Cr_Sc28yqQ_31367_28812_mir-34
uggcagugugguuagcugguugugaguuucuagaaacaaccacuaccugcauugcuuca
>Cr_Sc28yqQ_31391_40524_mir-34
uggcaguguaguuagcugguugugaauauaaucaaacaaccacuaucagcacugcucca
>Cr_Sc28yqQ_31357_20741_mir-36
ugauggaugucaacucgguagguguagauuuuuaucaucaccggguaaacauucauccg
>Cr_Sc28yqQ_31357_20243_mir-375
acuugagcaguucgugcaaaacuauuuguucaguguuuuguucgcucggcucgaguua
>Cr_Sc28yqQ_10676_9240_mir-375
gacuugagcugucuggacagaacuuugguuaaauguuuuguucguucggcucgaguca
>Cr_Sc28yqQ_31357_20465_mir-375
cucgagucuuucgagcagaacuuugaaaaaaaauguuuuguucguucggcucgaguca
>Cr_Sc28yqQ_6210_4544_mir-3931
gguuuguaccgauucagggcaaaguucgcuacagguaacuacuuugagucgguacgaauca
>Cr_Sc28yqQ_21510_11987_mir-3931
gguuuguaccgauucagggcaaaguuaguugucguuaacuacuuugagucgguacgaauca
>Cr_Sc28yqQ_21511_11989_mir-3931
gguuuguaccgauucagggcaaaguuaguugucguuaacuacuuugagucgguacgaauca
>Cr_Sc28yqQ_10676_7646_mir-3931
uuuguaccgacucagagcuagguucguugaugagaacuacuuugagucgguacgaauca
>Cr_Sc28yqQ_29770_15297_mir-3931
gguuuguaccgauucagggcaagguucgucgaaggaacuacuuugagucgguacgaauca
>Cr_Sc28yqQ_9435_6037_mir-3931
auuuguaucgguucacagcuaaguuauauucucaacuacuuugagucgguacgaauca
>Cr_Sc28yqQ_31377_34449_mir-3931
auuuguacggacucacagcuaaguuauauucucaacuacuuugagucgguacgaauca
>Cr_Sc28yqQ_31391_38907_mir-3931
auuuguaccagcucucagcuaaguuauacuuucaacuacuuugaguugguacgaauca
>Cr_Sc28yqQ_31358_23029_mir-5305
uaaguuaaucuccaagccuaaugauuauuuuugucaauugggcuugaagauuaacuuag
>Cr_Sc28yqQ_31358_22733_mir-5305
uaaguuaaucuccaagccuaauggcuaguuucgucaauugggcuugaagauuaacuuag
>Cr_Sc28yqQ_6210_5002_mir-5305
uaaguuaaucuccaagccuaauggcuaguuucgucaauugggcuugaagauuaacuuag
>Cr_Sc28yqQ_9435_6794_mir-5305
uaaguuaaucuccaagccuaaugguuauauucaucaauugggcuugaagauuaacuuag
>Cr_Sc28yqQ_31377_34761_mir-5305
uaaguuaaucuccaagcccaaugguugcauucuuuaguugggcuugaagauuaacuuag
>Cr_Sc28yqQ_31391_40850_mir-5305
uaaguuaaucuccaagucuaaugguuauguuuguuaauugggcuugaagauaaacuuag
>Cr_Sc28yqQ_31377_35828_mir-5305
uaaguuaaucuucaagcccaacuaaagaaugcaaccauugggcuuggagauuaacuuaga
>Cr_Sc28yqQ_31371_31195_mir-5305
uaagcuaaucuucaagcccaacugacgaaacuaguuauugggcuuggagauuaacuuaga
>Cr_Sc28yqQ_31371_33850_mir-5305
uaaguuaaucuccaagcccaauaacuaguuucgucaguugggcuugaagauuagcuuaga
>Cr_Sc28yqQ_29814_16677_mir-5735
caccuuucucuuguuguccacugugcuauguagaugucaguggacaacaggauaauggcgu
>Cr_Sc28yqQ_31371_31049_mir-5735
accuuucucuuguugucuacuguccuguguucagaaugcaguggacaacaagauaauggugu
>Cr_Sc28yqQ_31391_39354_mir-7
uggaagacuagugauuuuguuguucugcuguugagaaacaagaaaucacuaucuuccgg
>Cr_Sc28yqQ_31371_30565_mir-71
ugaaagacauggguagugagaugacccgcucugcacaucucacuaucuugucuuugacg
>Cr_Sc28yqQ_31398_43060_mir-71
ugaaagacauggguagugagaugaccuguucuagcaucucacuaccuugucuuugacg
>Cr_Sc28yqQ_31364_25812_mir-71
ugaaagacauggguagugagauguucuucuuauaccaucucacuaccuugucuuugacg
>Cr_Sc28yqQ_4222_2917_mir-71
ugaaagacauggguagugagauguggcuaagcuagucaucucacuaccuugucuuugacg
>Cr_Sc28yqQ_31367_27924_mir-71
ugaaagacauggguagugagauguguuugagguaaucaucucacuaccuugucuuugacg
>Cr_Sc28yqQ_31391_42049_mir-71
ugaaagacguggguagugagaugugguuaagguaaucaucucacuaccuugucuuugacg
>Cr_Sc28yqQ_31371_31414_mir-71
ugaaagacauggguagugagagguggcugaaguuaucaucucacuaccuugucuuugaag
>Cr_Sc28yqQ_29814_18957_mir-745
aguccaucaucgggcugcuggcugauuuggacaggcgagcugcccagugaagggcugu
>Cr_Sc28yqQ_29814_16719_mir-745
aguccaucaucgggccgcuugcugguuuugguaggugagcugcccagugaagggcugu
>Cr_Sc28yqQ_31371_29857_mir-745
aguccuucauugggggugcuugcugccuuuguuaggcgagcugcccagugaagggcug
>Cr_Sc28yqQ_31391_38997_mir-745
agcccuucacugggaagcuggguugcuuuggaaggcaagcugcccagugaagggcug
>Cr_Sc28yqQ_10676_9964_mir-750
agcuggaaguaggggucuugacaugagaguuaucuaaagaugucagaucuaacucuuccagcuu
>Cr_Sc28yqQ_31358_25048_mir-750
aguuggaaguuggaucuugacacauaaaucuaaaugcugugccagaucuaacucuuccagcucg
>Cr_Sc28yqQ_6210_4309_mir-750
aguuggaaguaggggucuugacauuuagaugucgauuucaaaauaugucagaucuaucucuuccaucuca
>Cr_Sc28yqQ_29770_13882_mir-8
caucuuaccaggcaggauuagagcucuauaccaauaucuaauacugucagguaaagaugug
>Cr_Sc28yqQ_29814_19224_mir-8
caucuuaccgggcagcauuggagucuuaaguuucuucuaauacugucagguaaagaugug
>Cr_Sc28yqQ_10676_9860_mir-8
caucuuacagggcagcauuuagagauuauucugugcuuacucuaauacugucagguaaagaugug
>Cr_Sc28yqQ_29770_15484_mir-8
caucuuaccaggcagcauuagauugaaaaauaauuucuaauacugucagguaaagaug
>Cr_Sc28yqQ_29770_14429_mir-87
gugccugaaacuuugucucaaccugagucauuugaugaaaaggugagcaaaguuucaggugugu
>Cr_Sc28yqQ_29770_14427_mir-87
acaccugaagaauugucucaaccugugauuugaagcuaggugagcaaaguuucaggugugu
>Cr_Sc28yqQ_29770_14571_mir-87
gugcccgaaaccuugacucaaccuggguauauugaacaggugagcaaaguuucaggugugu
>Cr_Sc28yqQ_16617_10969_mir-87
acaccugaaagauugucucaaccugucaacuggagcaaggugagcaaaguuucaggugugu
>Cr_Sc28yqQ_16619_10971_mir-87
acaccugaaagauugucucaaccugucaacuggagcaaggugagcaaaguuucaggugugu
>Cr_Sc28yqQ_31398_43538_mir-87
gugcccgaaacuuugacucaaccugagcuuagaaaaaggugagcaaaguuucaggugugu
>Cr_Sc28yqQ_31357_20825_mir-87
ccaccugaaagcuugucucaaccuucgacuugaaaaggugagcaaaguuucaggugugu
>Cr_Sc28yqQ_31357_21079_mir-87
ccaccugaaagcuugucucaaccuucgacuugaaaaggugagcaaaguuucaggugugu
>Cr_Sc28yqQ_31398_43540_mir-87
ccaucugaaagcuugucucaaccuuugaucugaacaggugagcaaaguuucaggugugu
>Cr_Sc28yqQ_29770_14569_mir-87
ccaccugaaaacuugucucaaccuucguuuugaagaggugagcaaaguuucaggugugu
>Cr_Sc28yqQ_31357_20827_mir-87
acgcccgaaauuuugacucaaccuguguacguuugacaggugagcaaaguuucaggugugu
>Cr_Sc28yqQ_31357_20703_mir-87
acaucugaaggauugucucaaccuguauuuuuaaccaggugagcaaaguuucaggugugc
>Cr_Sc28yqQ_3523_1063_mir-9
ucuuugguuaucuagcuguaugagugugacugacgucauaaagcuagguuaccaaaguu
>Cr_Sc28yqQ_6210_4336_mir-9
ucuuugguuaucuagcuguaugaguguaauugacaucauaaagcuagguuaccaaaguu
>Cr_Sc28yqQ_9435_5802_mir-9
ucuuugguuuucuagcuguaugagugugauugacgucauaaagcuagguuaccaaaguu
>Cr_Sc28yqQ_31398_43473_mir-92
aggucagaaugggugacaauguugguuuacgcgguaauauugcacucgucccggccuau
>Cr_Sc28yqQ_31391_40585_mir-92
aggcccgaaugagugacaauguuggguuuaugaaacuaauauugcacucgucccggccuau
>Cr_Sc28yqQ_31367_27443_mir-92
aggucagaaugagugacaguguugaguuaauaacauaauauugcacucgucccggccuau
>Cr_Sc28yqQ_31388_37855_mir-96
uuuggcacuggcacauuuuuguguuuuauuucuacaacaaagauuguguuagugucaagc
>Cr_Sc28yqQ_31371_34199_mir-96
uuuggcacuagcacauuuuuguauuuuauuugcacaacaaaaauaguguuagugucaagu
>Cr_Sc28yqQ_6210_4833_mir-96
uuuggcacuagcacauuuuuguguuuauuuuuacaacaaaaauuguacuagugucaugca
>Cr_Sc28yqQ_4222_2661_mir-96
uuuggcacuagcacauuuuuguguuauauuuuuacacaaaaauuguauuagugucaagu
>Cr_Sc28yqQ_31364_25414_mir-96
uuuggcacuagcacauuuuuguguuuuguuucuacaacaaaaauuguauuaguguca
>Cr_Sc28yqQ_4222_2657_mir-96
uuuggcacuagcacauuuuugugucauauuuuuacacaaaaauuguauuagugucaagu
>Cr_Sc28yqQ_31358_21667_mir-981
cagguuucucgaaaaacgaacagagauuuaaacugacuguucguugucgucgaaaccuga
>Cr_Sc28yqQ_29770_15434_mir-981
cagguuucucgguuaacgaauaugaaaaguuuguuuuauuguucguugucgucgaaaccuga
>Cr_Sc28yqQ_31398_44890_mir-981
caggcuucucgauuagcgaacaaacaucguuauuuaaauguucguugucguugaaaccuga
>Cr_Sc28yqQ_31371_32400_mir-981
cagguuucucgauaagcgaauauacuguucuuuaacuguucguugucguugaaaccuga
>Cr_Sc28yqQ_4222_2506_mir-981
agguuucucgauaaacgaauauuaaacuguuuguucguugucgucgaaaccuga
>Cr_Sc28yqQ_4222_2508_mir-981
agguuucucgauaaacgaauauuaaacuguuuguucguugucgucgaaaccuga
>Cr_Sc28yqQ_10676_8688_mir-981
ggguuucccggcuaaugaacauuaguuuucuuacuguucguugucgucgaaaccuga
>Cr_Sc28yqQ_3523_735_mir-993
cuacccuguagauccggguuuuuguagaaguaaucagaagcucguuuuuacagguaccu
>Cr_Sc28yqQ_9435_6670_mir-993
uacccuguaaauccgggcuuuuguagaagugucagaagcucguuuuuacagguaccu
>Cr_Sc28yqQ_3523_191_mir-993
cuacccuguacauccgggcuuuuguggcuucgucagaagcucgucuuuacagguaucu
>Cr_Sc28yqQ_20670_11844_mir-993
ccgccuuguagaucuggguuuuuguagaguuaaacaucagaagcucguuucuacgggugccu
>Cr_Sc28yqQ_20671_11846_mir-993
ccgccuuguagaucuggguuuuuguagaguuaaacaucagaagcucguuucuacgggugccu
>Cr_Sc28yqQ_3523_740_mir-iab-4
ucguauacugauaguauccugaguuggauuuacuuuccggaauacuuucaguauacguagc
>Cr_Sc28yqQ_9435_6665_mir-iab-4
ucguauacugauuguauccugaguuggauguguuuuccgguauaccuucaguauacguaa
>Cr_Sc28yqQ_3523_1393_mir-iab-8
uacguauacugaaaguauuccggaaaguaaauccaacucaggauacuaucaguauacgagc
>Cr_Sc28yqQ_31358_23085_Novel
tcgcgaatgctagcacaattatgttaataacttagttcatattatgctagtgttcgtgggt
>Cr_Sc28yqQ_9435_6740_Novel
tcgcgaaggctagcacaataatgttaatacttttgatcatattatgctagtgttcgtgggt
>Cr_Sc28yqQ_9435_6177_Novel
tggctggtataggtattaaaacataattaaaataaaagttttaatgctcatatcaaccatc
>Cr_Sc28yqQ_29770_15220_Novel
taactcttcatccttatttaagatgaaattattatatttttataaggaagaagagttgga
>Cr_Sc28yqQ_29814_15981_Novel
aggaccgcgtgtaacggcagtgatgtaagtttttattttcatccttccgagcaccgagtccccg
>Cr_Sc28yqQ_31358_22556_Novel
cctataacctgtgtgctctcaaatggttgaccttttgaaagcatgtgggttataggat
>Cr_Sc28yqQ_10676_8147_Novel
tatgagtaaaagttatctatttttaaattgagaaatagctgactttaactcatatc
>Cr_Sc28yqQ_31357_19937_Novel
tactgtctgcagtgttagctttgtttacatagtctaaactaacactgcagacactaat
>Cr_Sc28yqQ_31358_25097_Novel
ttattgaaagtaaagtgcagaaggacaatgtgttctgtactttatttcaattgaa
>Cr_Sc28yqQ_31367_27197_Novel
tgttgacacagcaactccagtgttgtcatatttcacaagtctggagatgttggtacagcaac
>Cr_Sc28yqQ_3523_1027_Novel
tatgtcatccagtttcaaaggattggcactgtaaggtcctttgctggccggatgtgacattcg
>Cr_Sc28yqQ_6210_4541_Novel
tggttggtgtgggtgttaaaactaattaaaacaaagttataatacccataccagccgtc
