# Supplementary material for: Horseshoe crab genomes reveal the evolution of genes and microRNAs after three rounds of whole genome duplication
Source: Commun Biol. 2021 Jan 19;4:83. doi: 10.1038/s42003-020-01637-2 (PMC7815833; doi:10.1038/s42003-020-01637-2)
Supplement: Supplementary file 9 — Supplementary Data 6 [file 42003_2020_1637_MOESM9_ESM.xlsx]

## Sheet: microRNA identity matrix
bantam	Tt-Scaffold_20792_23916	Cr-Sc28yqQ_31371_30257	Tt-Scaffold_44678_42177	Cr-Sc28yqQ_29814_15915	Tt-Scaffold_15738_10108	Cr-Sc28yqQ_6159_3358	tca-bantam	Tt-Scaffold_15334_7683	Cr-Sc28yqQ_31357_20139	Cr-Sc28yqQ_31367_27625	dme-bantam
Tt-Scaffold_20792_23916	1	0.901	0.786	0.737	0.819	0.77	0.819	0.786	0.672	0.672	0.655
Cr-Sc28yqQ_31371_30257	0.901	1	0.704	0.754	0.737	0.789	0.737	0.704	0.745	0.745	0.59
Tt-Scaffold_44678_42177	0.786	0.704	1	0.934	0.95	0.901	0.885	0.819	0.688	0.672	0.721
Cr-Sc28yqQ_29814_15915	0.737	0.754	0.934	1	0.885	0.964	0.819	0.754	0.736	0.719	0.655
Tt-Scaffold_15738_10108	0.819	0.737	0.95	0.885	1	0.918	0.934	0.836	0.704	0.655	0.721
Cr-Sc28yqQ_6159_3358	0.77	0.789	0.901	0.964	0.918	1	0.852	0.754	0.736	0.684	0.655
tca-bantam	0.819	0.737	0.885	0.819	0.934	0.852	1	0.885	0.754	0.688	0.704
Tt-Scaffold_15334_7683	0.786	0.704	0.819	0.754	0.836	0.754	0.885	1	0.868	0.688	0.672
Cr-Sc28yqQ_31357_20139	0.672	0.745	0.688	0.736	0.704	0.736	0.754	0.868	1	0.745	0.606
Cr-Sc28yqQ_31367_27625	0.672	0.745	0.672	0.719	0.655	0.684	0.688	0.688	0.745	1	0.491
dme-bantam	0.655	0.59	0.721	0.655	0.721	0.655	0.704	0.672	0.606	0.491	1
mir-iab-4	Tt-Scaffold_44553_38581	Cr-Sc28yqQ_9435_6665	Tt-Scaffold_17368_16692	Cr-Sc28yqQ_3523_740	dme-mir-iab-4	tca-mir-iab-4	isc-mir-iab-4
Tt-Scaffold_44553_38581	1	0.919	0.951	0.903	0.822	0.822	0.838
Cr-Sc28yqQ_9435_6665	0.919	1	0.887	0.868	0.819	0.819	0.868
Tt-Scaffold_17368_16692	0.951	0.887	1	0.951	0.806	0.822	0.854
Cr-Sc28yqQ_3523_740	0.903	0.868	0.951	1	0.786	0.803	0.836
dme-mir-iab-4	0.822	0.819	0.806	0.786	1	0.948	0.847
tca-mir-iab-4	0.822	0.819	0.822	0.803	0.948	1	0.864
isc-mir-iab-4	0.838	0.868	0.854	0.836	0.847	0.864	1
let-7	Tt-Scaffold_44450_33014	Cr-Sc28yqQ_31292_19664	Cr-Sc28yqQ_31391_42387	Tt-Scaffold_38742_30805	Cr-Sc28yqQ_31364_25762	Tt-Scaffold_15738_10415	Cr-Sc28yqQ_27127_12731	Cr-Sc28yqQ_27129_12741	Tca-let-7	dme-let-7
Tt-Scaffold_44450_33014	1	1	1	0.985	0.97	0.955	0.955	0.955	0.838	0.656
Cr-Sc28yqQ_31292_19664	1	1	1	0.985	0.97	0.955	0.955	0.955	0.838	0.656
Cr-Sc28yqQ_31391_42387	1	1	1	0.985	0.97	0.955	0.955	0.955	0.838	0.656
Tt-Scaffold_38742_30805	0.985	0.985	0.985	1	0.985	0.94	0.94	0.94	0.852	0.671
Cr-Sc28yqQ_31364_25762	0.97	0.97	0.97	0.985	1	0.925	0.925	0.925	0.867	0.686
Tt-Scaffold_15738_10415	0.955	0.955	0.955	0.94	0.925	1	1	1	0.794	0.686
Cr-Sc28yqQ_27127_12731	0.955	0.955	0.955	0.94	0.925	1	1	1	0.794	0.686
Cr-Sc28yqQ_27129_12741	0.955	0.955	0.955	0.94	0.925	1	1	1	0.794	0.686
Tca-let-7	0.838	0.838	0.838	0.852	0.867	0.794	0.794	0.794	1	0.701
dme-let-7	0.656	0.656	0.656	0.671	0.686	0.686	0.686	0.686	0.701	1
mir-1	Tt-Scaffold_44450_32327	Cr-Sc28yqQ_31391_39929	Tt-Scaffold_44676_40844	Cr-Sc28yqQ_31358_21541	Tt-Scaffold_38742_30888	Cr-Sc28yqQ_31364_25667	Tt-Scaffold_17076_13671	Cr-Sc28yqQ_29770_13769	Tt-Scaffold_44678_44432	Cr-Sc28yqQ_29814_18252	dme-mir-1	tca-mir-1
Tt-Scaffold_44450_32327	1	1	0.868	0.868	0.786	0.77	0.77	0.77	0.737	0.737	0.704	0.721
Cr-Sc28yqQ_31391_39929	1	1	0.868	0.868	0.786	0.77	0.77	0.77	0.737	0.737	0.704	0.721
Tt-Scaffold_44676_40844	0.868	0.868	1	1	0.803	0.786	0.852	0.819	0.786	0.786	0.704	0.77
Cr-Sc28yqQ_31358_21541	0.868	0.868	1	1	0.803	0.786	0.852	0.819	0.786	0.786	0.704	0.77
Tt-Scaffold_38742_30888	0.786	0.786	0.803	0.803	1	0.983	0.868	0.836	0.77	0.77	0.721	0.77
Cr-Sc28yqQ_31364_25667	0.77	0.77	0.786	0.786	0.983	1	0.852	0.85	0.754	0.754	0.704	0.754
Tt-Scaffold_17076_13671	0.77	0.77	0.852	0.852	0.868	0.852	1	0.966	0.8	0.8	0.716	0.8
Cr-Sc28yqQ_29770_13769	0.77	0.77	0.819	0.819	0.836	0.85	0.966	1	0.783	0.783	0.716	0.766
Tt-Scaffold_44678_44432	0.737	0.737	0.786	0.786	0.77	0.754	0.8	0.783	1	1	0.75	0.766
Cr-Sc28yqQ_29814_18252	0.737	0.737	0.786	0.786	0.77	0.754	0.8	0.783	1	1	0.75	0.766
dme-mir-1	0.704	0.704	0.704	0.704	0.721	0.704	0.716	0.716	0.75	0.75	1	0.783
tca-mir-1	0.721	0.721	0.77	0.77	0.77	0.754	0.8	0.766	0.766	0.766	0.783	1
mir-7	Tt-Scaffold_15767_11852	Cr-Sc28yqQ_31391_39354	isc-mir-7	cte-mir-7	dpu-mir-7	dme-mir-7	aae-mir-7
Tt-Scaffold_15767_11852	1	1	0.777	0.64	0.687	0.645	0.677
Cr-Sc28yqQ_31391_39354	1	1	0.777	0.64	0.687	0.645	0.677
isc-mir-7	0.777	0.777	1	0.718	0.676	0.634	0.634
cte-mir-7	0.64	0.64	0.718	1	0.606	0.625	0.671
dpu-mir-7	0.687	0.687	0.676	0.606	1	0.703	0.734
dme-mir-7	0.645	0.645	0.634	0.625	0.703	1	0.822
aae-mir-7	0.677	0.677	0.634	0.671	0.734	0.822	1
mir-8	Tt-Scaffold_17076_14611	Cr-Sc28yqQ_29770_15484	Tt-Scaffold_11093_5479	Cr-Sc28yqQ_29814_19224	dme-mir-8	isc-mir-8	Tt-Scaffold_17076_14345	Cr-Sc28yqQ_29770_13882	Tt-Scaffold_20684_21680	Tt-Scaffold_22712_27436	Cr-Sc28yqQ_10676_9860
Tt-Scaffold_17076_14611	1	0.983	0.847	0.816	0.783	0.883	0.833	0.819	0.774	0.656	0.63
Cr-Sc28yqQ_29770_15484	0.983	1	0.83	0.8	0.766	0.866	0.816	0.803	0.758	0.64	0.615
Tt-Scaffold_11093_5479	0.847	0.83	1	0.966	0.833	0.783	0.766	0.721	0.709	0.75	0.723
Cr-Sc28yqQ_29814_19224	0.816	0.8	0.966	1	0.816	0.766	0.77	0.754	0.714	0.738	0.738
dme-mir-8	0.783	0.766	0.833	0.816	1	0.783	0.754	0.77	0.746	0.738	0.738
isc-mir-8	0.883	0.866	0.783	0.766	0.783	1	0.786	0.786	0.714	0.646	0.63
Tt-Scaffold_17076_14345	0.833	0.816	0.766	0.77	0.754	0.786	1	0.95	0.806	0.625	0.63
Cr-Sc28yqQ_29770_13882	0.819	0.803	0.721	0.754	0.77	0.786	0.95	1	0.777	0.615	0.646
Tt-Scaffold_20684_21680	0.774	0.758	0.709	0.714	0.746	0.714	0.806	0.777	1	0.671	0.661
Tt-Scaffold_22712_27436	0.656	0.64	0.75	0.738	0.738	0.646	0.625	0.615	0.671	1	0.969
Cr-Sc28yqQ_10676_9860	0.63	0.615	0.723	0.738	0.738	0.63	0.63	0.646	0.661	0.969	1
mir-12	Tt-Scaffold_20684_20766	Cr-Sc28yqQ_4222_1736	Tt-Scaffold_11093_4283	Cr-Sc28yqQ_10676_9149	Tt-Scaffold_17076_14056	Cr-Sc28yqQ_29770_14106	Tt-Scaffold_44676_40875	Cr-Sc28yqQ_31358_21530	dme-mir-12	tca-mir-12
Tt-Scaffold_20684_20766	1	1	0.822	0.822	0.758	0.725	0.827	0.827	0.703	0.633
Cr-Sc28yqQ_4222_1736	1	1	0.822	0.822	0.758	0.725	0.827	0.827	0.703	0.633
Tt-Scaffold_11093_4283	0.822	0.822	1	1	0.79	0.774	0.822	0.79	0.765	0.661
Cr-Sc28yqQ_10676_9149	0.822	0.822	1	1	0.79	0.774	0.822	0.79	0.765	0.661
Tt-Scaffold_17076_14056	0.758	0.758	0.79	0.79	1	0.903	0.758	0.79	0.703	0.677
Cr-Sc28yqQ_29770_14106	0.725	0.725	0.774	0.774	0.903	1	0.725	0.725	0.671	0.661
Tt-Scaffold_44676_40875	0.827	0.827	0.822	0.822	0.758	0.725	1	0.964	0.687	0.65
Cr-Sc28yqQ_31358_21530	0.827	0.827	0.79	0.79	0.79	0.725	0.964	1	0.703	0.666
dme-mir-12	0.703	0.703	0.765	0.765	0.703	0.671	0.687	0.703	1	0.656
tca-mir-12	0.633	0.633	0.661	0.661	0.677	0.661	0.65	0.666	0.656	1
mir-29/285	Tt-Scaffold_15738_11264	Cr-Sc28yqQ_31388_36821	Tt-Scaffold_44450_32351	Cr-Sc28yqQ_31391_39969	isc-mir-285	tca-mir-29	dpu-mir-285	dme-mir-285
Tt-Scaffold_15738_11264	1	0.966	0.883	0.883	0.79	0.716	0.701	0.608
Cr-Sc28yqQ_31388_36821	0.966	1	0.881	0.881	0.786	0.711	0.671	0.608
Tt-Scaffold_44450_32351	0.883	0.881	1	1	0.737	0.728	0.656	0.594
Cr-Sc28yqQ_31391_39969	0.883	0.881	1	1	0.737	0.728	0.656	0.594
isc-mir-285	0.79	0.786	0.737	0.737	1	0.704	0.666	0.592
tca-mir-29	0.716	0.711	0.728	0.728	0.704	1	0.611	0.554
dpu-mir-285	0.701	0.671	0.656	0.656	0.666	0.611	1	0.621
dme-mir-285	0.608	0.608	0.594	0.594	0.592	0.554	0.621	1
mir-33	Tt-Scaffold_44518_34675	Cr-Sc28yqQ_10676_7436	Tt-Scaffold_20792_24167	Cr-Sc28yqQ_31371_29964	Tt-Scaffold_17076_14573	tca-mir-33	dme-mir-33
Tt-Scaffold_44518_34675	1	0.983	0.711	0.711	0.706	0.741	0.573
Cr-Sc28yqQ_10676_7436	0.983	1	0.728	0.728	0.694	0.728	0.573
Tt-Scaffold_20792_24167	0.711	0.728	1	1	0.762	0.728	0.688
Cr-Sc28yqQ_31371_29964	0.711	0.728	1	1	0.762	0.728	0.688
Tt-Scaffold_17076_14573	0.706	0.694	0.762	0.762	1	0.689	0.557
tca-mir-33	0.741	0.728	0.728	0.728	0.689	1	0.606
dme-mir-33	0.573	0.573	0.688	0.688	0.557	0.606	1
mir-92	Tt-Scaffold_44450_33111	Cr-Sc28yqQ_31391_40585	Tt-Scaffold_15738_8597	Cr-Sc28yqQ_31367_27443	Tt-Scaffold_17368_18314	Cr-Sc28yqQ_31398_43473	isc-mir-92	tca-mir-92a	dme-mir-92a	tca-mir-92c	dme-mir-92b	tca-mir-92b
Tt-Scaffold_44450_33111	1	0.967	0.866	0.85	0.8	0.8	0.766	0.733	0.688	0.583	0.587	0.539
Cr-Sc28yqQ_31391_40585	0.967	1	0.868	0.852	0.786	0.786	0.754	0.721	0.688	0.59	0.619	0.571
Tt-Scaffold_15738_8597	0.866	0.868	1	0.983	0.816	0.816	0.783	0.7	0.655	0.6	0.555	0.539
Cr-Sc28yqQ_31367_27443	0.85	0.852	0.983	1	0.816	0.816	0.8	0.7	0.639	0.6	0.539	0.523
Tt-Scaffold_17368_18314	0.8	0.786	0.816	0.816	1	1	0.762	0.694	0.688	0.6	0.492	0.555
Cr-Sc28yqQ_31398_43473	0.8	0.786	0.816	0.816	1	1	0.762	0.694	0.688	0.6	0.492	0.555
isc-mir-92	0.766	0.754	0.783	0.8	0.762	0.762	1	0.711	0.655	0.633	0.555	0.571
tca-mir-92a	0.733	0.721	0.7	0.7	0.694	0.694	0.711	1	0.672	0.65	0.587	0.587
dme-mir-92a	0.688	0.688	0.655	0.639	0.688	0.688	0.655	0.672	1	0.54	0.619	0.603
tca-mir-92c	0.583	0.59	0.6	0.6	0.6	0.6	0.633	0.65	0.54	1	0.603	0.65
dme-mir-92b	0.587	0.619	0.555	0.539	0.492	0.492	0.555	0.587	0.619	0.603	1	0.746
tca-mir-92b	0.539	0.571	0.539	0.523	0.555	0.555	0.571	0.587	0.603	0.65	0.746	1
mir-96	Tt-Scaffold_19944_19562	Cr-Sc28yqQ_6210_4833	Tt-Scaffold_38742_31097	Cr-Sc28yqQ_31364_25414	Tt-Scaffold_15738_9778	Cr-Sc28yqQ_31388_37855	Tt-Scaffold_44678_41178	Cr-Sc28yqQ_31371_34199	isc-mir-96	Tt-Scaffold_20684_21266	Cr-Sc28yqQ_4222_2661	Cr-Sc28yqQ_4222_2657	pte-mir-96
Tt-Scaffold_19944_19562	1	0.983	0.885	0.852	0.852	0.852	0.819	0.819	0.852	0.852	0.868	0.868	0.786
Cr-Sc28yqQ_6210_4833	0.983	1	0.901	0.868	0.868	0.868	0.836	0.836	0.836	0.868	0.885	0.885	0.77
Tt-Scaffold_38742_31097	0.885	0.901	1	0.934	0.901	0.901	0.852	0.852	0.885	0.852	0.885	0.868	0.77
Cr-Sc28yqQ_31364_25414	0.852	0.868	0.934	1	0.883	0.883	0.85	0.85	0.836	0.85	0.883	0.866	0.75
Tt-Scaffold_15738_9778	0.852	0.868	0.901	0.883	1	1	0.883	0.883	0.852	0.85	0.883	0.866	0.816
Cr-Sc28yqQ_31388_37855	0.852	0.868	0.901	0.883	1	1	0.883	0.883	0.852	0.85	0.883	0.866	0.816
Tt-Scaffold_44678_41178	0.819	0.836	0.852	0.85	0.883	0.883	1	0.983	0.803	0.85	0.883	0.866	0.766
Cr-Sc28yqQ_31371_34199	0.819	0.836	0.852	0.85	0.883	0.883	0.983	1	0.803	0.85	0.883	0.866	0.75
isc-mir-96	0.852	0.836	0.885	0.836	0.852	0.852	0.803	0.803	1	0.819	0.819	0.803	0.836
Tt-Scaffold_20684_21266	0.852	0.868	0.852	0.85	0.85	0.85	0.85	0.85	0.819	1	0.966	0.983	0.766
Cr-Sc28yqQ_4222_2661	0.868	0.885	0.885	0.883	0.883	0.883	0.883	0.883	0.819	0.966	1	0.983	0.766
Cr-Sc28yqQ_4222_2657	0.868	0.885	0.868	0.866	0.866	0.866	0.866	0.866	0.803	0.983	0.983	1	0.766
pte-mir-96	0.786	0.77	0.77	0.75	0.816	0.816	0.766	0.75	0.836	0.766	0.766	0.766	1
mir-124	Tt-Scaffold_17076_13741	Cr-Sc28yqQ_29770_13818	Tt-Scaffold_44676_39755	Cr-Sc28yqQ_31358_22140	Tt-Scaffold_44676_40830	Cr-Sc28yqQ_31358_21554	Cr-Sc28yqQ_29844_19376	Cr-Sc28yqQ_29846_19378	Tt-Scaffold_38742_30345	Cr-Sc28yqQ_31364_26761	Cr-Sc28yqQ_31364_26763	Tt-Scaffold_44450_33792	tca-mir-124	dme-mir-124
Tt-Scaffold_17076_13741	1	0.948	0.879	0.862	0.827	0.81	0.758	0.758	0.847	0.864	0.864	0.813	0.745	0.677
Cr-Sc28yqQ_29770_13818	0.948	1	0.844	0.859	0.775	0.789	0.771	0.771	0.813	0.862	0.862	0.779	0.724	0.655
Tt-Scaffold_44676_39755	0.879	0.844	1	0.982	0.844	0.827	0.793	0.793	0.847	0.864	0.864	0.864	0.745	0.711
Cr-Sc28yqQ_31358_22140	0.862	0.859	0.982	1	0.827	0.842	0.807	0.807	0.83	0.879	0.879	0.847	0.728	0.694
Tt-Scaffold_44676_40830	0.827	0.775	0.844	0.827	1	0.982	0.844	0.844	0.898	0.864	0.864	0.779	0.83	0.779
Cr-Sc28yqQ_31358_21554	0.81	0.789	0.827	0.842	0.982	1	0.859	0.859	0.881	0.879	0.879	0.762	0.813	0.762
Cr-Sc28yqQ_29844_19376	0.758	0.771	0.793	0.807	0.844	0.859	1	1	0.847	0.862	0.862	0.762	0.745	0.728
Cr-Sc28yqQ_29846_19378	0.758	0.771	0.793	0.807	0.844	0.859	1	1	0.847	0.862	0.862	0.762	0.745	0.728
Tt-Scaffold_38742_30345	0.847	0.813	0.847	0.83	0.898	0.881	0.847	0.847	1	0.949	0.949	0.83	0.783	0.75
Cr-Sc28yqQ_31364_26761	0.864	0.862	0.864	0.879	0.864	0.879	0.862	0.862	0.949	1	1	0.796	0.766	0.716
Cr-Sc28yqQ_31364_26763	0.864	0.862	0.864	0.879	0.864	0.879	0.862	0.862	0.949	1	1	0.796	0.766	0.716
Tt-Scaffold_44450_33792	0.813	0.779	0.864	0.847	0.779	0.762	0.762	0.762	0.83	0.796	0.796	1	0.7	0.65
tca-mir-124	0.745	0.724	0.745	0.728	0.83	0.813	0.745	0.745	0.783	0.766	0.766	0.7	1	0.793
dme-mir-124	0.677	0.655	0.711	0.694	0.779	0.762	0.728	0.728	0.75	0.716	0.716	0.65	0.793	1
mir-125	Tt-Scaffold_38742_30803	Cr-Sc28yqQ_31364_25766	Tt-Scaffold_44450_33016	Tt-Scaffold_15738_10411	Cr-Sc28yqQ_27127_12727	Cr-Sc28yqQ_27129_12737	tca-mir-125	dme-mir-125
Tt-Scaffold_38742_30803	1	0.929	0.807	0.807	0.821	0.821	0.6	0.616
Cr-Sc28yqQ_31364_25766	0.929	1	0.877	0.824	0.807	0.807	0.616	0.59
Tt-Scaffold_44450_33016	0.807	0.877	1	0.807	0.789	0.789	0.666	0.622
Tt-Scaffold_15738_10411	0.807	0.824	0.807	1	0.982	0.982	0.683	0.622
Cr-Sc28yqQ_27127_12727	0.821	0.807	0.789	0.982	1	1	0.666	0.633
Cr-Sc28yqQ_27129_12737	0.821	0.807	0.789	0.982	1	1	0.666	0.633
tca-mir-125	0.6	0.616	0.666	0.683	0.666	0.666	1	0.737
dme-mir-125	0.616	0.59	0.622	0.622	0.633	0.633	0.737	1
mir-133	Tt-Scaffold_44676_40842	Cr-Sc28yqQ_17057_11160	Cr-Sc28yqQ_17058_11162	Tt-Scaffold_44450_32329	Cr-Sc28yqQ_31391_39931	Tt-Scaffold_44678_42523	Cr-Sc28yqQ_29814_16427	Tt-Scaffold_17076_13673	Cr-Sc28yqQ_29770_13771	tca-mir-133	dme-mir-133
Tt-Scaffold_44676_40842	1	1	1	0.859	0.875	0.859	0.843	0.796	0.781	0.753	0.718
Cr-Sc28yqQ_17057_11160	1	1	1	0.859	0.875	0.859	0.843	0.796	0.781	0.753	0.718
Cr-Sc28yqQ_17058_11162	1	1	1	0.859	0.875	0.859	0.843	0.796	0.781	0.753	0.718
Tt-Scaffold_44450_32329	0.859	0.859	0.859	1	0.968	0.89	0.875	0.703	0.703	0.753	0.734
Cr-Sc28yqQ_31391_39931	0.875	0.875	0.875	0.968	1	0.89	0.875	0.703	0.703	0.753	0.75
Tt-Scaffold_44678_42523	0.859	0.859	0.859	0.89	0.89	1	0.984	0.718	0.703	0.738	0.75
Cr-Sc28yqQ_29814_16427	0.843	0.843	0.843	0.875	0.875	0.984	1	0.734	0.718	0.753	0.765
Tt-Scaffold_17076_13673	0.796	0.796	0.796	0.703	0.703	0.718	0.734	1	0.968	0.723	0.687
Cr-Sc28yqQ_29770_13771	0.781	0.781	0.781	0.703	0.703	0.703	0.718	0.968	1	0.723	0.703
tca-mir-133	0.753	0.753	0.753	0.753	0.753	0.738	0.753	0.723	0.723	1	0.661
dme-mir-133	0.718	0.718	0.718	0.734	0.75	0.75	0.765	0.687	0.703	0.661	1
mir-137	Tt-Scaffold_22712_25753	Cr-Sc28yqQ_10676_9888	Tt-Scaffold_15767_11661	Cr-Sc28yqQ_31358_22987	Tt-Scaffold_44526_35217	Tt-Scaffold_20792_23141	Cr-Sc28yqQ_31371_32152	Tt-Scaffold_15767_13212	Cr-Sc28yqQ_6210_5196	tca-mir-137	dme-mir-137
Tt-Scaffold_22712_25753	1	1	0.766	0.779	0.762	0.864	0.881	0.813	0.864	0.677	0.596
Cr-Sc28yqQ_10676_9888	1	1	0.766	0.779	0.762	0.864	0.881	0.813	0.864	0.677	0.596
Tt-Scaffold_15767_11661	0.766	0.766	1	0.983	0.95	0.816	0.833	0.75	0.8	0.777	0.619
Cr-Sc28yqQ_31358_22987	0.779	0.779	0.983	1	0.933	0.83	0.847	0.762	0.813	0.777	0.619
Tt-Scaffold_44526_35217	0.762	0.762	0.95	0.933	1	0.783	0.8	0.716	0.766	0.79	0.629
Tt-Scaffold_20792_23141	0.864	0.864	0.816	0.83	0.783	1	0.983	0.779	0.83	0.666	0.555
Cr-Sc28yqQ_31371_32152	0.881	0.881	0.833	0.847	0.8	0.983	1	0.796	0.847	0.682	0.539
Tt-Scaffold_15767_13212	0.813	0.813	0.75	0.762	0.716	0.779	0.796	1	0.949	0.666	0.539
Cr-Sc28yqQ_6210_5196	0.864	0.864	0.8	0.813	0.766	0.83	0.847	0.949	1	0.714	0.587
tca-mir-137	0.677	0.677	0.777	0.777	0.79	0.666	0.682	0.666	0.714	1	0.688
dme-mir-137	0.596	0.596	0.619	0.619	0.629	0.555	0.539	0.539	0.587	0.688	1
mir-184	Tt-Scaffold_17368_18351	Tt-Scaffold_12401_6531	Cr-Sc28yqQ_31391_40734	Cr-Sc28yqQ_31398_43444	Tt-Scaffold_44678_44151	Cr-Sc28yqQ_29814_17957	Tt-Scaffold_44553_37959	Cr-Sc28yqQ_31377_36066	Tt-Scaffold_42518_31579	Tt-Scaffold_42527_31583	Cr-Sc28yqQ_31367_28340	Tt-Scaffold_15767_11880	Cr-Sc28yqQ_31391_39368	dme-mir-184	tca-mir-184
Tt-Scaffold_17368_18351	1	0.881	0.881	0.983	0.881	0.881	0.862	0.862	0.813	0.813	0.83	0.862	0.862	0.688	0.728
Tt-Scaffold_12401_6531	0.881	1	1	0.898	0.881	0.881	0.847	0.847	0.813	0.813	0.83	0.779	0.779	0.737	0.677
Cr-Sc28yqQ_31391_40734	0.881	1	1	0.898	0.881	0.881	0.847	0.847	0.813	0.813	0.83	0.779	0.779	0.737	0.677
Cr-Sc28yqQ_31398_43444	0.983	0.898	0.898	1	0.898	0.898	0.847	0.847	0.83	0.83	0.847	0.847	0.847	0.688	0.728
Tt-Scaffold_44678_44151	0.881	0.881	0.881	0.898	1	1	0.881	0.881	0.881	0.881	0.881	0.847	0.847	0.688	0.694
Cr-Sc28yqQ_29814_17957	0.881	0.881	0.881	0.898	1	1	0.881	0.881	0.881	0.881	0.881	0.847	0.847	0.688	0.694
Tt-Scaffold_44553_37959	0.862	0.847	0.847	0.847	0.881	0.881	1	1	0.813	0.813	0.83	0.862	0.862	0.737	0.728
Cr-Sc28yqQ_31377_36066	0.862	0.847	0.847	0.847	0.881	0.881	1	1	0.813	0.813	0.83	0.862	0.862	0.737	0.728
Tt-Scaffold_42518_31579	0.813	0.813	0.813	0.83	0.881	0.881	0.813	0.813	1	1	0.983	0.796	0.796	0.672	0.711
Tt-Scaffold_42527_31583	0.813	0.813	0.813	0.83	0.881	0.881	0.813	0.813	1	1	0.983	0.796	0.796	0.672	0.711
Cr-Sc28yqQ_31367_28340	0.83	0.83	0.83	0.847	0.881	0.881	0.83	0.83	0.983	0.983	1	0.813	0.813	0.688	0.711
Tt-Scaffold_15767_11880	0.862	0.779	0.779	0.847	0.847	0.847	0.862	0.862	0.796	0.796	0.813	1	1	0.672	0.694
Cr-Sc28yqQ_31391_39368	0.862	0.779	0.779	0.847	0.847	0.847	0.862	0.862	0.796	0.796	0.813	1	1	0.672	0.694
dme-mir-184	0.688	0.737	0.737	0.688	0.688	0.688	0.737	0.737	0.672	0.672	0.688	0.672	0.672	1	0.819
tca-mir-184	0.728	0.677	0.677	0.728	0.694	0.694	0.728	0.728	0.711	0.711	0.711	0.694	0.694	0.819	1
mir-190	Tt-Scaffold_22712_27901	Cr-Sc28yqQ_3523_342	Tt-Scaffold_15767_11910	Cr-Sc28yqQ_6210_3966	Tt-Scaffold_44553_37158	Cr-Sc28yqQ_9435_5758	Tt-Scaffold_17368_16762	Cr-Sc28yqQ_3523_818	Cr-Sc28yqQ_3523_820	dme-mir-190	tca-mir-190
Tt-Scaffold_22712_27901	1	1	0.833	0.866	0.866	0.866	0.822	0.809	0.809	0.761	0.833
Cr-Sc28yqQ_3523_342	1	1	0.833	0.866	0.866	0.866	0.822	0.809	0.809	0.761	0.833
Tt-Scaffold_15767_11910	0.833	0.833	1	0.966	0.833	0.833	0.806	0.793	0.793	0.761	0.783
Cr-Sc28yqQ_6210_3966	0.866	0.866	0.966	1	0.866	0.866	0.838	0.825	0.825	0.793	0.816
Tt-Scaffold_44553_37158	0.866	0.866	0.833	0.866	1	0.983	0.854	0.841	0.841	0.825	0.8
Cr-Sc28yqQ_9435_5758	0.866	0.866	0.833	0.866	0.983	1	0.854	0.841	0.841	0.825	0.8
Tt-Scaffold_17368_16762	0.822	0.822	0.806	0.838	0.854	0.854	1	0.952	0.952	0.793	0.774
Cr-Sc28yqQ_3523_818	0.809	0.809	0.793	0.825	0.841	0.841	0.952	1	1	0.781	0.761
Cr-Sc28yqQ_3523_820	0.809	0.809	0.793	0.825	0.841	0.841	0.952	1	1	0.781	0.761
dme-mir-190	0.761	0.761	0.761	0.793	0.825	0.825	0.793	0.781	0.781	1	0.857
tca-mir-190	0.833	0.833	0.783	0.816	0.8	0.8	0.774	0.761	0.761	0.857	1
mir-210	Tt-Scaffold_15738_10968	Cr-Sc28yqQ_31388_38171	Tt-Scaffold_44450_32237	Cr-Sc28yqQ_31391_39868	Tt-Scaffold_15738_8983	isc-mir-210	dme-mir-210	tca-mir-210	Tt-Scaffold_19944_19988	Tt-Scaffold_44676_40216	Cr-Sc28yqQ_22523_12078	Cr-Sc28yqQ_22526_12082
Tt-Scaffold_15738_10968	1	0.983	0.847	0.847	0.796	0.714	0.639	0.65	0.677	0.694	0.694	0.694
Cr-Sc28yqQ_31388_38171	0.983	1	0.864	0.864	0.813	0.714	0.639	0.666	0.677	0.694	0.694	0.694
Tt-Scaffold_44450_32237	0.847	0.864	1	1	0.862	0.661	0.716	0.73	0.724	0.689	0.689	0.689
Cr-Sc28yqQ_31391_39868	0.847	0.864	1	1	0.862	0.661	0.716	0.73	0.724	0.689	0.689	0.689
Tt-Scaffold_15738_8983	0.796	0.813	0.862	0.862	1	0.661	0.733	0.714	0.724	0.758	0.758	0.758
isc-mir-210	0.714	0.714	0.661	0.661	0.661	1	0.754	0.687	0.612	0.645	0.645	0.645
dme-mir-210	0.639	0.639	0.716	0.716	0.733	0.754	1	0.857	0.666	0.75	0.75	0.75
tca-mir-210	0.65	0.666	0.73	0.73	0.714	0.687	0.857	1	0.603	0.682	0.682	0.682
Tt-Scaffold_19944_19988	0.677	0.677	0.724	0.724	0.724	0.612	0.666	0.603	1	0.785	0.785	0.785
Tt-Scaffold_44676_40216	0.694	0.694	0.689	0.689	0.758	0.645	0.75	0.682	0.785	1	1	1
Cr-Sc28yqQ_22523_12078	0.694	0.694	0.689	0.689	0.758	0.645	0.75	0.682	0.785	1	1	1
Cr-Sc28yqQ_22526_12082	0.694	0.694	0.689	0.689	0.758	0.645	0.75	0.682	0.785	1	1	1
mir-252	Tt-Scaffold_44678_43491	Cr-Sc28yqQ_31371_31058	Tt-Scaffold_44676_39572	Cr-Sc28yqQ_31358_21972	dme-mir-252	tca-mir-252a	Tt-Scaffold_44678_42480	Cr-Sc28yqQ_29814_16332	Tt-Scaffold_20684_20734	Cr-Sc28yqQ_4222_1654	Tt-Scaffold_44678_43493	Cr-Sc28yqQ_31371_31056	tca-mir-252b
Tt-Scaffold_44678_43491	1	0.983	0.847	0.847	0.701	0.661	0.508	0.508	0.491	0.508	0.559	0.559	0.627
Cr-Sc28yqQ_31371_31058	0.983	1	0.847	0.847	0.701	0.661	0.525	0.525	0.508	0.525	0.576	0.576	0.61
Tt-Scaffold_44676_39572	0.847	0.847	1	0.983	0.641	0.677	0.517	0.517	0.5	0.491	0.525	0.525	0.644
Cr-Sc28yqQ_31358_21972	0.847	0.847	0.983	1	0.641	0.677	0.508	0.508	0.491	0.491	0.525	0.525	0.644
dme-mir-252	0.701	0.701	0.641	0.641	1	0.716	0.507	0.507	0.447	0.462	0.582	0.582	0.507
tca-mir-252a	0.661	0.661	0.677	0.677	0.716	1	0.576	0.576	0.491	0.508	0.576	0.576	0.508
Tt-Scaffold_44678_42480	0.508	0.525	0.517	0.508	0.507	0.576	1	1	0.724	0.728	0.847	0.847	0.593
Cr-Sc28yqQ_29814_16332	0.508	0.525	0.517	0.508	0.507	0.576	1	1	0.724	0.728	0.847	0.847	0.593
Tt-Scaffold_20684_20734	0.491	0.508	0.5	0.491	0.447	0.491	0.724	0.724	1	0.949	0.694	0.694	0.644
Cr-Sc28yqQ_4222_1654	0.508	0.525	0.491	0.491	0.462	0.508	0.728	0.728	0.949	1	0.728	0.728	0.677
Tt-Scaffold_44678_43493	0.559	0.576	0.525	0.525	0.582	0.576	0.847	0.847	0.694	0.728	1	1	0.627
Cr-Sc28yqQ_31371_31056	0.559	0.576	0.525	0.525	0.582	0.576	0.847	0.847	0.694	0.728	1	1	0.627
tca-mir-252b	0.627	0.61	0.644	0.644	0.507	0.508	0.593	0.593	0.644	0.677	0.627	0.627	1
mir-263	Tt-Scaffold_38742_31101	Cr-Sc28yqQ_31364_25410	Tt-Scaffold_44678_41174	Cr-Sc28yqQ_31371_34203	Tt-Scaffold_20684_21262	Cr-Sc28yqQ_4222_2665	Tt-Scaffold_19944_19558	Cr-Sc28yqQ_6210_4839	Tt-Scaffold_15738_9772	Cr-Sc28yqQ_31388_37859	Tt-Scaffold_44678_41176	Tt-Scaffold_19944_19560	Cr-Sc28yqQ_6210_4837	Cr-Sc28yqQ_31388_37857	tca-mir-263b	isc-mir-263a	dme-mir-263a	tca-mir-263a	dme-mir-263b
Tt-Scaffold_38742_31101	1	0.983	0.898	0.9	0.833	0.833	0.803	0.803	0.783	0.816	0.622	0.573	0.59	0.633	0.683	0.73	0.765	0.655	0.606
Cr-Sc28yqQ_31364_25410	0.983	1	0.883	0.916	0.85	0.819	0.819	0.819	0.8	0.833	0.639	0.59	0.606	0.65	0.683	0.746	0.781	0.655	0.606
Tt-Scaffold_44678_41174	0.898	0.883	1	0.95	0.766	0.766	0.786	0.786	0.8	0.816	0.655	0.573	0.59	0.666	0.666	0.682	0.75	0.655	0.59
Cr-Sc28yqQ_31371_34203	0.9	0.916	0.95	1	0.8	0.77	0.819	0.819	0.85	0.866	0.688	0.606	0.622	0.7	0.683	0.698	0.765	0.655	0.622
Tt-Scaffold_20684_21262	0.833	0.85	0.766	0.8	1	0.967	0.77	0.77	0.75	0.766	0.606	0.557	0.573	0.65	0.616	0.746	0.656	0.622	0.573
Cr-Sc28yqQ_4222_2665	0.833	0.819	0.766	0.77	0.967	1	0.741	0.741	0.721	0.737	0.606	0.54	0.557	0.622	0.606	0.718	0.656	0.622	0.573
Tt-Scaffold_19944_19558	0.803	0.819	0.786	0.819	0.77	0.741	1	1	0.819	0.819	0.645	0.596	0.612	0.688	0.639	0.718	0.676	0.596	0.564
Cr-Sc28yqQ_6210_4839	0.803	0.819	0.786	0.819	0.77	0.741	1	1	0.819	0.819	0.645	0.596	0.612	0.688	0.639	0.718	0.676	0.596	0.564
Tt-Scaffold_15738_9772	0.783	0.8	0.8	0.85	0.75	0.721	0.819	0.819	1	0.95	0.639	0.606	0.622	0.7	0.633	0.714	0.703	0.606	0.573
Cr-Sc28yqQ_31388_37859	0.816	0.833	0.816	0.866	0.766	0.737	0.819	0.819	0.95	1	0.606	0.573	0.59	0.666	0.666	0.698	0.734	0.622	0.573
Tt-Scaffold_44678_41176	0.622	0.639	0.655	0.688	0.606	0.606	0.645	0.645	0.639	0.606	1	0.833	0.85	0.852	0.672	0.562	0.609	0.557	0.672
Tt-Scaffold_19944_19560	0.573	0.59	0.573	0.606	0.557	0.54	0.596	0.596	0.606	0.573	0.833	1	0.983	0.803	0.672	0.609	0.546	0.606	0.704
Cr-Sc28yqQ_6210_4837	0.59	0.606	0.59	0.622	0.573	0.557	0.612	0.612	0.622	0.59	0.85	0.983	1	0.819	0.688	0.593	0.562	0.606	0.721
Cr-Sc28yqQ_31388_37857	0.633	0.65	0.666	0.7	0.65	0.622	0.688	0.688	0.7	0.666	0.852	0.803	0.819	1	0.716	0.619	0.609	0.54	0.688
tca-mir-263b	0.683	0.683	0.666	0.683	0.616	0.606	0.639	0.639	0.633	0.666	0.672	0.672	0.688	0.716	1	0.555	0.64	0.59	0.639
isc-mir-263a	0.73	0.746	0.682	0.698	0.746	0.718	0.718	0.718	0.714	0.698	0.562	0.609	0.593	0.619	0.555	1	0.626	0.64	0.531
dme-mir-263a	0.765	0.781	0.75	0.765	0.656	0.656	0.676	0.676	0.703	0.734	0.609	0.546	0.562	0.609	0.64	0.626	1	0.73	0.546
tca-mir-263a	0.655	0.655	0.655	0.655	0.622	0.622	0.596	0.596	0.606	0.622	0.557	0.606	0.606	0.54	0.59	0.64	0.73	1	0.59
dme-mir-263b	0.606	0.606	0.59	0.622	0.573	0.573	0.564	0.564	0.573	0.573	0.672	0.704	0.721	0.688	0.639	0.531	0.546	0.59	1
mir-276	Tt-Scaffold_44678_43207	Cr-Cr-Sc28yqQ_31371_31424	Tt-Scaffold_44450_33971	Cr-Cr-Sc28yqQ_31391_42039	Tt-Scaffold_20684_20986	Cr-Cr-Sc28yqQ_4222_2910	Tt-Scaffold_44679_45090	Cr-Cr-Sc28yqQ_31367_27936	Tt-Scaffold_19879_19251	Cr-Cr-Sc28yqQ_31377_35070	Tt-Scaffold_41049_31394	Tt-Scaffold_41065_31396	Cr-Cr-Sc28yqQ_31371_29554	Tt-Scaffold_17368_17712	Cr-Cr-Sc28yqQ_31398_43988	tca-mir-276	dme-mir-276a	dme-mir-276b	isc-mir-276
Tt-Scaffold_44678_43207	1	1	0.877	0.877	0.896	0.879	0.881	0.881	0.844	0.827	0.793	0.793	0.81	0.827	0.8	0.741	0.728	0.7	0.737
Cr-Cr-Sc28yqQ_31371_31424	1	1	0.877	0.877	0.896	0.879	0.881	0.881	0.844	0.827	0.793	0.793	0.81	0.827	0.8	0.741	0.728	0.7	0.737
Tt-Scaffold_44450_33971	0.877	0.877	1	1	0.862	0.844	0.779	0.779	0.81	0.793	0.758	0.758	0.775	0.793	0.766	0.724	0.745	0.683	0.704
Cr-Cr-Sc28yqQ_31391_42039	0.877	0.877	1	1	0.862	0.844	0.779	0.779	0.81	0.793	0.758	0.758	0.775	0.793	0.766	0.724	0.745	0.683	0.704
Tt-Scaffold_20684_20986	0.896	0.896	0.862	0.862	1	0.982	0.813	0.813	0.793	0.775	0.775	0.775	0.793	0.775	0.75	0.758	0.745	0.7	0.704
Cr-Cr-Sc28yqQ_4222_2910	0.879	0.879	0.844	0.844	0.982	1	0.813	0.813	0.793	0.775	0.775	0.775	0.793	0.775	0.75	0.758	0.762	0.716	0.704
Tt-Scaffold_44679_45090	0.881	0.881	0.779	0.779	0.813	0.813	1	1	0.813	0.796	0.762	0.762	0.762	0.779	0.754	0.728	0.711	0.7	0.737
Cr-Cr-Sc28yqQ_31367_27936	0.881	0.881	0.779	0.779	0.813	0.813	1	1	0.813	0.796	0.762	0.762	0.762	0.779	0.754	0.728	0.711	0.7	0.737
Tt-Scaffold_19879_19251	0.844	0.844	0.81	0.81	0.793	0.793	0.813	0.813	1	0.982	0.913	0.913	0.913	0.896	0.866	0.741	0.745	0.733	0.737
Cr-Cr-Sc28yqQ_31377_35070	0.827	0.827	0.793	0.793	0.775	0.775	0.796	0.796	0.982	1	0.931	0.931	0.931	0.913	0.883	0.724	0.745	0.716	0.754
Tt-Scaffold_41049_31394	0.793	0.793	0.758	0.758	0.775	0.775	0.762	0.762	0.913	0.931	1	1	0.982	0.862	0.833	0.724	0.745	0.7	0.704
Tt-Scaffold_41065_31396	0.793	0.793	0.758	0.758	0.775	0.775	0.762	0.762	0.913	0.931	1	1	0.982	0.862	0.833	0.724	0.745	0.7	0.704
Cr-Cr-Sc28yqQ_31371_29554	0.81	0.81	0.775	0.775	0.793	0.793	0.762	0.762	0.913	0.931	0.982	0.982	1	0.879	0.85	0.724	0.762	0.7	0.721
Tt-Scaffold_17368_17712	0.827	0.827	0.793	0.793	0.775	0.775	0.779	0.779	0.896	0.913	0.862	0.862	0.879	1	0.966	0.672	0.728	0.666	0.754
Cr-Cr-Sc28yqQ_31398_43988	0.8	0.8	0.766	0.766	0.75	0.75	0.754	0.754	0.866	0.883	0.833	0.833	0.85	0.966	1	0.65	0.704	0.645	0.73
tca-mir-276	0.741	0.741	0.724	0.724	0.758	0.758	0.728	0.728	0.741	0.724	0.724	0.724	0.724	0.672	0.65	1	0.813	0.833	0.639
dme-mir-276a	0.728	0.728	0.745	0.745	0.745	0.762	0.711	0.711	0.745	0.745	0.745	0.745	0.762	0.728	0.704	0.813	1	0.9	0.688
dme-mir-276b	0.7	0.7	0.683	0.683	0.7	0.716	0.7	0.7	0.733	0.716	0.7	0.7	0.7	0.666	0.645	0.833	0.9	1	0.645
isc-mir-276	0.737	0.737	0.704	0.704	0.704	0.704	0.737	0.737	0.737	0.754	0.704	0.704	0.721	0.754	0.73	0.639	0.688	0.645	1
mir-278	Tt-Scaffold_20792_24222	Cr-Sc28yqQ_31371_29893	dme-mir-278	isc-mir-278	Tt-Scaffold_44553_36873	Cr-Sc28yqQ_9435_6982
Tt-Scaffold_20792_24222	1	0.968	0.725	0.671	0.645	0.645
Cr-Sc28yqQ_31371_29893	0.968	1	0.714	0.661	0.634	0.634
dme-mir-278	0.725	0.714	1	0.641	0.725	0.725
isc-mir-278	0.671	0.661	0.641	1	0.552	0.552
Tt-Scaffold_44553_36873	0.645	0.634	0.725	0.552	1	0.983
Cr-Sc28yqQ_9435_6982	0.645	0.634	0.725	0.552	0.983	1
mir-279	Tt-Scaffold_44678_43318	Tt-Scaffold_15767_11873	Cr-Sc28yqQ_31391_39364	Cr-Sc28yqQ_31358_24275	Tt-Scaffold_15334_7453	Cr-Sc28yqQ_31357_20743	Tt-Scaffold_11607_5897	Cr-Sc28yqQ_26190_12534	Cr-Sc28yqQ_29770_13344	isc-mir-279	dme-mir-279
Tt-Scaffold_44678_43318	1	0.913	0.913	0.896	0.81	0.81	0.81	0.81	0.81	0.796	0.522
Tt-Scaffold_15767_11873	0.913	1	0.965	0.913	0.844	0.844	0.81	0.793	0.793	0.83	0.477
Cr-Sc28yqQ_31391_39364	0.913	0.965	1	0.913	0.81	0.81	0.793	0.775	0.775	0.847	0.477
Cr-Sc28yqQ_31358_24275	0.896	0.913	0.913	1	0.844	0.844	0.793	0.775	0.775	0.83	0.507
Tt-Scaffold_15334_7453	0.81	0.844	0.81	0.844	1	0.982	0.862	0.879	0.879	0.728	0.522
Cr-Sc28yqQ_31357_20743	0.81	0.844	0.81	0.844	0.982	1	0.862	0.879	0.879	0.728	0.522
Tt-Scaffold_11607_5897	0.81	0.81	0.793	0.793	0.862	0.862	1	0.982	0.982	0.762	0.537
Cr-Sc28yqQ_26190_12534	0.81	0.793	0.775	0.775	0.879	0.879	0.982	1	1	0.745	0.537
Cr-Sc28yqQ_29770_13344	0.81	0.793	0.775	0.775	0.879	0.879	0.982	1	1	0.745	0.537
isc-mir-279	0.796	0.83	0.847	0.83	0.728	0.728	0.762	0.745	0.745	1	0.492
dme-mir-279	0.522	0.477	0.477	0.507	0.522	0.522	0.537	0.537	0.537	0.492	1
mir-305	Tt-Scaffold_44678_41934	Cr-Sc28yqQ_31358_24631	Tt-Scaffold_44677_40988	Cr-Sc28yqQ_31377_35176	Tt-Scaffold_20792_22468	Cr-Sc28yqQ_31371_32957	Tt-Scaffold_15738_8846	Cr-Sc28yqQ_31367_27518	Tt-Scaffold_38742_30697	Cr-Sc28yqQ_31364_25934	tca-mir-305	dme-mir-305	isc-mir-305
Tt-Scaffold_44678_41934	1	0.95	0.85	0.85	0.85	0.85	0.883	0.883	0.766	0.766	0.733	0.639	0.753
Cr-Sc28yqQ_31358_24631	0.95	1	0.833	0.833	0.833	0.833	0.866	0.866	0.783	0.783	0.716	0.655	0.738
Tt-Scaffold_44677_40988	0.85	0.833	1	1	0.932	0.932	0.898	0.898	0.783	0.783	0.762	0.704	0.723
Cr-Sc28yqQ_31377_35176	0.85	0.833	1	1	0.932	0.932	0.898	0.898	0.783	0.783	0.762	0.704	0.723
Tt-Scaffold_20792_22468	0.85	0.833	0.932	0.932	1	1	0.932	0.932	0.8	0.8	0.779	0.688	0.753
Cr-Sc28yqQ_31371_32957	0.85	0.833	0.932	0.932	1	1	0.932	0.932	0.8	0.8	0.779	0.688	0.753
Tt-Scaffold_15738_8846	0.883	0.866	0.898	0.898	0.932	0.932	1	1	0.8	0.8	0.762	0.704	0.753
Cr-Sc28yqQ_31367_27518	0.883	0.866	0.898	0.898	0.932	0.932	1	1	0.8	0.8	0.762	0.704	0.753
Tt-Scaffold_38742_30697	0.766	0.783	0.783	0.783	0.8	0.8	0.8	0.8	1	0.983	0.75	0.688	0.676
Cr-Sc28yqQ_31364_25934	0.766	0.783	0.783	0.783	0.8	0.8	0.8	0.8	0.983	1	0.75	0.688	0.676
tca-mir-305	0.733	0.716	0.762	0.762	0.779	0.779	0.762	0.762	0.75	0.75	1	0.786	0.692
dme-mir-305	0.639	0.655	0.704	0.704	0.688	0.688	0.704	0.704	0.688	0.688	0.786	1	0.661
isc-mir-305	0.753	0.738	0.723	0.723	0.753	0.753	0.753	0.753	0.676	0.676	0.692	0.661	1
mir-315	Tt-Scaffold_44676_40209	Tt-Scaffold_15738_10529	Cr-Sc28yqQ_31367_27656	Tt-Scaffold_20792_24419	Cr-Sc28yqQ_31371_33249	Tt-Scaffold_19944_19977	Cr-Sc28yqQ_6210_3650	isc-mir-315	tca-mir-315	dme-mir-315
Tt-Scaffold_44676_40209	1	0.965	0.965	0.913	0.913	0.896	0.896	0.8	0.762	0.656
Tt-Scaffold_15738_10529	0.965	1	1	0.948	0.948	0.896	0.896	0.816	0.762	0.64
Cr-Sc28yqQ_31367_27656	0.965	1	1	0.948	0.948	0.896	0.896	0.816	0.762	0.64
Tt-Scaffold_20792_24419	0.913	0.948	0.948	1	1	0.844	0.844	0.766	0.711	0.609
Cr-Sc28yqQ_31371_33249	0.913	0.948	0.948	1	1	0.844	0.844	0.766	0.711	0.609
Tt-Scaffold_19944_19977	0.896	0.896	0.896	0.844	0.844	1	1	0.716	0.762	0.671
Cr-Sc28yqQ_6210_3650	0.896	0.896	0.896	0.844	0.844	1	1	0.716	0.762	0.671
isc-mir-315	0.8	0.816	0.816	0.766	0.766	0.716	0.716	1	0.672	0.593
tca-mir-315	0.762	0.762	0.762	0.711	0.711	0.762	0.762	0.672	1	0.64
dme-mir-315	0.656	0.64	0.64	0.609	0.609	0.671	0.671	0.593	0.64	1
mir-375	Tt-Scaffold_11093_4384	Cr-Sc28yqQ_10676_9240	Cr-Sc28yqQ_31357_20243	Tt-Scaffold_15334_7874	Cr-Sc28yqQ_31357_20465	isc-mir-375	tca-mir-375	dme-mir-375
Tt-Scaffold_11093_4384	1	0.983	0.75	0.75	0.737	0.666	0.564	0.531
Cr-Sc28yqQ_10676_9240	0.983	1	0.762	0.733	0.75	0.677	0.573	0.539
Cr-Sc28yqQ_31357_20243	0.75	0.762	1	0.677	0.694	0.737	0.616	0.532
Tt-Scaffold_15334_7874	0.75	0.733	0.677	1	0.949	0.629	0.639	0.539
Cr-Sc28yqQ_31357_20465	0.737	0.75	0.694	0.949	1	0.672	0.633	0.548
isc-mir-375	0.666	0.677	0.737	0.629	0.672	1	0.557	0.596
tca-mir-375	0.564	0.573	0.616	0.639	0.633	0.557	1	0.564
dme-mir-375	0.531	0.539	0.532	0.539	0.548	0.596	0.564	1
mir-750	Tt-Scaffold_22712_27168	Cr-Sc28yqQ_10676_9964	Tt-Scaffold_15767_12265	Cr-Sc28yqQ_6210_4309	Tt-Scaffold_15767_11493	Cr-Sc28yqQ_31358_25048	isc-mir-750	tca-mir-750
Tt-Scaffold_22712_27168	1	0.848	0.732	0.742	0.686	0.716	0.686	0.514
Cr-Sc28yqQ_10676_9964	0.848	1	0.732	0.742	0.646	0.661	0.681	0.606
Tt-Scaffold_15767_12265	0.732	0.732	1	0.957	0.69	0.69	0.647	0.571
Cr-Sc28yqQ_6210_4309	0.742	0.742	0.957	1	0.7	0.685	0.642	0.549
Tt-Scaffold_15767_11493	0.686	0.646	0.69	0.7	1	0.921	0.738	0.575
Cr-Sc28yqQ_31358_25048	0.716	0.661	0.69	0.685	0.921	1	0.784	0.59
isc-mir-750	0.686	0.681	0.647	0.642	0.738	0.784	1	0.582
tca-mir-750	0.514	0.606	0.571	0.549	0.575	0.59	0.582	1
mir-981	Tt-Scaffold_44676_40802	Cr-Sc28yqQ_31358_21667	Tt-Scaffold_20684_20611	Cr-Sc28yqQ_4222_2506	Cr-Sc28yqQ_4222_2508	Tt-Scaffold_17076_14580	Cr-Sc28yqQ_29770_15434	Cr-Sc28yqQ_10676_8688	Tt-Scaffold_11093_3149	Cr-Sc28yqQ_31398_44890	Tt-Scaffold_20792_22917	Cr-Sc28yqQ_31371_32400	dpu-mir-981	dme-mir-981
Tt-Scaffold_44676_40802	1	0.983	0.833	0.833	0.833	0.758	0.741	0.716	0.737	0.737	0.783	0.783	0.703	0.578
Cr-Sc28yqQ_31358_21667	0.983	1	0.833	0.833	0.833	0.758	0.741	0.716	0.737	0.737	0.783	0.783	0.687	0.593
Tt-Scaffold_20684_20611	0.833	0.833	1	1	1	0.758	0.741	0.701	0.688	0.688	0.745	0.745	0.625	0.515
Cr-Sc28yqQ_4222_2506	0.833	0.833	1	1	1	0.758	0.741	0.701	0.688	0.688	0.745	0.745	0.625	0.515
Cr-Sc28yqQ_4222_2508	0.833	0.833	1	1	1	0.758	0.741	0.701	0.688	0.688	0.745	0.745	0.625	0.515
Tt-Scaffold_17076_14580	0.758	0.758	0.758	0.758	0.758	1	0.983	0.741	0.741	0.741	0.758	0.758	0.578	0.531
Cr-Sc28yqQ_29770_15434	0.741	0.741	0.741	0.741	0.741	0.983	1	0.758	0.758	0.758	0.774	0.774	0.593	0.515
Cr-Sc28yqQ_10676_8688	0.716	0.716	0.701	0.701	0.701	0.741	0.758	1	0.688	0.688	0.716	0.716	0.609	0.546
Tt-Scaffold_11093_3149	0.737	0.737	0.688	0.688	0.688	0.741	0.758	0.688	1	0.983	0.836	0.836	0.578	0.562
Cr-Sc28yqQ_31398_44890	0.737	0.737	0.688	0.688	0.688	0.741	0.758	0.688	0.983	1	0.836	0.836	0.578	0.546
Tt-Scaffold_20792_22917	0.783	0.783	0.745	0.745	0.745	0.758	0.774	0.716	0.836	0.836	1	1	0.593	0.546
Cr-Sc28yqQ_31371_32400	0.783	0.783	0.745	0.745	0.745	0.758	0.774	0.716	0.836	0.836	1	1	0.593	0.546
dpu-mir-981	0.703	0.687	0.625	0.625	0.625	0.578	0.593	0.609	0.578	0.578	0.593	0.593	1	0.64
dme-mir-981	0.578	0.593	0.515	0.515	0.515	0.531	0.515	0.546	0.562	0.546	0.546	0.546	0.64	1
mir-2001	Tt-Scaffold_44678_44271-mir-2001	Cr-Sc28yqQ_29814_18129-mir-2001	Cte-Mir-2001_pre	Lgi-Mir-2001_pre	Pmi-Mir-2001_pre	Sko-Mir-2001_pre	Isc-Mir-2001_pre	Spu-Mir-2001_pre
Tt-Scaffold_44678_44271-mir-2001	1	0.964	0.718	0.677	0.7	0.588	0.661	0.639
Cr-Sc28yqQ_29814_18129-mir-2001	0.964	1	0.718	0.677	0.683	0.573	0.693	0.639
Cte-Mir-2001_pre	0.718	0.718	1	0.734	0.593	0.528	0.609	0.656
Lgi-Mir-2001_pre	0.677	0.677	0.734	1	0.616	0.529	0.612	0.622
Pmi-Mir-2001_pre	0.7	0.683	0.593	0.616	1	0.676	0.693	0.672
Sko-Mir-2001_pre	0.588	0.573	0.528	0.529	0.676	1	0.602	0.558
Isc-Mir-2001_pre	0.661	0.693	0.609	0.612	0.693	0.602	1	0.58
Spu-Mir-2001_pre	0.639	0.639	0.656	0.622	0.672	0.558	0.58	1
mir-2788	Tt-Scaffold_15738_8405	Cr-Sc28yqQ_28696_12966	Cr-Sc28yqQ_28698_12968	Tt-Scaffold_44678_42281	Cr-Sc28yqQ_29814_17892	Cr-Sc28yqQ_29814_16011	Tt-Scaffold_17368_16315	Cr-Sc28yqQ_10676_9582	tca-mir-2788	hme-mir-2788
Tt-Scaffold_15738_8405	1	1	1	0.933	0.933	0.933	0.85	0.866	0.703	0.693
Cr-Sc28yqQ_28696_12966	1	1	1	0.933	0.933	0.933	0.85	0.866	0.703	0.693
Cr-Sc28yqQ_28698_12968	1	1	1	0.933	0.933	0.933	0.85	0.866	0.703	0.693
Tt-Scaffold_44678_42281	0.933	0.933	0.933	1	1	1	0.883	0.9	0.703	0.709
Cr-Sc28yqQ_29814_17892	0.933	0.933	0.933	1	1	1	0.883	0.9	0.703	0.709
Cr-Sc28yqQ_29814_16011	0.933	0.933	0.933	1	1	1	0.883	0.9	0.703	0.709
Tt-Scaffold_17368_16315	0.85	0.85	0.85	0.883	0.883	0.883	1	0.982	0.687	0.677
Cr-Sc28yqQ_10676_9582	0.866	0.866	0.866	0.9	0.9	0.9	0.982	1	0.687	0.677
tca-mir-2788	0.703	0.703	0.703	0.703	0.703	0.703	0.687	0.687	1	0.803
hme-mir-2788	0.693	0.693	0.693	0.709	0.709	0.709	0.677	0.677	0.803	1
mir-3931	Tt-Scaffold_44676_39415	Cr-Sc28yqQ_21510_11987	Cr-Sc28yqQ_21511_11989	Cr-Sc28yqQ_6210_4544	Tt-Scaffold_11093_2407	Cr-Sc28yqQ_10676_7646	Tt-Scaffold_17076_14522	Cr-Sc28yqQ_29770_15297	pte-mir-3931 MI0038090	tur-mir-3931 MI0019393	Tt-Scaffold_44553_38432	Cr-Sc28yqQ_9435_6037	Cr-Sc28yqQ_31377_34449	Tt-Scaffold_44526_35079	Cr-Sc28yqQ_31391_38907	isc-mir-3931
Tt-Scaffold_44676_39415	1	0.983	0.983	0.885	0.836	0.836	0.901	0.901	0.77	0.793	0.77	0.77	0.77	0.688	0.704	0.741
Cr-Sc28yqQ_21510_11987	0.983	1	1	0.901	0.819	0.819	0.885	0.885	0.754	0.777	0.786	0.786	0.786	0.704	0.721	0.725
Cr-Sc28yqQ_21511_11989	0.983	1	1	0.901	0.819	0.819	0.885	0.885	0.754	0.777	0.786	0.786	0.786	0.704	0.721	0.725
Cr-Sc28yqQ_6210_4544	0.885	0.901	0.901	1	0.803	0.803	0.885	0.885	0.737	0.714	0.754	0.754	0.754	0.704	0.721	0.758
Tt-Scaffold_11093_2407	0.836	0.819	0.819	0.803	1	1	0.868	0.868	0.783	0.741	0.766	0.766	0.8	0.733	0.75	0.741
Cr-Sc28yqQ_10676_7646	0.836	0.819	0.819	0.803	1	1	0.868	0.868	0.783	0.741	0.766	0.766	0.8	0.733	0.75	0.741
Tt-Scaffold_17076_14522	0.901	0.885	0.885	0.885	0.868	0.868	1	1	0.783	0.73	0.704	0.704	0.704	0.639	0.655	0.725
Cr-Sc28yqQ_29770_15297	0.901	0.885	0.885	0.885	0.868	0.868	1	1	0.783	0.73	0.704	0.704	0.704	0.639	0.655	0.725
pte-mir-3931 MI0038090	0.77	0.754	0.754	0.737	0.783	0.783	0.783	0.783	1	0.774	0.733	0.733	0.733	0.666	0.683	0.709
tur-mir-3931 MI0019393	0.793	0.777	0.777	0.714	0.741	0.741	0.73	0.73	0.774	1	0.741	0.741	0.741	0.661	0.677	0.718
Tt-Scaffold_44553_38432	0.77	0.786	0.786	0.754	0.766	0.766	0.704	0.704	0.733	0.741	1	1	0.931	0.862	0.879	0.716
Cr-Sc28yqQ_9435_6037	0.77	0.786	0.786	0.754	0.766	0.766	0.704	0.704	0.733	0.741	1	1	0.931	0.862	0.879	0.716
Cr-Sc28yqQ_31377_34449	0.77	0.786	0.786	0.754	0.8	0.8	0.704	0.704	0.733	0.741	0.931	0.931	1	0.862	0.879	0.75
Tt-Scaffold_44526_35079	0.688	0.704	0.704	0.704	0.733	0.733	0.639	0.639	0.666	0.661	0.862	0.862	0.862	1	0.982	0.75
Cr-Sc28yqQ_31391_38907	0.704	0.721	0.721	0.721	0.75	0.75	0.655	0.655	0.683	0.677	0.879	0.879	0.879	0.982	1	0.75
isc-mir-3931	0.741	0.725	0.725	0.758	0.741	0.741	0.725	0.725	0.709	0.718	0.716	0.716	0.75	0.75	0.75	1
mir-iab-8	Tt-Scaffold_17368_18506	Cr-Sc28yqQ_3523_1393	Dme-Iab-4-as_pre	Tca-Iab-4-as_pre	Tt-Scaffold_17168_14782
Tt-Scaffold_17368_18506	1	0.967	0.777	0.809	0.693
Cr-Sc28yqQ_3523_1393	0.967	1	0.746	0.777	0.661
Dme-Iab-4-as_pre	0.777	0.746	1	0.916	0.65
Tca-Iab-4-as_pre	0.809	0.777	0.916	1	0.698
Tt-Scaffold_17168_14782	0.693	0.661	0.65	0.698	1
mir-2 and mir-13	Tt-Scaffold_20792_23638-mir-13	Cr-Sc28yqQ_31364_25815-mir-13	Cr-Sc28yqQ_31398_43063-mir-13	Tt-Scaffold_44450_33978-mir-2	Cr-Sc28yqQ_31391_42046-mir-2	Tca-Mir-2-P4d_pre	Dme-Mir-2-P4b1_pre	Dme-Mir-2-P4b2_pre	Tt-Scaffold_44450_33976-mir-2	Cr-Sc28yqQ_31391_42044-mir-2	Tt-Scaffold_44678_43220-mir-2	Tt-Scaffold_20684_20981-mir-2	Cr-Sc28yqQ_4222_2914-mir-2	Cr-Sc28yqQ_31371_31418-mir-2	Tt-Scaffold_17368_16007-mir-2	Cr-Sc28yqQ_31398_43066-mir-2	Tt-Scaffold_38742_30758-mir-2	Cr-Sc28yqQ_31364_25818-mir-2	Tt-Scaffold_20792_23636-mir-2	Cr-Sc28yqQ_31371_30571-mir-2	Dme-Mir-2-P2a_pre	Tt-Scaffold_44679_45069-mir-2	Cr-Sc28yqQ_31367_27927-mir-2	Tt-Scaffold_44678_43218-mir-2	Cr-Sc28yqQ_31371_31420-mir-2	Tt-Scaffold_20684_20984-mir-2	Cr-Sc28yqQ_4222_2911-mir-2	Isc-Mir-2-o7_pre	Tt-Scaffold_38742_30762-mir-2	Cr-Sc28yqQ_31364_25814-mir-2	Tt-Scaffold_17368_16003-mir-2	Cr-Sc28yqQ_31398_43062-mir-2	Isc-Mir-2-o8_pre	Cr-Sc28yqQ_31371_30568-mir-2	Tt-Scaffold_44678_43222-mir-2	Cr-Sc28yqQ_31371_31416-mir-2	Tt-Scaffold_20684_20979-mir-2	Cr-Sc28yqQ_4222_2916-mir-2	Tt-Scaffold_44679_45067-mir-2	Cr-Sc28yqQ_31367_27925-mir-2	Tt-Scaffold_44450_33980-mir-2	Cr-Sc28yqQ_31391_42048-mir-2	Dme-Mir-2-P2b_pre	Dme-Mir-2-P1a-v1_pre	Dme-Mir-2-P1a-v2_pre	Tt-Scaffold_20792_23634-mir-2	Cr-Sc28yqQ_31371_30574-mir-2	Tt-Scaffold_17368_16009-mir-2	Cr-Sc28yqQ_31398_43068-mir-2
Tt-Scaffold_20792_23638-mir-13	1	0.803	0.754	0.766	0.721	0.532	0.603	0.677	0.622	0.612	0.629	0.612	0.612	0.629	0.622	0.622	0.688	0.688	0.596	0.612	0.677	0.634	0.677	0.725	0.741	0.737	0.725	0.704	0.622	0.622	0.612	0.612	0.593	0.571	0.65	0.65	0.634	0.634	0.693	0.693	0.709	0.677	0.617	0.56	0.56	0.65	0.64	0.677	0.666
Cr-Sc28yqQ_31364_25815-mir-13	0.803	1	0.737	0.737	0.693	0.564	0.666	0.677	0.612	0.603	0.634	0.634	0.634	0.603	0.645	0.645	0.677	0.677	0.555	0.571	0.682	0.703	0.714	0.682	0.698	0.677	0.666	0.645	0.548	0.548	0.523	0.523	0.562	0.507	0.603	0.603	0.555	0.555	0.645	0.612	0.612	0.612	0.573	0.5	0.5	0.65	0.64	0.645	0.634
Cr-Sc28yqQ_31398_43063-mir-13	0.754	0.737	1	0.622	0.596	0.5	0.603	0.661	0.58	0.571	0.539	0.571	0.571	0.539	0.532	0.548	0.548	0.548	0.539	0.555	0.587	0.593	0.619	0.619	0.603	0.596	0.587	0.612	0.532	0.532	0.492	0.507	0.546	0.523	0.587	0.587	0.571	0.571	0.564	0.548	0.548	0.532	0.544	0.53	0.53	0.603	0.593	0.596	0.587
Tt-Scaffold_44450_33978-mir-2	0.766	0.737	0.622	1	0.932	0.629	0.587	0.645	0.688	0.677	0.661	0.693	0.693	0.672	0.704	0.704	0.655	0.688	0.655	0.639	0.677	0.661	0.688	0.672	0.688	0.666	0.672	0.716	0.616	0.633	0.59	0.59	0.625	0.603	0.619	0.619	0.634	0.634	0.661	0.645	0.693	0.645	0.602	0.56	0.56	0.619	0.609	0.612	0.603
Cr-Sc28yqQ_31391_42046-mir-2	0.721	0.693	0.596	0.932	1	0.634	0.587	0.612	0.677	0.677	0.677	0.709	0.709	0.688	0.709	0.709	0.629	0.661	0.639	0.622	0.65	0.661	0.688	0.672	0.688	0.672	0.677	0.704	0.622	0.639	0.59	0.59	0.615	0.603	0.609	0.609	0.625	0.625	0.65	0.634	0.682	0.634	0.579	0.56	0.56	0.593	0.593	0.603	0.593
Tca-Mir-2-P4d_pre	0.532	0.564	0.5	0.629	0.634	1	0.683	0.596	0.523	0.515	0.5	0.515	0.515	0.468	0.603	0.603	0.492	0.523	0.5	0.484	0.546	0.492	0.484	0.5	0.5	0.523	0.531	0.523	0.523	0.539	0.484	0.484	0.562	0.531	0.555	0.555	0.603	0.603	0.616	0.6	0.587	0.571	0.529	0.59	0.59	0.606	0.596	0.583	0.573
Dme-Mir-2-P4b1_pre	0.603	0.666	0.603	0.587	0.587	0.683	1	0.693	0.515	0.515	0.515	0.546	0.546	0.5	0.578	0.578	0.531	0.546	0.484	0.484	0.6	0.569	0.546	0.578	0.593	0.593	0.6	0.546	0.515	0.531	0.484	0.484	0.569	0.5	0.609	0.609	0.609	0.609	0.622	0.59	0.562	0.562	0.594	0.575	0.575	0.564	0.564	0.573	0.564
Dme-Mir-2-P4b2_pre	0.677	0.677	0.661	0.645	0.612	0.596	0.693	1	0.571	0.571	0.571	0.555	0.555	0.555	0.587	0.587	0.571	0.587	0.619	0.619	0.593	0.531	0.555	0.603	0.619	0.587	0.593	0.65	0.619	0.634	0.65	0.65	0.646	0.634	0.656	0.656	0.656	0.656	0.629	0.645	0.634	0.619	0.579	0.56	0.56	0.666	0.666	0.629	0.619
Tt-Scaffold_44450_33976-mir-2	0.622	0.612	0.58	0.688	0.677	0.523	0.515	0.571	1	0.983	0.838	0.79	0.79	0.838	0.786	0.803	0.737	0.77	0.741	0.725	0.661	0.698	0.693	0.677	0.693	0.688	0.693	0.737	0.606	0.622	0.564	0.58	0.656	0.619	0.634	0.634	0.666	0.666	0.645	0.612	0.661	0.645	0.676	0.727	0.727	0.634	0.625	0.645	0.634
Cr-Sc28yqQ_31391_42044-mir-2	0.612	0.603	0.571	0.677	0.677	0.515	0.515	0.571	0.983	1	0.854	0.806	0.806	0.854	0.774	0.79	0.725	0.758	0.758	0.741	0.65	0.714	0.709	0.693	0.709	0.677	0.682	0.725	0.596	0.612	0.564	0.58	0.646	0.619	0.625	0.625	0.656	0.656	0.634	0.603	0.65	0.634	0.666	0.727	0.727	0.625	0.64	0.634	0.625
Tt-Scaffold_44678_43220-mir-2	0.629	0.634	0.539	0.661	0.677	0.5	0.515	0.571	0.838	0.854	1	0.935	0.935	0.967	0.774	0.774	0.741	0.774	0.774	0.758	0.682	0.698	0.693	0.693	0.709	0.661	0.682	0.709	0.596	0.629	0.564	0.564	0.615	0.603	0.64	0.656	0.64	0.656	0.666	0.65	0.65	0.634	0.623	0.696	0.696	0.625	0.64	0.634	0.625
Tt-Scaffold_20684_20981-mir-2	0.612	0.634	0.571	0.693	0.709	0.515	0.546	0.555	0.79	0.806	0.935	1	1	0.919	0.822	0.822	0.758	0.79	0.79	0.774	0.746	0.714	0.709	0.693	0.709	0.661	0.682	0.709	0.596	0.629	0.564	0.564	0.615	0.603	0.656	0.671	0.64	0.656	0.65	0.634	0.634	0.619	0.623	0.681	0.681	0.625	0.64	0.634	0.625
Cr-Sc28yqQ_4222_2914-mir-2	0.612	0.634	0.571	0.693	0.709	0.515	0.546	0.555	0.79	0.806	0.935	1	1	0.919	0.822	0.822	0.758	0.79	0.79	0.774	0.746	0.714	0.709	0.693	0.709	0.661	0.682	0.709	0.596	0.629	0.564	0.564	0.615	0.603	0.656	0.671	0.64	0.656	0.65	0.634	0.634	0.619	0.623	0.681	0.681	0.625	0.64	0.634	0.625
Cr-Sc28yqQ_31371_31418-mir-2	0.629	0.603	0.539	0.672	0.688	0.468	0.5	0.555	0.838	0.854	0.967	0.919	0.919	1	0.758	0.758	0.725	0.758	0.786	0.77	0.666	0.709	0.704	0.704	0.721	0.688	0.709	0.737	0.606	0.639	0.59	0.59	0.615	0.619	0.656	0.671	0.656	0.671	0.666	0.65	0.65	0.619	0.623	0.696	0.696	0.593	0.609	0.603	0.593
Tt-Scaffold_17368_16007-mir-2	0.622	0.645	0.532	0.704	0.709	0.603	0.578	0.587	0.786	0.774	0.774	0.822	0.822	0.758	1	0.983	0.836	0.868	0.79	0.774	0.741	0.682	0.677	0.677	0.693	0.688	0.693	0.754	0.672	0.688	0.645	0.645	0.656	0.666	0.666	0.666	0.682	0.682	0.693	0.677	0.709	0.709	0.632	0.666	0.666	0.65	0.64	0.645	0.634
Cr-Sc28yqQ_31398_43066-mir-2	0.622	0.645	0.548	0.704	0.709	0.603	0.578	0.587	0.803	0.79	0.774	0.822	0.822	0.758	0.983	1	0.836	0.868	0.774	0.758	0.741	0.682	0.677	0.677	0.693	0.688	0.693	0.737	0.672	0.688	0.645	0.661	0.64	0.666	0.666	0.666	0.682	0.682	0.693	0.677	0.709	0.709	0.617	0.651	0.651	0.65	0.64	0.645	0.634
Tt-Scaffold_38742_30758-mir-2	0.688	0.677	0.548	0.655	0.629	0.492	0.531	0.571	0.737	0.725	0.741	0.758	0.758	0.725	0.836	0.836	1	0.95	0.725	0.741	0.725	0.65	0.645	0.737	0.754	0.694	0.661	0.704	0.672	0.65	0.612	0.612	0.634	0.603	0.645	0.634	0.612	0.603	0.655	0.639	0.672	0.688	0.602	0.621	0.621	0.634	0.625	0.612	0.603
Cr-Sc28yqQ_31364_25818-mir-2	0.688	0.677	0.548	0.688	0.661	0.523	0.546	0.587	0.77	0.758	0.774	0.79	0.79	0.758	0.868	0.868	0.95	1	0.758	0.774	0.741	0.666	0.661	0.741	0.758	0.672	0.677	0.721	0.639	0.655	0.629	0.629	0.64	0.634	0.666	0.666	0.634	0.634	0.677	0.645	0.693	0.693	0.617	0.651	0.651	0.65	0.64	0.629	0.619
Tt-Scaffold_20792_23636-mir-2	0.596	0.555	0.539	0.655	0.639	0.5	0.484	0.619	0.741	0.758	0.774	0.79	0.79	0.786	0.79	0.774	0.725	0.758	1	0.983	0.65	0.645	0.655	0.655	0.672	0.622	0.645	0.721	0.655	0.688	0.639	0.639	0.676	0.666	0.671	0.687	0.656	0.671	0.619	0.619	0.634	0.634	0.623	0.651	0.651	0.625	0.64	0.603	0.593
Cr-Sc28yqQ_31371_30571-mir-2	0.612	0.571	0.555	0.639	0.622	0.484	0.484	0.619	0.725	0.741	0.758	0.774	0.774	0.77	0.774	0.758	0.741	0.774	0.983	1	0.634	0.661	0.672	0.672	0.688	0.606	0.629	0.737	0.672	0.704	0.655	0.655	0.661	0.65	0.656	0.671	0.64	0.656	0.603	0.603	0.619	0.619	0.608	0.636	0.636	0.625	0.64	0.603	0.593
Dme-Mir-2-P2a_pre	0.677	0.682	0.587	0.677	0.65	0.546	0.6	0.593	0.661	0.65	0.682	0.746	0.746	0.666	0.741	0.741	0.725	0.741	0.65	0.634	1	0.714	0.698	0.714	0.73	0.693	0.741	0.725	0.612	0.645	0.619	0.619	0.646	0.64	0.703	0.718	0.671	0.687	0.682	0.682	0.666	0.698	0.75	0.611	0.611	0.682	0.671	0.666	0.666
Tt-Scaffold_44679_45069-mir-2	0.634	0.703	0.593	0.661	0.661	0.492	0.569	0.531	0.698	0.714	0.698	0.714	0.714	0.709	0.682	0.682	0.65	0.666	0.645	0.661	0.714	1	0.935	0.79	0.806	0.741	0.79	0.741	0.645	0.677	0.612	0.596	0.606	0.593	0.646	0.661	0.646	0.661	0.671	0.656	0.64	0.671	0.637	0.626	0.626	0.656	0.671	0.609	0.609
Cr-Sc28yqQ_31367_27927-mir-2	0.677	0.714	0.619	0.688	0.688	0.484	0.546	0.555	0.693	0.709	0.693	0.709	0.709	0.704	0.677	0.677	0.645	0.661	0.655	0.672	0.698	0.935	1	0.803	0.819	0.77	0.79	0.754	0.655	0.688	0.639	0.622	0.6	0.603	0.64	0.656	0.625	0.64	0.65	0.666	0.634	0.666	0.623	0.621	0.621	0.656	0.671	0.634	0.625
Tt-Scaffold_44678_43218-mir-2	0.725	0.682	0.619	0.672	0.672	0.5	0.578	0.603	0.677	0.693	0.693	0.693	0.693	0.704	0.677	0.677	0.737	0.741	0.655	0.672	0.714	0.79	0.803	1	0.983	0.803	0.822	0.77	0.683	0.716	0.672	0.655	0.703	0.619	0.687	0.703	0.656	0.671	0.698	0.693	0.698	0.758	0.681	0.651	0.651	0.687	0.703	0.666	0.656
Cr-Sc28yqQ_31371_31420-mir-2	0.741	0.698	0.603	0.688	0.688	0.5	0.593	0.619	0.693	0.709	0.709	0.709	0.709	0.721	0.693	0.693	0.754	0.758	0.672	0.688	0.73	0.806	0.819	0.983	1	0.819	0.838	0.786	0.683	0.716	0.672	0.655	0.703	0.619	0.703	0.718	0.671	0.687	0.714	0.709	0.714	0.774	0.695	0.651	0.651	0.703	0.718	0.682	0.671
Tt-Scaffold_20684_20984-mir-2	0.737	0.677	0.596	0.666	0.672	0.523	0.593	0.587	0.688	0.677	0.661	0.661	0.661	0.688	0.688	0.688	0.694	0.672	0.622	0.606	0.693	0.741	0.77	0.803	0.819	1	0.95	0.766	0.689	0.666	0.639	0.622	0.64	0.603	0.693	0.682	0.709	0.698	0.721	0.709	0.704	0.693	0.691	0.636	0.636	0.682	0.671	0.661	0.65
Cr-Sc28yqQ_4222_2911-mir-2	0.725	0.666	0.587	0.672	0.677	0.531	0.6	0.593	0.693	0.682	0.682	0.682	0.682	0.709	0.693	0.693	0.661	0.677	0.645	0.629	0.741	0.79	0.79	0.822	0.838	0.95	1	0.786	0.655	0.688	0.645	0.629	0.661	0.625	0.687	0.703	0.703	0.718	0.714	0.73	0.698	0.714	0.72	0.656	0.656	0.714	0.703	0.666	0.666
Isc-Mir-2-o7_pre	0.704	0.645	0.612	0.716	0.704	0.523	0.546	0.65	0.737	0.725	0.709	0.709	0.709	0.737	0.754	0.737	0.704	0.721	0.721	0.737	0.725	0.741	0.754	0.77	0.786	0.766	0.786	1	0.75	0.783	0.721	0.721	0.734	0.714	0.698	0.714	0.73	0.746	0.693	0.725	0.741	0.725	0.72	0.651	0.651	0.698	0.687	0.709	0.698
Tt-Scaffold_38742_30762-mir-2	0.622	0.548	0.532	0.616	0.622	0.523	0.515	0.619	0.606	0.596	0.596	0.596	0.596	0.606	0.672	0.672	0.672	0.639	0.655	0.672	0.612	0.645	0.655	0.683	0.683	0.689	0.655	0.75	1	0.966	0.786	0.77	0.761	0.746	0.725	0.714	0.725	0.714	0.688	0.704	0.77	0.77	0.602	0.59	0.59	0.571	0.562	0.58	0.571
Cr-Sc28yqQ_31364_25814-mir-2	0.622	0.548	0.532	0.633	0.639	0.539	0.531	0.634	0.622	0.612	0.629	0.629	0.629	0.639	0.688	0.688	0.65	0.655	0.688	0.704	0.645	0.677	0.688	0.716	0.716	0.666	0.688	0.783	0.966	1	0.803	0.786	0.793	0.777	0.73	0.746	0.73	0.746	0.693	0.737	0.774	0.803	0.632	0.621	0.621	0.587	0.578	0.596	0.587
Tt-Scaffold_17368_16003-mir-2	0.612	0.523	0.492	0.59	0.59	0.484	0.484	0.65	0.564	0.564	0.564	0.564	0.564	0.59	0.645	0.645	0.612	0.629	0.639	0.655	0.619	0.612	0.639	0.672	0.672	0.639	0.645	0.721	0.786	0.803	1	0.983	0.676	0.825	0.718	0.734	0.703	0.718	0.682	0.714	0.73	0.73	0.594	0.59	0.59	0.546	0.546	0.555	0.546
Cr-Sc28yqQ_31398_43062-mir-2	0.612	0.523	0.507	0.59	0.59	0.484	0.484	0.65	0.58	0.58	0.564	0.564	0.564	0.59	0.645	0.661	0.612	0.629	0.639	0.655	0.619	0.596	0.622	0.655	0.655	0.622	0.629	0.721	0.77	0.786	0.983	1	0.676	0.825	0.703	0.718	0.687	0.703	0.682	0.714	0.714	0.714	0.594	0.59	0.59	0.546	0.546	0.555	0.546
Isc-Mir-2-o8_pre	0.593	0.562	0.546	0.625	0.615	0.562	0.569	0.646	0.656	0.646	0.615	0.615	0.615	0.615	0.656	0.64	0.634	0.64	0.676	0.661	0.646	0.606	0.6	0.703	0.703	0.64	0.661	0.734	0.761	0.793	0.676	0.676	1	0.707	0.718	0.734	0.734	0.75	0.703	0.714	0.734	0.761	0.705	0.727	0.727	0.6	0.59	0.609	0.6
Cr-Sc28yqQ_31371_30568-mir-2	0.571	0.507	0.523	0.603	0.603	0.531	0.5	0.634	0.619	0.619	0.603	0.603	0.603	0.619	0.666	0.666	0.603	0.634	0.666	0.65	0.64	0.593	0.603	0.619	0.619	0.603	0.625	0.714	0.746	0.777	0.825	0.825	0.707	1	0.734	0.75	0.718	0.734	0.714	0.73	0.746	0.73	0.623	0.651	0.651	0.562	0.562	0.571	0.562
Tt-Scaffold_44678_43222-mir-2	0.65	0.603	0.587	0.619	0.609	0.555	0.609	0.656	0.634	0.625	0.64	0.656	0.656	0.656	0.666	0.666	0.645	0.666	0.671	0.656	0.703	0.646	0.64	0.687	0.703	0.693	0.687	0.698	0.725	0.73	0.718	0.703	0.718	0.734	1	0.984	0.87	0.857	0.838	0.825	0.838	0.793	0.676	0.666	0.666	0.609	0.6	0.634	0.625
Cr-Sc28yqQ_31371_31416-mir-2	0.65	0.603	0.587	0.619	0.609	0.555	0.609	0.656	0.634	0.625	0.656	0.671	0.671	0.671	0.666	0.666	0.634	0.666	0.687	0.671	0.718	0.661	0.656	0.703	0.718	0.682	0.703	0.714	0.714	0.746	0.734	0.718	0.734	0.75	0.984	1	0.857	0.873	0.825	0.841	0.825	0.809	0.691	0.681	0.681	0.609	0.6	0.634	0.625
Tt-Scaffold_20684_20979-mir-2	0.634	0.555	0.571	0.634	0.625	0.603	0.609	0.656	0.666	0.656	0.64	0.64	0.64	0.656	0.682	0.682	0.612	0.634	0.656	0.64	0.671	0.646	0.625	0.656	0.671	0.709	0.703	0.73	0.725	0.73	0.703	0.687	0.734	0.718	0.87	0.857	1	0.984	0.806	0.793	0.822	0.761	0.75	0.696	0.696	0.625	0.615	0.619	0.609
Cr-Sc28yqQ_4222_2916-mir-2	0.634	0.555	0.571	0.634	0.625	0.603	0.609	0.656	0.666	0.656	0.656	0.656	0.656	0.671	0.682	0.682	0.603	0.634	0.671	0.656	0.687	0.661	0.64	0.671	0.687	0.698	0.718	0.746	0.714	0.746	0.718	0.703	0.75	0.734	0.857	0.873	0.984	1	0.793	0.809	0.809	0.777	0.764	0.712	0.712	0.625	0.615	0.619	0.609
Tt-Scaffold_44679_45067-mir-2	0.693	0.645	0.564	0.661	0.65	0.616	0.622	0.629	0.645	0.634	0.666	0.65	0.65	0.666	0.693	0.693	0.655	0.677	0.619	0.603	0.682	0.671	0.65	0.698	0.714	0.721	0.714	0.693	0.688	0.693	0.682	0.682	0.703	0.714	0.838	0.825	0.806	0.793	1	0.932	0.901	0.854	0.647	0.666	0.666	0.65	0.639	0.694	0.683
Cr-Sc28yqQ_31367_27925-mir-2	0.693	0.612	0.548	0.645	0.634	0.6	0.59	0.645	0.612	0.603	0.65	0.634	0.634	0.65	0.677	0.677	0.639	0.645	0.619	0.603	0.682	0.656	0.666	0.693	0.709	0.709	0.73	0.725	0.704	0.737	0.714	0.714	0.714	0.73	0.825	0.841	0.793	0.809	0.932	1	0.87	0.885	0.647	0.681	0.681	0.65	0.639	0.677	0.666
Tt-Scaffold_44450_33980-mir-2	0.709	0.612	0.548	0.693	0.682	0.587	0.562	0.634	0.661	0.65	0.65	0.634	0.634	0.65	0.709	0.709	0.672	0.693	0.634	0.619	0.666	0.64	0.634	0.698	0.714	0.704	0.698	0.741	0.77	0.774	0.73	0.714	0.734	0.746	0.838	0.825	0.822	0.809	0.901	0.87	1	0.919	0.647	0.651	0.651	0.619	0.609	0.645	0.634
Cr-Sc28yqQ_31391_42048-mir-2	0.677	0.612	0.532	0.645	0.634	0.571	0.562	0.619	0.645	0.634	0.634	0.619	0.619	0.619	0.709	0.709	0.688	0.693	0.634	0.619	0.698	0.671	0.666	0.758	0.774	0.693	0.714	0.725	0.77	0.803	0.73	0.714	0.761	0.73	0.793	0.809	0.761	0.777	0.854	0.885	0.919	1	0.676	0.681	0.681	0.619	0.609	0.645	0.634
Dme-Mir-2-P2b_pre	0.617	0.573	0.544	0.602	0.579	0.529	0.594	0.579	0.676	0.666	0.623	0.623	0.623	0.623	0.632	0.617	0.602	0.617	0.623	0.608	0.75	0.637	0.623	0.681	0.695	0.691	0.72	0.72	0.602	0.632	0.594	0.594	0.705	0.623	0.676	0.691	0.75	0.764	0.647	0.647	0.647	0.676	1	0.695	0.695	0.632	0.623	0.617	0.617
Dme-Mir-2-P1a-v1_pre	0.56	0.5	0.53	0.56	0.56	0.59	0.575	0.56	0.727	0.727	0.696	0.681	0.681	0.696	0.666	0.651	0.621	0.651	0.651	0.636	0.611	0.626	0.621	0.651	0.651	0.636	0.656	0.651	0.59	0.621	0.59	0.59	0.727	0.651	0.666	0.681	0.696	0.712	0.666	0.681	0.651	0.681	0.695	1	1	0.582	0.582	0.56	0.552
Dme-Mir-2-P1a-v2_pre	0.56	0.5	0.53	0.56	0.56	0.59	0.575	0.56	0.727	0.727	0.696	0.681	0.681	0.696	0.666	0.651	0.621	0.651	0.651	0.636	0.611	0.626	0.621	0.651	0.651	0.636	0.656	0.651	0.59	0.621	0.59	0.59	0.727	0.651	0.666	0.681	0.696	0.712	0.666	0.681	0.651	0.681	0.695	1	1	0.582	0.582	0.56	0.552
Tt-Scaffold_20792_23634-mir-2	0.65	0.65	0.603	0.619	0.593	0.606	0.564	0.666	0.634	0.625	0.625	0.625	0.625	0.593	0.65	0.65	0.634	0.65	0.625	0.625	0.682	0.656	0.656	0.687	0.703	0.682	0.714	0.698	0.571	0.587	0.546	0.546	0.6	0.562	0.609	0.609	0.625	0.625	0.65	0.65	0.619	0.619	0.632	0.582	0.582	1	0.983	0.883	0.883
Cr-Sc28yqQ_31371_30574-mir-2	0.64	0.64	0.593	0.609	0.593	0.596	0.564	0.666	0.625	0.64	0.64	0.64	0.64	0.609	0.64	0.64	0.625	0.64	0.64	0.64	0.671	0.671	0.671	0.703	0.718	0.671	0.703	0.687	0.562	0.578	0.546	0.546	0.59	0.562	0.6	0.6	0.615	0.615	0.639	0.639	0.609	0.609	0.623	0.582	0.582	0.983	1	0.868	0.868
Tt-Scaffold_17368_16009-mir-2	0.677	0.645	0.596	0.612	0.603	0.583	0.573	0.629	0.645	0.634	0.634	0.634	0.634	0.603	0.645	0.645	0.612	0.629	0.603	0.603	0.666	0.609	0.634	0.666	0.682	0.661	0.666	0.709	0.58	0.596	0.555	0.555	0.609	0.571	0.634	0.634	0.619	0.619	0.694	0.677	0.645	0.645	0.617	0.56	0.56	0.883	0.868	1	0.983
Cr-Sc28yqQ_31398_43068-mir-2	0.666	0.634	0.587	0.603	0.593	0.573	0.564	0.619	0.634	0.625	0.625	0.625	0.625	0.593	0.634	0.634	0.603	0.619	0.593	0.593	0.666	0.609	0.625	0.656	0.671	0.65	0.666	0.698	0.571	0.587	0.546	0.546	0.6	0.562	0.625	0.625	0.609	0.609	0.683	0.666	0.634	0.634	0.617	0.552	0.552	0.883	0.868	0.983	1
Tca-Mir-2-o51-v2_pre	0.522	0.492	0.477	0.507	0.522	0.523	0.538	0.515	0.626	0.641	0.656	0.656	0.656	0.671	0.626	0.626	0.597	0.626	0.641	0.626	0.582	0.582	0.597	0.597	0.611	0.582	0.626	0.582	0.522	0.552	0.507	0.507	0.565	0.582	0.602	0.617	0.602	0.617	0.64	0.64	0.597	0.597	0.555	0.671	0.671	0.578	0.593	0.539	0.539
Tca-Mir-2-o52-v2_pre	0.521	0.492	0.449	0.536	0.55	0.537	0.522	0.514	0.594	0.608	0.608	0.608	0.608	0.608	0.637	0.637	0.565	0.594	0.608	0.594	0.55	0.594	0.565	0.565	0.579	0.55	0.594	0.579	0.507	0.536	0.507	0.507	0.535	0.55	0.571	0.585	0.614	0.628	0.636	0.636	0.623	0.608	0.54	0.597	0.597	0.575	0.59	0.569	0.569
Tca-Mir-2-P4c_pre	0.629	0.596	0.596	0.564	0.596	0.683	0.7	0.655	0.523	0.523	0.523	0.523	0.523	0.523	0.523	0.523	0.523	0.539	0.523	0.523	0.578	0.578	0.571	0.65	0.634	0.619	0.64	0.603	0.539	0.571	0.571	0.571	0.6	0.571	0.578	0.593	0.593	0.609	0.65	0.633	0.603	0.619	0.579	0.575	0.575	0.606	0.606	0.644	0.633
Dme-Mir-2-P3-v1_pre	0.507	0.492	0.432	0.447	0.462	0.507	0.522	0.522	0.507	0.507	0.507	0.492	0.492	0.507	0.537	0.522	0.507	0.522	0.507	0.492	0.558	0.573	0.537	0.552	0.567	0.582	0.602	0.611	0.522	0.552	0.537	0.537	0.597	0.567	0.641	0.656	0.611	0.626	0.641	0.641	0.626	0.641	0.591	0.647	0.647	0.544	0.544	0.567	0.558
Dme-Mir-2-P4a_pre	0.603	0.634	0.539	0.619	0.634	0.619	0.65	0.587	0.64	0.64	0.578	0.609	0.609	0.562	0.625	0.625	0.578	0.609	0.593	0.578	0.584	0.584	0.578	0.578	0.593	0.562	0.569	0.546	0.562	0.578	0.531	0.515	0.615	0.562	0.64	0.64	0.671	0.671	0.609	0.593	0.64	0.625	0.608	0.621	0.621	0.507	0.507	0.531	0.523
mir-9	Tt-Scaffold_22712_26828-mir-9	Cr-Sc28yqQ_3523_1063-mir-9	Tt-Scaffold_15767_12296-mir-9	Cr-Sc28yqQ_6210_4336-mir-9	Tt-Scaffold_44553_37284-mir-9	Cr-Sc28yqQ_9435_5802-mir-9	Tt-Scaffold_20792_22256-mir-9	dpu-mir-9	dme-mir-9a	cte-mir-9	aae-mir-9a-1	aae-mir-9a-2	dme-mir-9b	aae-mir-9b	dme-mir-9c	aae-mir-9c
Tt-Scaffold_22712_26828-mir-9	1	1	0.949	0.949	0.966	0.966	0.864	0.901	0.885	0.836	0.793	0.806	0.578	0.606	0.507	0.513
Cr-Sc28yqQ_3523_1063-mir-9	1	1	0.949	0.949	0.966	0.966	0.864	0.901	0.885	0.836	0.793	0.806	0.578	0.606	0.507	0.513
Tt-Scaffold_15767_12296-mir-9	0.949	0.949	1	1	0.949	0.949	0.847	0.901	0.885	0.868	0.809	0.822	0.593	0.59	0.521	0.527
Cr-Sc28yqQ_6210_4336-mir-9	0.949	0.949	1	1	0.949	0.949	0.847	0.901	0.885	0.868	0.809	0.822	0.593	0.59	0.521	0.527
Tt-Scaffold_44553_37284-mir-9	0.966	0.966	0.949	0.949	1	1	0.864	0.885	0.868	0.836	0.777	0.79	0.578	0.575	0.535	0.527
Cr-Sc28yqQ_9435_5802-mir-9	0.966	0.966	0.949	0.949	1	1	0.864	0.885	0.868	0.836	0.777	0.79	0.578	0.575	0.535	0.527
Tt-Scaffold_20792_22256-mir-9	0.864	0.864	0.847	0.847	0.864	0.864	1	0.803	0.803	0.786	0.746	0.758	0.593	0.56	0.492	0.5
dpu-mir-9	0.901	0.901	0.901	0.901	0.885	0.885	0.803	1	0.901	0.852	0.825	0.838	0.625	0.575	0.535	0.527
dme-mir-9a	0.885	0.885	0.885	0.885	0.868	0.868	0.803	0.901	1	0.852	0.888	0.903	0.562	0.56	0.507	0.527
cte-mir-9	0.836	0.836	0.868	0.868	0.836	0.836	0.786	0.852	0.852	1	0.793	0.806	0.656	0.621	0.591	0.597
aae-mir-9a-1	0.793	0.793	0.809	0.809	0.777	0.777	0.746	0.825	0.888	0.793	1	0.984	0.578	0.552	0.527	0.534
aae-mir-9a-2	0.806	0.806	0.822	0.822	0.79	0.79	0.758	0.838	0.903	0.806	0.984	1	0.562	0.56	0.535	0.541
dme-mir-9b	0.578	0.578	0.593	0.593	0.578	0.578	0.593	0.625	0.562	0.656	0.578	0.562	1	0.776	0.602	0.54
aae-mir-9b	0.606	0.606	0.59	0.59	0.575	0.575	0.56	0.575	0.56	0.621	0.552	0.56	0.776	1	0.569	0.527
dme-mir-9c	0.507	0.507	0.521	0.521	0.535	0.535	0.492	0.535	0.507	0.591	0.527	0.535	0.602	0.569	1	0.726
aae-mir-9c	0.513	0.513	0.527	0.527	0.527	0.527	0.5	0.527	0.527	0.597	0.534	0.541	0.54	0.527	0.726	1
mir-10	dme-mir-10	tca-mir-10	isc-mir-10	Tt-Scaffold_17368_18501-mir-10	Tt-Scaffold_14492_6965-mir-10	Cr-Sc28yqQ_30390_19455-mir-10	Cr-Sc28yqQ_30392_19457-mir-10	Tt-Scaffold_17368_16480-mir-10	Cr-Sc28yqQ_31398_44508-mir-10	Tt-Scaffold_15738_10255-mir-10	Cr-Sc28yqQ_31367_28658-mir-10	Cr-Sc28yqQ_31367_28660-mir-10	Tt-Scaffold_44553_37118-mir-10	Cr-Sc28yqQ_9435_5721-mir-10	Cr-Sc28yqQ_3523_1390-mir-10
dme-mir-10	1	0.793	0.746	0.781	0.738	0.781	0.781	0.796	0.781	0.734	0.734	0.734	0.75	0.781	0.781
tca-mir-10	0.793	1	0.896	0.847	0.783	0.813	0.813	0.83	0.847	0.847	0.864	0.864	0.833	0.883	0.85
isc-mir-10	0.746	0.896	1	0.881	0.816	0.847	0.847	0.83	0.847	0.864	0.881	0.881	0.833	0.883	0.85
Tt-Scaffold_17368_18501-mir-10	0.781	0.847	0.881	1	0.9	0.932	0.932	0.881	0.864	0.83	0.847	0.847	0.85	0.9	0.916
Tt-Scaffold_14492_6965-mir-10	0.738	0.783	0.816	0.9	1	0.95	0.95	0.816	0.8	0.783	0.8	0.8	0.77	0.819	0.885
Cr-Sc28yqQ_30390_19455-mir-10	0.781	0.813	0.847	0.932	0.95	1	1	0.864	0.847	0.796	0.813	0.813	0.8	0.85	0.9
Cr-Sc28yqQ_30392_19457-mir-10	0.781	0.813	0.847	0.932	0.95	1	1	0.864	0.847	0.796	0.813	0.813	0.8	0.85	0.9
Tt-Scaffold_17368_16480-mir-10	0.796	0.83	0.83	0.881	0.816	0.864	0.864	1	0.982	0.879	0.896	0.896	0.847	0.866	0.85
Cr-Sc28yqQ_31398_44508-mir-10	0.781	0.847	0.847	0.864	0.8	0.847	0.847	0.982	1	0.896	0.913	0.913	0.864	0.883	0.866
Tt-Scaffold_15738_10255-mir-10	0.734	0.847	0.864	0.83	0.783	0.796	0.796	0.879	0.896	1	0.982	0.982	0.881	0.866	0.85
Cr-Sc28yqQ_31367_28658-mir-10	0.734	0.864	0.881	0.847	0.8	0.813	0.813	0.896	0.913	0.982	1	1	0.864	0.883	0.866
Cr-Sc28yqQ_31367_28660-mir-10	0.734	0.864	0.881	0.847	0.8	0.813	0.813	0.896	0.913	0.982	1	1	0.864	0.883	0.866
Tt-Scaffold_44553_37118-mir-10	0.75	0.833	0.833	0.85	0.77	0.8	0.8	0.847	0.864	0.881	0.864	0.864	1	0.95	0.85
Cr-Sc28yqQ_9435_5721-mir-10	0.781	0.883	0.883	0.9	0.819	0.85	0.85	0.866	0.883	0.866	0.883	0.883	0.95	1	0.9
Cr-Sc28yqQ_3523_1390-mir-10	0.781	0.85	0.85	0.916	0.885	0.9	0.9	0.85	0.866	0.85	0.866	0.866	0.85	0.9	1
mir-34	Tt-Scaffold_44677_41029-mir-34	Cr-Sc28yqQ_29013_13058-mir-34	Cr-Sc28yqQ_29017_13062-mir-34	Tt-Scaffold_20792_22486-mir-34	Cr-Sc28yqQ_31371_32944-mir-34	Tt-Scaffold_38742_30122-mir-34	Tt-Scaffold_15738_10447-mir-34	Cr-Sc28yqQ_31367_28812-mir-34	Tt-Scaffold_44450_33032-mir-34	Cr-Sc28yqQ_31391_40524-mir-34	Tt-Scaffold_44678_43785-mir-34	Cr-Sc28yqQ_31358_22909-mir-34	tca-mir-34	dpu-mir-34	dme-mir-34
Tt-Scaffold_44677_41029-mir-34	1	0.982	0.982	0.877	0.859	0.741	0.762	0.779	0.762	0.779	0.783	0.8	0.733	0.611	0.621
Cr-Sc28yqQ_29013_13058-mir-34	0.982	1	1	0.894	0.877	0.758	0.779	0.796	0.779	0.796	0.8	0.816	0.716	0.626	0.608
Cr-Sc28yqQ_29017_13062-mir-34	0.982	1	1	0.894	0.877	0.758	0.779	0.796	0.779	0.796	0.8	0.816	0.716	0.626	0.608
Tt-Scaffold_20792_22486-mir-34	0.877	0.894	0.894	1	0.982	0.706	0.711	0.728	0.779	0.796	0.766	0.783	0.716	0.626	0.581
Cr-Sc28yqQ_31371_32944-mir-34	0.859	0.877	0.877	0.982	1	0.724	0.694	0.711	0.762	0.779	0.75	0.766	0.733	0.641	0.581
Tt-Scaffold_38742_30122-mir-34	0.741	0.758	0.758	0.706	0.724	1	0.862	0.847	0.793	0.762	0.783	0.8	0.683	0.686	0.594
Tt-Scaffold_15738_10447-mir-34	0.762	0.779	0.779	0.711	0.694	0.862	1	0.966	0.81	0.779	0.833	0.85	0.7	0.626	0.581
Cr-Sc28yqQ_31367_28812-mir-34	0.779	0.796	0.796	0.728	0.711	0.847	0.966	1	0.813	0.813	0.833	0.85	0.716	0.611	0.594
Tt-Scaffold_44450_33032-mir-34	0.762	0.779	0.779	0.779	0.762	0.793	0.81	0.813	1	0.966	0.833	0.85	0.7	0.656	0.594
Cr-Sc28yqQ_31391_40524-mir-34	0.779	0.796	0.796	0.796	0.779	0.762	0.779	0.813	0.966	1	0.833	0.85	0.683	0.641	0.594
Tt-Scaffold_44678_43785-mir-34	0.783	0.8	0.8	0.766	0.75	0.783	0.833	0.833	0.833	0.833	1	0.983	0.672	0.641	0.648
Cr-Sc28yqQ_31358_22909-mir-34	0.8	0.816	0.816	0.783	0.766	0.8	0.85	0.85	0.85	0.85	0.983	1	0.688	0.656	0.662
tca-mir-34	0.733	0.716	0.716	0.716	0.733	0.683	0.7	0.716	0.7	0.683	0.672	0.688	1	0.656	0.6
dpu-mir-34	0.611	0.626	0.626	0.626	0.641	0.686	0.626	0.611	0.656	0.641	0.641	0.656	0.656	1	0.64
dme-mir-34	0.621	0.608	0.608	0.581	0.581	0.594	0.581	0.594	0.594	0.594	0.648	0.662	0.6	0.64	1
mir-36	Tt-Scaffold_15334_7455-mir-36	Cr-Sc28yqQ_31357_20741-mir-36	Cte-Mir-36_pre	Cbr-Mir-36-o19_pre	Cel-Mir-36-P2_pre
Tt-Scaffold_15334_7455-mir-36	1	0.983	0.803	0.477	0.426
Cr-Sc28yqQ_31357_20741-mir-36	0.983	1	0.786	0.484	0.426
Cte-Mir-36_pre	0.803	0.786	1	0.5	0.477
Cbr-Mir-36-o19_pre	0.477	0.484	0.5	1	0.714
Cel-Mir-36-P2_pre	0.426	0.426	0.477	0.714	1
mir-71	Tt-Scaffold_17368_16002-mir-71	Cr-Sc28yqQ_31398_43060-mir-71	Tt-Scaffold_20792_23642-mir-71	Cr-Sc28yqQ_31371_30565-mir-71	Tt-Scaffold_38742_30764-mir-71	Cr-Sc28yqQ_31364_25812-mir-71	Lgi-Mir-71_pre	Tt-Scaffold_44679_45065-mir-71	Cr-Sc28yqQ_31367_27924-mir-71	Tt-Scaffold_44450_33981-mir-71	Cr-Sc28yqQ_31391_42049-mir-71	Tt-Scaffold_20684_20977-mir-71	Cr-Sc28yqQ_4222_2917-mir-71	Tt-Scaffold_44678_43223-mir-71	Cr-Sc28yqQ_31371_31414-mir-71	Isc-Mir-71_pre	Bfl-Mir-71_pre	Tca-Mir-71_pre	Dpu-Mir-71_pre	Aae-Mir-71_pre	Pmi-Mir-71_pre	Spu-Mir-71_pre	Asu-Mir-71_pre	Cbr-Mir-71_pre	Cel-Mir-71_pre	Hme-Mir-71_pre	Cte-Mir-71_pre	Sko-Mir-71_pre
Tt-Scaffold_17368_16002-mir-71	1	1	0.864	0.864	0.881	0.898	0.745	0.816	0.816	0.8	0.8	0.783	0.783	0.766	0.783	0.761	0.65	0.698	0.681	0.686	0.634	0.629	0.672	0.644	0.644	0.774	0.65	0.6
Cr-Sc28yqQ_31398_43060-mir-71	1	1	0.864	0.864	0.881	0.898	0.745	0.816	0.816	0.8	0.8	0.783	0.783	0.766	0.783	0.761	0.65	0.698	0.681	0.686	0.634	0.629	0.672	0.644	0.644	0.774	0.65	0.6
Tt-Scaffold_20792_23642-mir-71	0.864	0.864	1	1	0.813	0.83	0.711	0.783	0.783	0.766	0.766	0.816	0.816	0.75	0.766	0.73	0.65	0.666	0.696	0.611	0.619	0.645	0.677	0.694	0.694	0.709	0.682	0.583
Cr-Sc28yqQ_31371_30565-mir-71	0.864	0.864	1	1	0.813	0.83	0.711	0.783	0.783	0.766	0.766	0.816	0.816	0.75	0.766	0.73	0.65	0.666	0.696	0.611	0.619	0.645	0.677	0.694	0.694	0.709	0.682	0.583
Tt-Scaffold_38742_30764-mir-71	0.881	0.881	0.813	0.813	1	0.966	0.762	0.85	0.85	0.816	0.816	0.833	0.816	0.8	0.816	0.793	0.716	0.761	0.696	0.671	0.666	0.677	0.694	0.661	0.661	0.741	0.65	0.6
Cr-Sc28yqQ_31364_25812-mir-71	0.898	0.898	0.83	0.83	0.966	1	0.779	0.85	0.85	0.833	0.833	0.816	0.816	0.8	0.816	0.777	0.716	0.746	0.712	0.671	0.682	0.693	0.694	0.644	0.644	0.741	0.666	0.616
Lgi-Mir-71_pre	0.745	0.745	0.711	0.711	0.762	0.779	1	0.7	0.7	0.7	0.683	0.683	0.7	0.683	0.683	0.698	0.633	0.682	0.621	0.611	0.634	0.709	0.711	0.661	0.661	0.58	0.619	0.616
Tt-Scaffold_44679_45065-mir-71	0.816	0.816	0.783	0.783	0.85	0.85	0.7	1	1	0.933	0.95	0.933	0.916	0.883	0.9	0.825	0.766	0.73	0.651	0.656	0.634	0.693	0.666	0.683	0.683	0.741	0.682	0.655
Cr-Sc28yqQ_31367_27924-mir-71	0.816	0.816	0.783	0.783	0.85	0.85	0.7	1	1	0.933	0.95	0.933	0.916	0.883	0.9	0.825	0.766	0.73	0.651	0.656	0.634	0.693	0.666	0.683	0.683	0.741	0.682	0.655
Tt-Scaffold_44450_33981-mir-71	0.8	0.8	0.766	0.766	0.816	0.833	0.7	0.933	0.933	1	0.983	0.916	0.933	0.85	0.866	0.793	0.716	0.714	0.651	0.656	0.666	0.709	0.65	0.666	0.666	0.725	0.666	0.639
Cr-Sc28yqQ_31391_42049-mir-71	0.8	0.8	0.766	0.766	0.816	0.833	0.683	0.95	0.95	0.983	1	0.916	0.933	0.866	0.883	0.777	0.733	0.698	0.651	0.641	0.65	0.693	0.65	0.666	0.666	0.725	0.666	0.655
Tt-Scaffold_20684_20977-mir-71	0.783	0.783	0.816	0.816	0.833	0.816	0.683	0.933	0.933	0.916	0.916	1	0.983	0.883	0.9	0.809	0.733	0.714	0.681	0.641	0.634	0.693	0.7	0.733	0.733	0.709	0.682	0.622
Cr-Sc28yqQ_4222_2917-mir-71	0.783	0.783	0.816	0.816	0.816	0.816	0.7	0.916	0.916	0.933	0.933	0.983	1	0.866	0.883	0.793	0.733	0.714	0.681	0.656	0.65	0.709	0.7	0.716	0.716	0.693	0.682	0.622
Tt-Scaffold_44678_43223-mir-71	0.766	0.766	0.75	0.75	0.8	0.8	0.683	0.883	0.883	0.85	0.866	0.883	0.866	1	0.966	0.777	0.716	0.714	0.651	0.611	0.634	0.661	0.65	0.683	0.683	0.693	0.65	0.606
Cr-Sc28yqQ_31371_31414-mir-71	0.783	0.783	0.766	0.766	0.816	0.816	0.683	0.9	0.9	0.866	0.883	0.9	0.883	0.966	1	0.793	0.733	0.73	0.666	0.626	0.634	0.661	0.65	0.683	0.683	0.709	0.666	0.606
Isc-Mir-71_pre	0.761	0.761	0.73	0.73	0.793	0.777	0.698	0.825	0.825	0.793	0.777	0.809	0.793	0.777	0.793	1	0.65	0.73	0.651	0.746	0.687	0.682	0.587	0.634	0.634	0.682	0.609	0.578
Bfl-Mir-71_pre	0.65	0.65	0.65	0.65	0.716	0.716	0.633	0.766	0.766	0.716	0.733	0.733	0.733	0.716	0.733	0.65	1	0.714	0.59	0.582	0.682	0.693	0.633	0.6	0.6	0.612	0.634	0.524
Tca-Mir-71_pre	0.698	0.698	0.666	0.666	0.761	0.746	0.682	0.73	0.73	0.714	0.698	0.714	0.714	0.714	0.73	0.73	0.714	1	0.727	0.701	0.718	0.666	0.65	0.634	0.634	0.73	0.64	0.562
Dpu-Mir-71_pre	0.681	0.681	0.696	0.696	0.696	0.712	0.621	0.651	0.651	0.651	0.651	0.681	0.681	0.651	0.666	0.651	0.59	0.727	1	0.701	0.626	0.59	0.606	0.621	0.621	0.666	0.597	0.567
Aae-Mir-71_pre	0.686	0.686	0.611	0.611	0.671	0.671	0.611	0.656	0.656	0.656	0.641	0.641	0.656	0.611	0.626	0.746	0.582	0.701	0.701	1	0.691	0.611	0.537	0.537	0.537	0.686	0.558	0.544
Pmi-Mir-71_pre	0.634	0.634	0.619	0.619	0.666	0.682	0.634	0.634	0.634	0.666	0.65	0.634	0.65	0.634	0.634	0.687	0.682	0.718	0.626	0.691	1	0.714	0.539	0.555	0.555	0.619	0.619	0.603
Spu-Mir-71_pre	0.629	0.629	0.645	0.645	0.677	0.693	0.709	0.693	0.693	0.709	0.693	0.693	0.709	0.661	0.661	0.682	0.693	0.666	0.59	0.611	0.714	1	0.725	0.693	0.693	0.629	0.634	0.587
Asu-Mir-71_pre	0.672	0.672	0.677	0.677	0.694	0.694	0.711	0.666	0.666	0.65	0.65	0.7	0.7	0.65	0.65	0.587	0.633	0.65	0.606	0.537	0.539	0.725	1	0.864	0.864	0.596	0.619	0.583
Cbr-Mir-71_pre	0.644	0.644	0.694	0.694	0.661	0.644	0.661	0.683	0.683	0.666	0.666	0.733	0.716	0.683	0.683	0.634	0.6	0.634	0.621	0.537	0.555	0.693	0.864	1	1	0.596	0.619	0.583
Cel-Mir-71_pre	0.644	0.644	0.694	0.694	0.661	0.644	0.661	0.683	0.683	0.666	0.666	0.733	0.716	0.683	0.683	0.634	0.6	0.634	0.621	0.537	0.555	0.693	0.864	1	1	0.596	0.619	0.583
Hme-Mir-71_pre	0.774	0.774	0.709	0.709	0.741	0.741	0.58	0.741	0.741	0.725	0.725	0.709	0.693	0.693	0.709	0.682	0.612	0.73	0.666	0.686	0.619	0.629	0.596	0.596	0.596	1	0.634	0.555
Cte-Mir-71_pre	0.65	0.65	0.682	0.682	0.65	0.666	0.619	0.682	0.682	0.666	0.666	0.682	0.682	0.65	0.666	0.609	0.634	0.64	0.597	0.558	0.619	0.634	0.619	0.619	0.619	0.634	1	0.571
Sko-Mir-71_pre	0.6	0.6	0.583	0.583	0.6	0.616	0.616	0.655	0.655	0.639	0.655	0.622	0.622	0.606	0.606	0.578	0.524	0.562	0.567	0.544	0.603	0.587	0.583	0.583	0.583	0.555	0.571	1
mir-87	Tt-Scaffold_11607_6287-mir-87	Cr-Sc28yqQ_29770_14429-mir-87	Tt-Scaffold_15334_7426-mir-87	Tt-Scaffold_11607_5794-mir-87	Cr-Sc28yqQ_29770_14571-mir-87	Tt-Scaffold_15334_8169-mir-87	Cr-Sc28yqQ_31357_20827-mir-87	Tt-Scaffold_15334_7286-mir-87	Tt-Scaffold_11093_2890-mir-87	Cr-Sc28yqQ_31398_43538-mir-87	Tt-Scaffold_11093_4443-mir-87	Tt-Scaffold_15334_7887-mir-87	Tt-Scaffold_15334_8167-mir-87	Tt-Scaffold_15334_7292-mir-87	Cr-Sc28yqQ_31357_20825-mir-87	Cr-Sc28yqQ_31357_21079-mir-87	Tt-Scaffold_11607_5796-mir-87	Cr-Sc28yqQ_29770_14569-mir-87	Tt-Scaffold_11093_2892-mir-87	Cr-Sc28yqQ_31398_43540-mir-87	Tt-Scaffold_11607_6285-mir-87	Cr-Sc28yqQ_29770_14427-mir-87	Tt-Scaffold_11093_4441-mir-87	Cr-Sc28yqQ_16617_10969-mir-87	Cr-Sc28yqQ_16619_10971-mir-87	Tt-Scaffold_15334_7428-mir-87	Cr-Sc28yqQ_31357_20703-mir-87	Tt-Scaffold_15334_7885-mir-87	Isc-Mir-87-o3_pre	Cte-Mir-87-o10_pre	Lgi-Mir-87_pre	Asu-Mir-87-o20_pre	Asu-Mir-87-o21_pre	Hme-Mir-87_pre	Tca-Mir-87-o18_pre	Cbr-Mir-87-o5_pre	Cel-Mir-87-o5_pre	Tca-Mir-87-o19_pre	Aae-Mir-87_pre	Dan-Mir-87-v1_pre	Dme-Mir-87-v1_pre	Dmo-Mir-87-v1_pre	Cte-Mir-87-o9_pre
Tt-Scaffold_11607_6287-mir-87	1	0.968	0.812	0.812	0.796	0.765	0.765	0.781	0.843	0.812	0.828	0.765	0.75	0.75	0.75	0.75	0.734	0.734	0.703	0.703	0.718	0.703	0.718	0.718	0.718	0.687	0.687	0.75	0.718	0.718	0.703	0.676	0.718	0.609	0.646	0.671	0.686	0.538	0.611	0.506	0.546	0.56	0.505
Cr-Sc28yqQ_29770_14429-mir-87	0.968	1	0.828	0.828	0.812	0.796	0.765	0.796	0.859	0.828	0.812	0.765	0.75	0.75	0.75	0.75	0.75	0.75	0.718	0.718	0.703	0.687	0.703	0.703	0.703	0.703	0.703	0.75	0.718	0.718	0.718	0.692	0.718	0.625	0.661	0.671	0.686	0.538	0.611	0.506	0.546	0.546	0.517
Tt-Scaffold_15334_7426-mir-87	0.812	0.828	1	0.796	0.781	0.765	0.734	0.812	0.75	0.75	0.828	0.703	0.734	0.734	0.734	0.734	0.75	0.75	0.703	0.703	0.703	0.687	0.703	0.703	0.703	0.687	0.687	0.718	0.734	0.671	0.703	0.63	0.671	0.671	0.661	0.671	0.641	0.553	0.611	0.52	0.52	0.52	0.541
Tt-Scaffold_11607_5794-mir-87	0.812	0.828	0.796	1	0.983	0.885	0.852	0.838	0.901	0.868	0.836	0.754	0.746	0.746	0.746	0.746	0.746	0.746	0.73	0.73	0.704	0.704	0.704	0.704	0.704	0.709	0.709	0.725	0.698	0.754	0.677	0.698	0.774	0.672	0.682	0.681	0.641	0.523	0.597	0.5	0.513	0.493	0.517
Cr-Sc28yqQ_29770_14571-mir-87	0.796	0.812	0.781	0.983	1	0.885	0.852	0.822	0.885	0.852	0.819	0.737	0.746	0.746	0.746	0.746	0.746	0.746	0.73	0.73	0.704	0.704	0.704	0.704	0.704	0.709	0.709	0.725	0.698	0.754	0.661	0.698	0.758	0.672	0.666	0.696	0.656	0.523	0.597	0.5	0.513	0.493	0.505
Tt-Scaffold_15334_8169-mir-87	0.765	0.796	0.765	0.885	0.885	1	0.967	0.79	0.836	0.819	0.786	0.721	0.73	0.73	0.73	0.73	0.73	0.73	0.73	0.73	0.721	0.721	0.754	0.754	0.754	0.741	0.741	0.741	0.682	0.737	0.693	0.714	0.725	0.704	0.666	0.681	0.656	0.587	0.611	0.513	0.527	0.52	0.505
Cr-Sc28yqQ_31357_20827-mir-87	0.765	0.765	0.734	0.852	0.852	0.967	1	0.758	0.803	0.786	0.77	0.688	0.714	0.714	0.714	0.714	0.714	0.714	0.714	0.714	0.754	0.754	0.786	0.786	0.786	0.741	0.741	0.758	0.682	0.704	0.661	0.698	0.725	0.672	0.634	0.681	0.656	0.603	0.611	0.5	0.513	0.506	0.505
Tt-Scaffold_15334_7286-mir-87	0.781	0.796	0.812	0.838	0.822	0.79	0.758	1	0.87	0.87	0.758	0.758	0.698	0.698	0.698	0.698	0.698	0.698	0.666	0.666	0.741	0.758	0.725	0.725	0.725	0.709	0.709	0.741	0.698	0.725	0.758	0.698	0.725	0.709	0.65	0.681	0.671	0.571	0.638	0.527	0.527	0.52	0.505
Tt-Scaffold_11093_2890-mir-87	0.843	0.859	0.75	0.901	0.885	0.836	0.803	0.87	1	0.966	0.786	0.77	0.714	0.714	0.714	0.714	0.698	0.698	0.682	0.682	0.704	0.721	0.721	0.721	0.721	0.661	0.661	0.758	0.682	0.77	0.725	0.682	0.741	0.672	0.682	0.681	0.671	0.523	0.611	0.486	0.513	0.493	0.505
Cr-Sc28yqQ_31398_43538-mir-87	0.812	0.828	0.75	0.868	0.852	0.819	0.786	0.87	0.966	1	0.754	0.786	0.698	0.698	0.698	0.698	0.682	0.682	0.666	0.666	0.721	0.737	0.737	0.737	0.737	0.661	0.661	0.725	0.666	0.737	0.725	0.65	0.709	0.688	0.666	0.666	0.656	0.523	0.611	0.513	0.54	0.52	0.494
Tt-Scaffold_11093_4443-mir-87	0.828	0.812	0.828	0.836	0.819	0.786	0.77	0.758	0.786	0.754	1	0.754	0.761	0.761	0.761	0.761	0.761	0.761	0.746	0.746	0.688	0.688	0.737	0.737	0.737	0.677	0.677	0.758	0.714	0.721	0.693	0.65	0.693	0.639	0.682	0.666	0.656	0.555	0.597	0.486	0.513	0.52	0.529
Tt-Scaffold_15334_7887-mir-87	0.765	0.765	0.703	0.754	0.737	0.721	0.688	0.758	0.77	0.786	0.754	1	0.682	0.682	0.682	0.682	0.65	0.65	0.619	0.619	0.688	0.688	0.721	0.721	0.721	0.693	0.693	0.693	0.65	0.704	0.693	0.634	0.645	0.655	0.603	0.651	0.626	0.539	0.541	0.5	0.513	0.533	0.482
Tt-Scaffold_15334_8167-mir-87	0.75	0.75	0.734	0.746	0.746	0.73	0.714	0.698	0.714	0.698	0.761	0.682	1	1	1	1	0.932	0.932	0.915	0.915	0.698	0.698	0.746	0.746	0.746	0.754	0.754	0.746	0.762	0.714	0.711	0.687	0.682	0.603	0.593	0.656	0.626	0.6	0.569	0.466	0.466	0.48	0.494
Tt-Scaffold_15334_7292-mir-87	0.75	0.75	0.734	0.746	0.746	0.73	0.714	0.698	0.714	0.698	0.761	0.682	1	1	1	1	0.932	0.932	0.915	0.915	0.698	0.698	0.746	0.746	0.746	0.754	0.754	0.746	0.762	0.714	0.711	0.687	0.682	0.603	0.593	0.656	0.626	0.6	0.569	0.466	0.466	0.48	0.494
Cr-Sc28yqQ_31357_20825-mir-87	0.75	0.75	0.734	0.746	0.746	0.73	0.714	0.698	0.714	0.698	0.761	0.682	1	1	1	1	0.932	0.932	0.915	0.915	0.698	0.698	0.746	0.746	0.746	0.754	0.754	0.746	0.762	0.714	0.711	0.687	0.682	0.603	0.593	0.656	0.626	0.6	0.569	0.466	0.466	0.48	0.494
Cr-Sc28yqQ_31357_21079-mir-87	0.75	0.75	0.734	0.746	0.746	0.73	0.714	0.698	0.714	0.698	0.761	0.682	1	1	1	1	0.932	0.932	0.915	0.915	0.698	0.698	0.746	0.746	0.746	0.754	0.754	0.746	0.762	0.714	0.711	0.687	0.682	0.603	0.593	0.656	0.626	0.6	0.569	0.466	0.466	0.48	0.494
Tt-Scaffold_11607_5796-mir-87	0.734	0.75	0.75	0.746	0.746	0.73	0.714	0.698	0.698	0.682	0.761	0.65	0.932	0.932	0.932	0.932	1	1	0.898	0.898	0.73	0.73	0.73	0.73	0.73	0.77	0.77	0.761	0.779	0.698	0.694	0.687	0.666	0.619	0.609	0.641	0.656	0.6	0.541	0.466	0.453	0.466	0.494
Cr-Sc28yqQ_29770_14569-mir-87	0.734	0.75	0.75	0.746	0.746	0.73	0.714	0.698	0.698	0.682	0.761	0.65	0.932	0.932	0.932	0.932	1	1	0.898	0.898	0.73	0.73	0.73	0.73	0.73	0.77	0.77	0.761	0.779	0.698	0.694	0.687	0.666	0.619	0.609	0.641	0.656	0.6	0.541	0.466	0.453	0.466	0.494
Tt-Scaffold_11093_2892-mir-87	0.703	0.718	0.703	0.73	0.73	0.73	0.714	0.666	0.682	0.666	0.746	0.619	0.915	0.915	0.915	0.915	0.898	0.898	1	1	0.714	0.714	0.746	0.746	0.746	0.803	0.803	0.746	0.745	0.666	0.694	0.703	0.65	0.603	0.593	0.626	0.626	0.566	0.569	0.48	0.493	0.48	0.494
Cr-Sc28yqQ_31398_43540-mir-87	0.703	0.718	0.703	0.73	0.73	0.73	0.714	0.666	0.682	0.666	0.746	0.619	0.915	0.915	0.915	0.915	0.898	0.898	1	1	0.714	0.714	0.746	0.746	0.746	0.803	0.803	0.746	0.745	0.666	0.694	0.703	0.65	0.603	0.593	0.626	0.626	0.566	0.569	0.48	0.493	0.48	0.494
Tt-Scaffold_11607_6285-mir-87	0.718	0.703	0.703	0.704	0.704	0.721	0.754	0.741	0.704	0.721	0.688	0.688	0.698	0.698	0.698	0.698	0.73	0.73	0.714	0.714	1	0.983	0.885	0.885	0.885	0.806	0.806	0.838	0.698	0.672	0.629	0.634	0.661	0.704	0.571	0.651	0.671	0.619	0.611	0.54	0.527	0.506	0.494
Cr-Sc28yqQ_29770_14427-mir-87	0.703	0.687	0.687	0.704	0.704	0.721	0.754	0.758	0.721	0.737	0.688	0.688	0.698	0.698	0.698	0.698	0.73	0.73	0.714	0.714	0.983	1	0.885	0.885	0.885	0.806	0.806	0.838	0.698	0.688	0.629	0.65	0.661	0.721	0.571	0.651	0.671	0.619	0.611	0.527	0.513	0.506	0.494
Tt-Scaffold_11093_4441-mir-87	0.718	0.703	0.703	0.704	0.704	0.754	0.786	0.725	0.721	0.737	0.737	0.721	0.746	0.746	0.746	0.746	0.73	0.73	0.746	0.746	0.885	0.885	1	1	1	0.806	0.806	0.87	0.666	0.655	0.645	0.634	0.629	0.655	0.619	0.666	0.686	0.587	0.597	0.513	0.513	0.506	0.517
Cr-Sc28yqQ_16617_10969-mir-87	0.718	0.703	0.703	0.704	0.704	0.754	0.786	0.725	0.721	0.737	0.737	0.721	0.746	0.746	0.746	0.746	0.73	0.73	0.746	0.746	0.885	0.885	1	1	1	0.806	0.806	0.87	0.666	0.655	0.645	0.634	0.629	0.655	0.619	0.666	0.686	0.587	0.597	0.513	0.513	0.506	0.517
Cr-Sc28yqQ_16619_10971-mir-87	0.718	0.703	0.703	0.704	0.704	0.754	0.786	0.725	0.721	0.737	0.737	0.721	0.746	0.746	0.746	0.746	0.73	0.73	0.746	0.746	0.885	0.885	1	1	1	0.806	0.806	0.87	0.666	0.655	0.645	0.634	0.629	0.655	0.619	0.666	0.686	0.587	0.597	0.513	0.513	0.506	0.517
Tt-Scaffold_15334_7428-mir-87	0.687	0.703	0.687	0.709	0.709	0.741	0.741	0.709	0.661	0.661	0.677	0.693	0.754	0.754	0.754	0.754	0.77	0.77	0.803	0.803	0.806	0.806	0.806	0.806	0.806	1	0.983	0.806	0.655	0.629	0.616	0.682	0.655	0.645	0.571	0.636	0.641	0.59	0.555	0.5	0.486	0.493	0.482
Cr-Sc28yqQ_31357_20703-mir-87	0.687	0.703	0.687	0.709	0.709	0.741	0.741	0.709	0.661	0.661	0.677	0.693	0.754	0.754	0.754	0.754	0.77	0.77	0.803	0.803	0.806	0.806	0.806	0.806	0.806	0.983	1	0.806	0.655	0.629	0.616	0.682	0.645	0.645	0.571	0.651	0.656	0.59	0.555	0.5	0.486	0.493	0.494
Tt-Scaffold_15334_7885-mir-87	0.75	0.75	0.718	0.725	0.725	0.741	0.758	0.741	0.758	0.725	0.758	0.693	0.746	0.746	0.746	0.746	0.761	0.761	0.746	0.746	0.838	0.838	0.87	0.87	0.87	0.806	0.806	1	0.698	0.709	0.661	0.666	0.693	0.693	0.682	0.696	0.731	0.619	0.652	0.513	0.513	0.493	0.529
Isc-Mir-87-o3_pre	0.718	0.718	0.734	0.698	0.698	0.682	0.682	0.698	0.682	0.666	0.714	0.65	0.762	0.762	0.762	0.762	0.779	0.779	0.745	0.745	0.698	0.698	0.666	0.666	0.666	0.655	0.655	0.698	1	0.73	0.779	0.656	0.682	0.619	0.515	0.671	0.641	0.616	0.597	0.533	0.493	0.533	0.482
Cte-Mir-87-o10_pre	0.718	0.718	0.671	0.754	0.754	0.737	0.704	0.725	0.77	0.737	0.721	0.704	0.714	0.714	0.714	0.714	0.698	0.698	0.666	0.666	0.672	0.688	0.655	0.655	0.655	0.629	0.629	0.709	0.73	1	0.741	0.714	0.741	0.639	0.571	0.681	0.686	0.523	0.527	0.5	0.472	0.493	0.482
Lgi-Mir-87_pre	0.703	0.718	0.703	0.677	0.661	0.693	0.661	0.758	0.725	0.725	0.693	0.693	0.711	0.711	0.711	0.711	0.694	0.694	0.694	0.694	0.629	0.629	0.645	0.645	0.645	0.616	0.616	0.661	0.779	0.741	1	0.619	0.645	0.629	0.603	0.621	0.611	0.61	0.569	0.486	0.472	0.493	0.458
Asu-Mir-87-o20_pre	0.676	0.692	0.63	0.698	0.698	0.714	0.698	0.698	0.682	0.65	0.65	0.634	0.687	0.687	0.687	0.687	0.687	0.687	0.703	0.703	0.634	0.65	0.634	0.634	0.634	0.682	0.682	0.666	0.656	0.714	0.619	1	0.761	0.571	0.507	0.686	0.661	0.555	0.561	0.486	0.513	0.466	0.453
Asu-Mir-87-o21_pre	0.718	0.718	0.671	0.774	0.758	0.725	0.725	0.725	0.741	0.709	0.693	0.645	0.682	0.682	0.682	0.682	0.666	0.666	0.65	0.65	0.661	0.661	0.629	0.629	0.629	0.655	0.645	0.693	0.682	0.741	0.645	0.761	1	0.58	0.539	0.784	0.727	0.539	0.597	0.486	0.527	0.466	0.482
Hme-Mir-87_pre	0.609	0.625	0.671	0.672	0.672	0.704	0.672	0.709	0.672	0.688	0.639	0.655	0.603	0.603	0.603	0.603	0.619	0.619	0.603	0.603	0.704	0.721	0.655	0.655	0.655	0.645	0.645	0.693	0.619	0.639	0.629	0.571	0.58	1	0.73	0.59	0.582	0.65	0.569	0.486	0.472	0.48	0.423
Tca-Mir-87-o18_pre	0.646	0.661	0.661	0.682	0.666	0.666	0.634	0.65	0.682	0.666	0.682	0.603	0.593	0.593	0.593	0.593	0.609	0.609	0.593	0.593	0.571	0.571	0.619	0.619	0.619	0.571	0.571	0.682	0.515	0.571	0.603	0.507	0.539	0.73	1	0.552	0.573	0.634	0.52	0.405	0.432	0.413	0.441
Cbr-Mir-87-o5_pre	0.671	0.671	0.671	0.681	0.696	0.681	0.681	0.681	0.681	0.666	0.666	0.651	0.656	0.656	0.656	0.656	0.641	0.641	0.626	0.626	0.651	0.651	0.666	0.666	0.666	0.636	0.651	0.696	0.671	0.681	0.621	0.686	0.784	0.59	0.552	1	0.939	0.552	0.589	0.48	0.52	0.473	0.534
Cel-Mir-87-o5_pre	0.686	0.686	0.641	0.641	0.656	0.656	0.656	0.671	0.671	0.656	0.656	0.626	0.626	0.626	0.626	0.626	0.656	0.656	0.626	0.626	0.671	0.671	0.686	0.686	0.686	0.641	0.656	0.731	0.641	0.686	0.611	0.661	0.727	0.582	0.573	0.939	1	0.529	0.575	0.473	0.486	0.473	0.534
Tca-Mir-87-o19_pre	0.538	0.538	0.553	0.523	0.523	0.587	0.603	0.571	0.523	0.523	0.555	0.539	0.6	0.6	0.6	0.6	0.6	0.6	0.566	0.566	0.619	0.619	0.587	0.587	0.587	0.59	0.59	0.619	0.616	0.523	0.61	0.555	0.539	0.65	0.634	0.552	0.529	1	0.534	0.445	0.445	0.44	0.395
Aae-Mir-87_pre	0.611	0.611	0.611	0.597	0.597	0.611	0.611	0.638	0.611	0.611	0.597	0.541	0.569	0.569	0.569	0.569	0.541	0.541	0.569	0.569	0.611	0.611	0.597	0.597	0.597	0.555	0.555	0.652	0.597	0.527	0.569	0.561	0.597	0.569	0.52	0.589	0.575	0.534	1	0.621	0.635	0.594	0.482
Dan-Mir-87-v1_pre	0.506	0.506	0.52	0.5	0.5	0.513	0.5	0.527	0.486	0.513	0.486	0.5	0.466	0.466	0.466	0.466	0.466	0.466	0.48	0.48	0.54	0.527	0.513	0.513	0.513	0.5	0.5	0.513	0.533	0.5	0.486	0.486	0.486	0.486	0.405	0.48	0.473	0.445	0.621	1	0.888	0.876	0.46
Dme-Mir-87-v1_pre	0.546	0.546	0.52	0.513	0.513	0.527	0.513	0.527	0.513	0.54	0.513	0.513	0.466	0.466	0.466	0.466	0.453	0.453	0.493	0.493	0.527	0.513	0.513	0.513	0.513	0.486	0.486	0.513	0.493	0.472	0.472	0.513	0.527	0.472	0.432	0.52	0.486	0.445	0.635	0.888	1	0.835	0.46
Dmo-Mir-87-v1_pre	0.56	0.546	0.52	0.493	0.493	0.52	0.506	0.52	0.493	0.52	0.52	0.533	0.48	0.48	0.48	0.48	0.466	0.466	0.48	0.48	0.506	0.506	0.506	0.506	0.506	0.493	0.493	0.493	0.533	0.493	0.493	0.466	0.466	0.48	0.413	0.473	0.473	0.44	0.594	0.876	0.835	1	0.449
Cte-Mir-87-o9_pre	0.505	0.517	0.541	0.517	0.505	0.505	0.505	0.505	0.505	0.494	0.529	0.482	0.494	0.494	0.494	0.494	0.494	0.494	0.494	0.494	0.494	0.494	0.517	0.517	0.517	0.482	0.494	0.529	0.482	0.482	0.458	0.453	0.482	0.423	0.441	0.534	0.534	0.395	0.482	0.46	0.46	0.449	1
mir-100	Tt-Scaffold_44450_33010-mir-100	Cr-Sc28yqQ_31292_19658-mir-100	Cr-Sc28yqQ_31391_42393-mir-100	Cr-Sc28yqQ_31364_25760-mir-100	Cr-Sc28yqQ_27127_12733-mir-100	Cr-Sc28yqQ_27129_12743-mir-100	tca-mir-100	isc-mir-100	dme-mir-100
Tt-Scaffold_44450_33010-mir-100	1	1	1	0.797	0.73	0.73	0.609	0.656	0.609
Cr-Sc28yqQ_31292_19658-mir-100	1	1	1	0.797	0.73	0.73	0.609	0.656	0.609
Cr-Sc28yqQ_31391_42393-mir-100	1	1	1	0.797	0.73	0.73	0.609	0.656	0.609
Cr-Sc28yqQ_31364_25760-mir-100	0.797	0.797	0.797	1	0.666	0.666	0.59	0.597	0.575
Cr-Sc28yqQ_27127_12733-mir-100	0.73	0.73	0.73	0.666	1	1	0.59	0.645	0.573
Cr-Sc28yqQ_27129_12743-mir-100	0.73	0.73	0.73	0.666	1	1	0.59	0.645	0.573
tca-mir-100	0.609	0.609	0.609	0.59	0.59	0.59	1	0.629	0.655
isc-mir-100	0.656	0.656	0.656	0.597	0.645	0.645	0.629	1	0.548
dme-mir-100	0.609	0.609	0.609	0.575	0.573	0.573	0.655	0.548	1
mir-153	Tt-Scaffold_11093_2701-mir-153	Cr-Sc28yqQ_10676_7949-mir-153	Tt-Scaffold_11607_5857-mir-153	Cr-Sc28yqQ_29770_14474-mir-153	Tt-Scaffold_15334_7215-mir-153	Cr-Sc28yqQ_31357_21206-mir-153	Tt-Scaffold_11093_2695-mir-153	Cr-Sc28yqQ_10676_7945-mir-153	Tt-Scaffold_15334_7485-mir-153	Cr-Sc28yqQ_31357_20770-mir-153	Tt-Scaffold_11607_6294-mir-153	Cr-Sc28yqQ_29770_14446-mir-153	isc-mir-153	dpu-mir-153	cte-mir-153
Tt-Scaffold_11093_2701-mir-153	1	0.966	0.931	0.931	0.862	0.862	0.775	0.762	0.827	0.827	0.881	0.864	0.83	0.758	0.619
Cr-Sc28yqQ_10676_7949-mir-153	0.966	1	0.898	0.931	0.862	0.862	0.775	0.793	0.827	0.827	0.85	0.864	0.83	0.758	0.619
Tt-Scaffold_11607_5857-mir-153	0.931	0.898	1	0.948	0.879	0.879	0.793	0.779	0.844	0.844	0.881	0.864	0.847	0.806	0.634
Cr-Sc28yqQ_29770_14474-mir-153	0.931	0.931	0.948	1	0.894	0.894	0.842	0.827	0.842	0.842	0.881	0.896	0.862	0.819	0.645
Tt-Scaffold_15334_7215-mir-153	0.862	0.862	0.879	0.894	1	1	0.807	0.793	0.842	0.842	0.83	0.844	0.81	0.786	0.629
Cr-Sc28yqQ_31357_21206-mir-153	0.862	0.862	0.879	0.894	1	1	0.807	0.793	0.842	0.842	0.83	0.844	0.81	0.786	0.629
Tt-Scaffold_11093_2695-mir-153	0.775	0.775	0.793	0.842	0.807	0.807	1	0.982	0.807	0.807	0.796	0.793	0.81	0.77	0.629
Cr-Sc28yqQ_10676_7945-mir-153	0.762	0.793	0.779	0.827	0.793	0.793	0.982	1	0.793	0.793	0.783	0.779	0.796	0.758	0.619
Tt-Scaffold_15334_7485-mir-153	0.827	0.827	0.844	0.842	0.842	0.842	0.807	0.793	1	1	0.847	0.827	0.81	0.803	0.629
Cr-Sc28yqQ_31357_20770-mir-153	0.827	0.827	0.844	0.842	0.842	0.842	0.807	0.793	1	1	0.847	0.827	0.81	0.803	0.629
Tt-Scaffold_11607_6294-mir-153	0.881	0.85	0.881	0.881	0.83	0.83	0.796	0.783	0.847	0.847	1	0.949	0.83	0.793	0.634
Cr-Sc28yqQ_29770_14446-mir-153	0.864	0.864	0.864	0.896	0.844	0.844	0.793	0.779	0.827	0.827	0.949	1	0.827	0.79	0.629
isc-mir-153	0.83	0.83	0.847	0.862	0.81	0.81	0.81	0.796	0.81	0.81	0.83	0.827	1	0.774	0.693
dpu-mir-153	0.758	0.758	0.806	0.819	0.786	0.786	0.77	0.758	0.803	0.803	0.793	0.79	0.774	1	0.709
cte-mir-153	0.619	0.619	0.634	0.645	0.629	0.629	0.629	0.619	0.629	0.629	0.634	0.629	0.693	0.709	1
mir-193	Tt-Scaffold_17368_16313-mir-193	Cr-Sc28yqQ_10676_9584-mir-193	Tt-Scaffold_44678_42279-mir-193	Tt-Scaffold_15738_8403-mir-193	Cr-Sc28yqQ_31367_27185-mir-193	Cr-Sc28yqQ_31367_28280-mir-193	tca-mir-193	dpu-mir-193	aae-mir-193	dme-mir-193
Tt-Scaffold_17368_16313-mir-193	1	0.907	0.723	0.707	0.615	0.615	0.707	0.575	0.582	0.469
Cr-Sc28yqQ_10676_9584-mir-193	0.907	1	0.698	0.682	0.677	0.677	0.615	0.515	0.507	0.407
Tt-Scaffold_44678_42279-mir-193	0.723	0.698	1	0.873	0.761	0.761	0.569	0.56	0.582	0.469
Tt-Scaffold_15738_8403-mir-193	0.707	0.682	0.873	1	0.888	0.888	0.6	0.56	0.597	0.456
Cr-Sc28yqQ_31367_27185-mir-193	0.615	0.677	0.761	0.888	1	1	0.523	0.469	0.537	0.382
Cr-Sc28yqQ_31367_28280-mir-193	0.615	0.677	0.761	0.888	1	1	0.523	0.469	0.537	0.382
tca-mir-193	0.707	0.615	0.569	0.6	0.523	0.523	1	0.677	0.567	0.432
dpu-mir-193	0.575	0.515	0.56	0.56	0.469	0.469	0.677	1	0.611	0.53
aae-mir-193	0.582	0.507	0.582	0.597	0.537	0.537	0.567	0.611	1	0.604
dme-mir-193	0.469	0.407	0.469	0.456	0.382	0.382	0.432	0.53	0.604	1
mir-219	Tt-Scaffold_19944_19310-mir-219	Cr-Sc28yqQ_6210_4664-mir-219	Tt-Scaffold_44553_38551-mir-219	Cr-Sc28yqQ_9435_5905-mir-219	Tt-Scaffold_44553_37783-mir-219	Cr-Sc28yqQ_31377_35811-mir-219	Tt-Scaffold_44676_39454-mir-219	Cr-Sc28yqQ_31364_26219-mir-219	Tt-Scaffold_11093_2330-mir-219	Cr-Sc28yqQ_10676_7560-mir-219	tca-mir-219	isc-mir-219	dpu-mir-219	dme-mir-219
Tt-Scaffold_19944_19310-mir-219	1	0.966	0.833	0.85	0.85	0.866	0.916	0.9	0.85	0.85	0.833	0.8	0.737	0.677
Cr-Sc28yqQ_6210_4664-mir-219	0.966	1	0.862	0.879	0.879	0.896	0.9	0.931	0.833	0.833	0.847	0.8	0.721	0.661
Tt-Scaffold_44553_38551-mir-219	0.833	0.862	1	0.982	0.91	0.894	0.83	0.859	0.813	0.813	0.779	0.779	0.754	0.693
Cr-Sc28yqQ_9435_5905-mir-219	0.85	0.879	0.982	1	0.894	0.912	0.847	0.877	0.83	0.83	0.796	0.796	0.754	0.693
Tt-Scaffold_44553_37783-mir-219	0.85	0.879	0.91	0.894	1	0.982	0.847	0.877	0.796	0.796	0.813	0.779	0.704	0.677
Cr-Sc28yqQ_31377_35811-mir-219	0.866	0.896	0.894	0.912	0.982	1	0.864	0.894	0.813	0.813	0.83	0.796	0.704	0.677
Tt-Scaffold_44676_39454-mir-219	0.916	0.9	0.83	0.847	0.847	0.864	1	0.966	0.864	0.864	0.8	0.813	0.77	0.661
Cr-Sc28yqQ_31364_26219-mir-219	0.9	0.931	0.859	0.877	0.877	0.894	0.966	1	0.847	0.847	0.813	0.813	0.754	0.661
Tt-Scaffold_11093_2330-mir-219	0.85	0.833	0.813	0.83	0.796	0.813	0.864	0.847	1	1	0.733	0.83	0.754	0.661
Cr-Sc28yqQ_10676_7560-mir-219	0.85	0.833	0.813	0.83	0.796	0.813	0.864	0.847	1	1	0.733	0.83	0.754	0.661
tca-mir-219	0.833	0.847	0.779	0.796	0.813	0.83	0.8	0.813	0.733	0.733	1	0.783	0.754	0.693
isc-mir-219	0.8	0.8	0.779	0.796	0.779	0.796	0.813	0.813	0.83	0.83	0.783	1	0.754	0.645
dpu-mir-219	0.737	0.721	0.754	0.754	0.704	0.704	0.77	0.754	0.754	0.754	0.754	0.754	1	0.709
dme-mir-219	0.677	0.661	0.693	0.693	0.677	0.677	0.661	0.661	0.661	0.661	0.693	0.645	0.709	1
mir-277	Tt-Scaffold_15738_10452-mir-277	Cr-Sc28yqQ_31367_28814-mir-277	Tt-Scaffold_38742_30119-mir-277	Cr-Sc28yqQ_31364_27092-mir-277	Aae-Mir-277_pre	Dan-Mir-277_pre	Dmo-Mir-277_pre	Dme-Mir-277_pre	Tca-Mir-277_pre
Tt-Scaffold_15738_10452-mir-277	1	1	0.75	0.75	0.521	0.531	0.531	0.515	0.565
Cr-Sc28yqQ_31367_28814-mir-277	1	1	0.75	0.75	0.521	0.531	0.531	0.515	0.565
Tt-Scaffold_38742_30119-mir-277	0.75	0.75	1	1	0.492	0.546	0.546	0.515	0.565
Cr-Sc28yqQ_31364_27092-mir-277	0.75	0.75	1	1	0.492	0.546	0.546	0.515	0.565
Aae-Mir-277_pre	0.521	0.521	0.492	0.492	1	0.704	0.704	0.69	0.63
Dan-Mir-277_pre	0.531	0.531	0.546	0.546	0.704	1	1	0.953	0.739
Dmo-Mir-277_pre	0.531	0.531	0.546	0.546	0.704	1	1	0.953	0.739
Dme-Mir-277_pre	0.515	0.515	0.515	0.515	0.69	0.953	0.953	1	0.724
Tca-Mir-277_pre	0.565	0.565	0.565	0.565	0.63	0.739	0.739	0.724	1
mir-281	Tt-Scaffold_17368_16506-mir-281	Tt-Scaffold_20539_20477-mir-281	Cr-Sc28yqQ_15102_10762-mir-281	Cr-Sc28yqQ_15103_10764-mir-281	Cr-Sc28yqQ_31398_44466-mir-281	Tt-Scaffold_44678_44051-mir-281	Cr-Sc28yqQ_29814_17822-mir-281	Tt-Scaffold_15738_8437-mir-281	Cr-Sc28yqQ_31367_27285-mir-281	dpu-mir-281	Tt-Scaffold_44553_38599-mir-281	Cr-Sc28yqQ_9435_6676-mir-281	dme-mir-281-1	tca-mir-281	aae-mir-281	dme-mir-281-2
Tt-Scaffold_17368_16506-mir-281	1	0.947	0.931	0.931	0.948	0.912	0.896	0.859	0.862	0.656	0.754	0.741	0.611	0.719	0.694	0.582
Tt-Scaffold_20539_20477-mir-281	0.947	1	0.982	0.982	0.965	0.912	0.896	0.912	0.913	0.641	0.736	0.724	0.597	0.701	0.694	0.582
Cr-Sc28yqQ_15102_10762-mir-281	0.931	0.982	1	1	0.982	0.896	0.913	0.896	0.931	0.656	0.724	0.741	0.597	0.689	0.711	0.582
Cr-Sc28yqQ_15103_10764-mir-281	0.931	0.982	1	1	0.982	0.896	0.913	0.896	0.931	0.656	0.724	0.741	0.597	0.689	0.711	0.582
Cr-Sc28yqQ_31398_44466-mir-281	0.948	0.965	0.982	0.982	1	0.913	0.931	0.879	0.913	0.656	0.724	0.741	0.611	0.689	0.728	0.597
Tt-Scaffold_44678_44051-mir-281	0.912	0.912	0.896	0.896	0.913	1	0.982	0.929	0.896	0.641	0.719	0.706	0.597	0.719	0.711	0.597
Cr-Sc28yqQ_29814_17822-mir-281	0.896	0.896	0.913	0.913	0.931	0.982	1	0.913	0.913	0.656	0.706	0.724	0.597	0.706	0.728	0.597
Tt-Scaffold_15738_8437-mir-281	0.859	0.912	0.896	0.896	0.879	0.929	0.913	1	0.965	0.671	0.701	0.689	0.611	0.754	0.711	0.597
Cr-Sc28yqQ_31367_27285-mir-281	0.862	0.913	0.931	0.931	0.913	0.896	0.913	0.965	1	0.686	0.689	0.706	0.626	0.758	0.745	0.597
dpu-mir-281	0.656	0.641	0.656	0.656	0.656	0.641	0.656	0.671	0.686	1	0.626	0.641	0.666	0.701	0.701	0.626
Tt-Scaffold_44553_38599-mir-281	0.754	0.736	0.724	0.724	0.724	0.719	0.706	0.701	0.689	0.626	1	0.982	0.597	0.75	0.644	0.597
Cr-Sc28yqQ_9435_6676-mir-281	0.741	0.724	0.741	0.741	0.741	0.706	0.724	0.689	0.706	0.641	0.982	1	0.597	0.736	0.661	0.597
dme-mir-281-1	0.611	0.597	0.597	0.597	0.611	0.597	0.597	0.611	0.626	0.666	0.597	0.597	1	0.716	0.761	0.768
tca-mir-281	0.719	0.701	0.689	0.689	0.689	0.719	0.706	0.754	0.758	0.701	0.75	0.736	0.716	1	0.813	0.686
aae-mir-281	0.694	0.694	0.711	0.711	0.728	0.711	0.728	0.711	0.745	0.701	0.644	0.661	0.761	0.813	1	0.746
dme-mir-281-2	0.582	0.582	0.582	0.582	0.597	0.597	0.597	0.597	0.597	0.626	0.597	0.597	0.768	0.686	0.746	1
mir-307	Tt-Scaffold_11093_4855-mir-307	Tt-Scaffold_44553_36913-mir-307	Cr-Sc28yqQ_9435_6158-mir-307	Cr-Sc28yqQ_15046_10753-mir-307	Tt-Scaffold_44450_31997-mir-307	Cr-Sc28yqQ_31391_39603-mir-307	Tt-Scaffold_20792_23105-mir-307	Cr-Sc28yqQ_31371_32206-mir-307	Tt-Scaffold_44553_36333-mir-307	Cr-Sc28yqQ_31377_34864-mir-307	Isc-mir-307	Aae-mir-307	Tca-mir-307	Dan-mir-307	Dme-mir-307a	Dme-mir-307b
Tt-Scaffold_11093_4855-mir-307	1	0.983	0.983	0.967	0.919	0.935	0.822	0.79	0.822	0.822	0.734	0.687	0.723	0.696	0.696	0.593
Tt-Scaffold_44553_36913-mir-307	0.983	1	1	0.983	0.935	0.951	0.838	0.806	0.838	0.838	0.75	0.703	0.738	0.712	0.712	0.609
Cr-Sc28yqQ_9435_6158-mir-307	0.983	1	1	0.983	0.935	0.951	0.838	0.806	0.838	0.838	0.75	0.703	0.738	0.712	0.712	0.609
Cr-Sc28yqQ_15046_10753-mir-307	0.967	0.983	0.983	1	0.951	0.967	0.822	0.79	0.822	0.822	0.734	0.703	0.738	0.712	0.712	0.609
Tt-Scaffold_44450_31997-mir-307	0.919	0.935	0.935	0.951	1	0.983	0.806	0.774	0.774	0.774	0.734	0.671	0.707	0.666	0.666	0.609
Cr-Sc28yqQ_31391_39603-mir-307	0.935	0.951	0.951	0.967	0.983	1	0.822	0.79	0.79	0.79	0.734	0.671	0.707	0.681	0.681	0.593
Tt-Scaffold_20792_23105-mir-307	0.822	0.838	0.838	0.822	0.806	0.822	1	0.967	0.887	0.887	0.734	0.734	0.753	0.772	0.772	0.578
Cr-Sc28yqQ_31371_32206-mir-307	0.79	0.806	0.806	0.79	0.774	0.79	0.967	1	0.87	0.854	0.703	0.718	0.738	0.757	0.757	0.596
Tt-Scaffold_44553_36333-mir-307	0.822	0.838	0.838	0.822	0.774	0.79	0.887	0.87	1	0.967	0.718	0.734	0.738	0.757	0.757	0.562
Cr-Sc28yqQ_31377_34864-mir-307	0.822	0.838	0.838	0.822	0.774	0.79	0.887	0.854	0.967	1	0.734	0.734	0.738	0.757	0.757	0.578
Isc-mir-307	0.734	0.75	0.75	0.734	0.734	0.734	0.734	0.703	0.718	0.734	1	0.687	0.676	0.681	0.681	0.545
Aae-mir-307	0.687	0.703	0.703	0.703	0.671	0.671	0.734	0.718	0.734	0.734	0.687	1	0.868	0.787	0.787	0.606
Tca-mir-307	0.723	0.738	0.738	0.738	0.707	0.707	0.753	0.738	0.738	0.738	0.676	0.868	1	0.776	0.776	0.567
Dan-mir-307	0.696	0.712	0.712	0.712	0.666	0.681	0.772	0.757	0.757	0.757	0.681	0.787	0.776	1	1	0.56
Dme-mir-307a	0.696	0.712	0.712	0.712	0.666	0.681	0.772	0.757	0.757	0.757	0.681	0.787	0.776	1	1	0.56
Dme-mir-307b	0.593	0.609	0.609	0.609	0.609	0.593	0.578	0.596	0.562	0.578	0.545	0.606	0.567	0.56	0.56	1
mir-745	Tt-Scaffold_11093_3586-mir-745	Cr-Sc28yqQ_29814_18957-mir-745	Tt-Scaffold_44678_42853-mir-745	Cr-Sc28yqQ_29814_16719-mir-745	Tt-Scaffold_20792_24266-mir-745	Cr-Sc28yqQ_31371_29857-mir-745	Tt-Scaffold_44526_35600-mir-745	Cr-Sc28yqQ_31391_38997-mir-745	Lgi-Mir-22-P2_pre	Dpu-Mir-22-P2_pre	Hme-Mir-22-P2_pre	Cte-Mir-22-P2_pre	Cte-Mir-22-P1_pre	Lgi-Mir-22-P1_pre
Tt-Scaffold_11093_3586-mir-745	1	0.982	0.912	0.862	0.827	0.827	0.741	0.754	0.644	0.651	0.55	0.516	0.459	0.507
Cr-Sc28yqQ_29814_18957-mir-745	0.982	1	0.896	0.879	0.813	0.813	0.758	0.741	0.661	0.666	0.55	0.533	0.475	0.523
Tt-Scaffold_44678_42853-mir-745	0.912	0.896	1	0.948	0.879	0.879	0.775	0.789	0.661	0.651	0.633	0.533	0.475	0.523
Cr-Sc28yqQ_29814_16719-mir-745	0.862	0.879	0.948	1	0.83	0.83	0.775	0.758	0.677	0.651	0.616	0.566	0.475	0.523
Tt-Scaffold_20792_24266-mir-745	0.827	0.813	0.879	0.83	1	1	0.779	0.793	0.677	0.611	0.557	0.533	0.475	0.539
Cr-Sc28yqQ_31371_29857-mir-745	0.827	0.813	0.879	0.83	1	1	0.779	0.793	0.677	0.611	0.557	0.533	0.475	0.539
Tt-Scaffold_44526_35600-mir-745	0.741	0.758	0.775	0.775	0.779	0.779	1	0.982	0.711	0.606	0.583	0.55	0.508	0.555
Cr-Sc28yqQ_31391_38997-mir-745	0.754	0.741	0.789	0.758	0.793	0.793	0.982	1	0.694	0.59	0.583	0.533	0.491	0.539
Lgi-Mir-22-P2_pre	0.644	0.661	0.661	0.677	0.677	0.677	0.711	0.694	1	0.552	0.524	0.55	0.508	0.523
Dpu-Mir-22-P2_pre	0.651	0.666	0.651	0.651	0.611	0.611	0.606	0.59	0.552	1	0.53	0.522	0.492	0.492
Hme-Mir-22-P2_pre	0.55	0.55	0.633	0.616	0.557	0.557	0.583	0.583	0.524	0.53	1	0.466	0.5	0.5
Cte-Mir-22-P2_pre	0.516	0.533	0.533	0.566	0.533	0.533	0.55	0.533	0.55	0.522	0.466	1	0.517	0.5
Cte-Mir-22-P1_pre	0.459	0.475	0.475	0.475	0.475	0.475	0.508	0.491	0.508	0.492	0.5	0.517	1	0.7
Lgi-Mir-22-P1_pre	0.507	0.523	0.523	0.523	0.539	0.539	0.555	0.539	0.523	0.492	0.5	0.5	0.7	1
mir-993	Tt-Scaffold_17368_16683-mir-993	Cr-Sc28yqQ_3523_735-mir-993	Tt-Scaffold_44553_38594-mir-993	Cr-Sc28yqQ_9435_6670-mir-993	Tt-Scaffold_42029_31544-mir-993	Tt-Scaffold_42033_31546-mir-993	Cr-Sc28yqQ_3523_191-mir-993	Hme-Mir-10-P4_pre	Tca-Mir-10-P4_pre	Tt-Scaffold_15738_8521-mir-993	Cr-Sc28yqQ_20670_11844-mir-993	Cr-Sc28yqQ_20671_11846-mir-993	Tt-Scaffold_17368_18262-mir-993	Dpu-Mir-10-P4_pre	Isc-Mir-10-P4_pre	Aae-Mir-10-P4_pre	Cte-Mir-10-P4_pre	Dme-Mir-10-P4_pre
Tt-Scaffold_17368_16683-mir-993	1	0.983	0.864	0.879	0.827	0.827	0.813	0.781	0.806	0.774	0.774	0.774	0.746	0.769	0.742	0.608	0.63	0.521
Cr-Sc28yqQ_3523_735-mir-993	0.983	1	0.881	0.864	0.813	0.813	0.83	0.796	0.793	0.79	0.79	0.79	0.746	0.769	0.757	0.6	0.621	0.516
Tt-Scaffold_44553_38594-mir-993	0.864	0.881	1	0.982	0.844	0.844	0.862	0.765	0.761	0.741	0.741	0.741	0.73	0.738	0.757	0.6	0.621	0.505
Cr-Sc28yqQ_9435_6670-mir-993	0.879	0.864	0.982	1	0.859	0.859	0.844	0.75	0.774	0.725	0.725	0.725	0.73	0.738	0.742	0.608	0.63	0.51
Tt-Scaffold_42029_31544-mir-993	0.827	0.813	0.844	0.859	1	1	0.982	0.812	0.806	0.661	0.661	0.661	0.666	0.723	0.727	0.594	0.6	0.521
Tt-Scaffold_42033_31546-mir-993	0.827	0.813	0.844	0.859	1	1	0.982	0.812	0.806	0.661	0.661	0.661	0.666	0.723	0.727	0.594	0.6	0.521
Cr-Sc28yqQ_3523_191-mir-993	0.813	0.83	0.862	0.844	0.982	0.982	1	0.828	0.793	0.677	0.677	0.677	0.666	0.723	0.742	0.586	0.59	0.516
Hme-Mir-10-P4_pre	0.781	0.796	0.765	0.75	0.812	0.812	0.828	1	0.89	0.734	0.734	0.734	0.765	0.8	0.803	0.666	0.636	0.548
Tca-Mir-10-P4_pre	0.806	0.793	0.761	0.774	0.806	0.806	0.793	0.89	1	0.718	0.734	0.734	0.777	0.784	0.787	0.648	0.646	0.576
Tt-Scaffold_15738_8521-mir-993	0.774	0.79	0.741	0.725	0.661	0.661	0.677	0.734	0.718	1	0.983	0.983	0.828	0.723	0.712	0.573	0.606	0.473
Cr-Sc28yqQ_20670_11844-mir-993	0.774	0.79	0.741	0.725	0.661	0.661	0.677	0.734	0.734	0.983	1	1	0.843	0.723	0.696	0.573	0.59	0.473
Cr-Sc28yqQ_20671_11846-mir-993	0.774	0.79	0.741	0.725	0.661	0.661	0.677	0.734	0.734	0.983	1	1	0.843	0.723	0.696	0.573	0.59	0.473
Tt-Scaffold_17368_18262-mir-993	0.746	0.746	0.73	0.73	0.666	0.666	0.666	0.765	0.777	0.828	0.843	0.843	1	0.707	0.757	0.613	0.575	0.483
Dpu-Mir-10-P4_pre	0.769	0.769	0.738	0.738	0.723	0.723	0.723	0.8	0.784	0.723	0.723	0.723	0.707	1	0.742	0.666	0.696	0.58
Isc-Mir-10-P4_pre	0.742	0.757	0.757	0.742	0.727	0.727	0.742	0.803	0.787	0.712	0.696	0.696	0.757	0.742	1	0.613	0.696	0.548
Aae-Mir-10-P4_pre	0.608	0.6	0.6	0.608	0.594	0.594	0.586	0.666	0.648	0.573	0.573	0.573	0.613	0.666	0.613	1	0.581	0.536
Cte-Mir-10-P4_pre	0.63	0.621	0.621	0.63	0.6	0.6	0.59	0.636	0.646	0.606	0.59	0.59	0.575	0.696	0.696	0.581	1	0.5
Dme-Mir-10-P4_pre	0.521	0.516	0.505	0.51	0.521	0.521	0.516	0.548	0.576	0.473	0.473	0.473	0.483	0.58	0.548	0.536	0.5	1
mir-1175	Tt-Scaffold_15767_12267-mir-1175	Cr-Sc28yqQ_6210_4311-mir-1175	Tt-Scaffold_22712_27166-mir-1175	Cr-Sc28yqQ_10676_9960-mir-1175	tca-mir-1175	Tt-Scaffold_15767_11495-mir-1175	Cr-Sc28yqQ_31358_25045-mir-1175	aae-mir-1175	cte-mir-1175
Tt-Scaffold_15767_12267-mir-1175	1	0.949	0.932	0.915	0.83	0.745	0.728	0.725	0.639
Cr-Sc28yqQ_6210_4311-mir-1175	0.949	1	0.881	0.864	0.813	0.711	0.694	0.693	0.65
Tt-Scaffold_22712_27166-mir-1175	0.932	0.881	1	0.966	0.847	0.796	0.779	0.725	0.606
Cr-Sc28yqQ_10676_9960-mir-1175	0.915	0.864	0.966	1	0.847	0.796	0.779	0.693	0.622
tca-mir-1175	0.83	0.813	0.847	0.847	1	0.813	0.762	0.741	0.606
Tt-Scaffold_15767_11495-mir-1175	0.745	0.711	0.796	0.796	0.813	1	0.949	0.741	0.59
Cr-Sc28yqQ_31358_25045-mir-1175	0.728	0.694	0.779	0.779	0.762	0.949	1	0.693	0.606
aae-mir-1175	0.725	0.693	0.725	0.693	0.741	0.741	0.693	1	0.532
cte-mir-1175	0.639	0.65	0.606	0.622	0.606	0.59	0.606	0.532	1
mir-5305	Tt-Scaffold_15767_11579-mir-5305	Cr-Sc28yqQ_31358_23029-mir-5305	Tt-Scaffold_44553_37095-mir-5305	Cr-Sc28yqQ_9435_6794-mir-5305	Tt-Scaffold_15767_13034-mir-5305	Tt-Scaffold_22712_27282-mir-5305	Cr-Sc28yqQ_31358_22733-mir-5305	Cr-Sc28yqQ_6210_5002-mir-5305	Tt-Scaffold_44678_41569-mir-5305	Cr-Sc28yqQ_31371_33850-mir-5305	Tt-Scaffold_44670_39349-mir-5305	Cr-Sc28yqQ_31391_40850-mir-5305	isc-mir-5305	Tt-Scaffold_44553_36171-mir-5305	Cr-Sc28yqQ_31377_34761-mir-5305	Cr-Sc28yqQ_31377_35828-mir-5305	Cr-Sc28yqQ_31371_31195-mir-5305
Tt-Scaffold_15767_11579-mir-5305	1	1	0.932	0.932	0.932	0.932	0.932	0.932	0.866	0.866	0.847	0.915	0.883	0.847	0.847	0.733	0.683
Cr-Sc28yqQ_31358_23029-mir-5305	1	1	0.932	0.932	0.932	0.932	0.932	0.932	0.866	0.866	0.847	0.915	0.883	0.847	0.847	0.733	0.683
Tt-Scaffold_44553_37095-mir-5305	0.932	0.932	1	1	0.932	0.932	0.932	0.932	0.833	0.833	0.864	0.898	0.883	0.881	0.898	0.766	0.716
Cr-Sc28yqQ_9435_6794-mir-5305	0.932	0.932	1	1	0.932	0.932	0.932	0.932	0.833	0.833	0.864	0.898	0.883	0.881	0.898	0.766	0.716
Tt-Scaffold_15767_13034-mir-5305	0.932	0.932	0.932	0.932	1	1	1	1	0.9	0.9	0.847	0.881	0.883	0.847	0.864	0.733	0.683
Tt-Scaffold_22712_27282-mir-5305	0.932	0.932	0.932	0.932	1	1	1	1	0.9	0.9	0.847	0.881	0.883	0.847	0.864	0.733	0.683
Cr-Sc28yqQ_31358_22733-mir-5305	0.932	0.932	0.932	0.932	1	1	1	1	0.9	0.9	0.847	0.881	0.883	0.847	0.864	0.733	0.683
Cr-Sc28yqQ_6210_5002-mir-5305	0.932	0.932	0.932	0.932	1	1	1	1	0.9	0.9	0.847	0.881	0.883	0.847	0.864	0.733	0.683
Tt-Scaffold_44678_41569-mir-5305	0.866	0.866	0.833	0.833	0.9	0.9	0.9	0.9	1	1	0.75	0.783	0.883	0.833	0.833	0.75	0.666
Cr-Sc28yqQ_31371_33850-mir-5305	0.866	0.866	0.833	0.833	0.9	0.9	0.9	0.9	1	1	0.75	0.783	0.883	0.833	0.833	0.75	0.666
Tt-Scaffold_44670_39349-mir-5305	0.847	0.847	0.864	0.864	0.847	0.847	0.847	0.847	0.75	0.75	1	0.932	0.8	0.796	0.813	0.633	0.616
Cr-Sc28yqQ_31391_40850-mir-5305	0.915	0.915	0.898	0.898	0.881	0.881	0.881	0.881	0.783	0.783	0.932	1	0.833	0.83	0.847	0.666	0.683
isc-mir-5305	0.883	0.883	0.883	0.883	0.883	0.883	0.883	0.883	0.883	0.883	0.8	0.833	1	0.816	0.833	0.75	0.7
Tt-Scaffold_44553_36171-mir-5305	0.847	0.847	0.881	0.881	0.847	0.847	0.847	0.847	0.833	0.833	0.796	0.83	0.816	1	0.983	0.75	0.716
Cr-Sc28yqQ_31377_34761-mir-5305	0.847	0.847	0.898	0.898	0.864	0.864	0.864	0.864	0.833	0.833	0.813	0.847	0.833	0.983	1	0.75	0.733
Cr-Sc28yqQ_31377_35828-mir-5305	0.733	0.733	0.766	0.766	0.733	0.733	0.733	0.733	0.75	0.75	0.633	0.666	0.75	0.75	0.75	1	0.85
Cr-Sc28yqQ_31371_31195-mir-5305	0.683	0.683	0.716	0.716	0.683	0.683	0.683	0.683	0.666	0.666	0.616	0.683	0.7	0.716	0.733	0.85	1
mir-5735	Tt-Scaffold_44678_42797-mir-5735	Cr-Sc28yqQ_29814_16677-mir-5735	tur-mir-5735	Tt-Scaffold_44678_43508-mir-5735	Cr-Sc28yqQ_31371_31049-mir-5735
Tt-Scaffold_44678_42797-mir-5735	1	0.983	0.85	0.838	0.838
Cr-Sc28yqQ_29814_16677-mir-5735	0.983	1	0.836	0.825	0.825
tur-mir-5735	0.85	0.836	1	0.758	0.758
Tt-Scaffold_44678_43508-mir-5735	0.838	0.825	0.758	1	1
Cr-Sc28yqQ_31371_31049-mir-5735	0.838	0.825	0.758	1	1
mir-11960	Tt-Scaffold_44526_34979-mir-11960	Cr-Sc28yqQ_31391_41024-mir-11960	Cr-Sc28yqQ_31391_41026-mir-11960	Cr-Sc28yqQ_31391_38779-mir-11960	Cr-Sc28yqQ_31391_38781-mir-11960	pte-mir-11960
Tt-Scaffold_44526_34979-mir-11960	1	1	1	0.92	0.92	0.82
Cr-Sc28yqQ_31391_41024-mir-11960	1	1	1	0.92	0.92	0.82
Cr-Sc28yqQ_31391_41026-mir-11960	1	1	1	0.92	0.92	0.82
Cr-Sc28yqQ_31391_38779-mir-11960	0.92	0.92	0.92	1	1	0.76
Cr-Sc28yqQ_31391_38781-mir-11960	0.92	0.92	0.92	1	1	0.76
pte-mir-11960	0.82	0.82	0.82	0.76	0.76	1
[truncated: 5 more columns]
