# Supplementary material for: Horseshoe crab genomes reveal the evolution of genes and microRNAs after three rounds of whole genome duplication
Source: Commun Biol. 2021 Jan 19;4:83. doi: 10.1038/s42003-020-01637-2 (PMC7815833; doi:10.1038/s42003-020-01637-2)
Supplement: Supplementary file 10 — Supplementary Data 7 [file 42003_2020_1637_MOESM10_ESM.xlsx]

## Sheet: Tt indel
	Dfd_D_Scaffold_14492_sn0 253	Gsb/Pax3/7_A_Scaffold_17076_sn1 204	Ara_A_Scaffold_17368_sn0 250	Zeb-like?_D_Scaffold_17368_sn0 228	Zeb-like?_D_Scaffold_17368_sn0 229	Zeb-like?_D_Scaffold_17368_sn0 237	Unknown_TALE_Scaffold_22712_sn0 330	Unknown_TALE_Scaffold_22712_sn0 334	Emx_D_Scaffold_22712_sn0 324	En_D4_Scaffold_44450_sn0 261	En_D4_Scaffold_44450_sn0 378	Exd_B_Scaffold_44553_sn0 289	Exd_B_Scaffold_44553_sn0 292	Pros_E_Scaffold_44553_sn0 204	Pros_E_Scaffold_44553_sn0 206	Pros_E_Scaffold_44553_sn0 216	Ct_E_Scaffold_44678_sn0 229
Ref	AC	GT	A	A	G	T	A	T	GA	T	C	A	TCC	C	G	A	A
Alt	A	G	ACAAGTACAAAGATGTCAGGTGATTGGTCAAGTTGAC	AT	GTCCATTGTTCGTATTTTTAATTGGCATACCCTTTTCTTGCCATATCCAATTTAATTTGTTTTGTTCGTTGTTTCTTATTGTC	TGAACTAATTTGTGTATTTCCAATTGCATTTATTTTTACTTGGCTGATTGTAAATATTTTATATTAAATGAACAATATGTTTTAAACAATAAAATAAAAAACAAAATTGAAATG	ACTATTTCAGAACAAATCAGATTACTAAAATTACAATTTTGAAATGTCATCAAATTATTTATAT	TTCGTTGACGAAACACGTCAGG	G	TCG	CT	AAC	T	CTCCCATACTTTCCT	GTAAGAATCTTGGCTTATATTTTTTCCGTAATTTTTGTAAACTGGACGACGTTAAAAATTGTGTGCGTTTGTGTTT	AAAGCCACATT	AGAAATAATGAATAGAGAAGAAATGTGGAAATATACATTATCGACTAGAAAT
M-SB2	3,0	2,0	1,0	1,0	1,0	2,0	1,0	0,0	1,0	1,1	0,1	3,1	4,1	4,3	3,3	3,2	2,0
M-SB1	5,0	5,0	2,0	3,0	3,0	2,0	3,0	3,0	1,0	1,1	0,1	.	.	3,0	3,0	3,0	4,0
M-SB3	4,0	4,0	.	2,0	2,0	4,0	0,1	0,1	3,0	.	1,0	3,0	3,0	5,0	5,0	4,0	2,0
M-SB4	2,0	1,0	.	4,0	4,0	3,0	2,0	2,0	.	2,0	0,2	1,0	1,0	1,0	1,0	1,0	2,0
M-SB13	1,0	3,0	1,0	2,1	2,1	3,0	2,0	2,0	4,0	3,1	1,3	3,0	3,0	1,0	1,0	.	1,0
M-SB5	2,0	3,0	1,0	1,1	1,1	1,0	.	.	1,0	3,0	0,2	0,2	0,2	2,0	2,0	2,0	2,0
M-SB6	.	1,0	.	.	.	.	1,0	1,0	4,0	3,0	1,1	.	.	.	.	.	3,0
M-SB7	3,0	2,0	.	3,0	3,0	3,0	1,0	2,0	.	.	0,1	3,0	3,0	1,0	1,0	1,0	.
M-SB8	2,0	1,0	.	2,1	2,1	2,0	2,0	2,0	1,0	0,1	2,1	0,1	0,1	1,0	1,0	1,0	.
M-SB9	2,0	4,0	0,1	.	.	.	3,0	3,0	.	1,0	1,0	.	.	1,0	1,0	.	3,0
M-SB10	7,0	2,0	1,0	3,0	3,0	3,0	1,0	1,0	4,0	.	1,1	1,1	1,1	3,0	3,0	4,0	5,0
M-SB11	2,0	3,0	2,0	2,0	2,0	2,0	3,0	3,0	1,0	2,0	1,0	4,0	4,0	3,0	3,0	3,0	2,0
M-SB12	1,0	2,0	3,0	1,1	1,1	1,0	2,0	2,0	2,0	4,0	1,0	.	.	6,0	6,0	6,0	.
M-K1	2,0	2,0	.	4,0	4,0	4,0	1,0	1,0	1,0	2,1	0,2	.	.	3,0	3,0	2,0	1,0
M-K2	2,0	1,0	1,0	.	.	.	0,1	0,1	1,0	1,0	.	2,0	2,0	.	.	.	2,0
M-K3	.	2,0	3,0	3,0	4,0	4,0	1,0	1,0	2,0	2,0	.	1,0	1,0	1,0	1,0	1,0	2,0
M-K4	1,0	2,0	1,0	1,0	1,0	1,0	4,0	4,0	1,0	2,0	0,1	1,1	1,1	1,0	1,0	1,0	3,0
M-K5	2,0	1,0	1,0	2,0	2,0	3,0	1,0	1,0	1,0	.	0,2	2,2	2,2	1,0	1,0	1,0	2,0
M-K6	4,0	1,0	.	2,0	2,0	2,0	5,0	5,0	.	.	.	3,0	3,0	2,0	2,0	3,0	.
M-K7	4,0	.	1,0	1,0	1,0	1,0	2,0	2,0	1,0	.	4,0	0,1	0,1	2,0	2,0	2,0	3,0
M-S1	2,0	3,0	2,0	1,0	1,0	1,0	1,0	1,0	2,0	1,0	.	2,1	2,1	1,0	1,0	1,0	3,1
M-S2	4,0	2,0	3,0	3,0	3,0	3,0	2,1	2,1	5,0	1,0	3,1	2,1	2,1	.	.	.	.
M-S3	1,0	3,0	1,0	.	.	.	3,0	2,0	1,0	1,0	0,2	4,1	5,1	1,0	1,0	2,0	.
M-S4	.	2,0	.	1,0	1,0	1,0	1,0	1,0	4,0	1,0	1,0	0,1	0,1	1,0	1,0	2,0	.
M-S5	1,0	.	.	3,0	3,0	3,0	2,0	2,0	2,0	2,0	.	1,1	2,1	4,0	4,0	3,0	1,1
M-S6	1,0	2,0	3,0	4,0	4,0	4,0	2,0	2,0	4,0	.	.	0,1	0,1	.	.	.	2,0
M-S7	1,0	1,0	1,0	3,0	3,0	3,0	3,0	3,0	2,0	6,0	2,3	1,1	1,1	1,0	1,0	1,0	2,0
HK-HPN1	1,0	2,0	3,0	2,0	2,0	1,0	.	.	2,0	.	2,0	1,0	1,0	2,0	2,0	2,0	2,0
HK-HPN2	4,0	2,0	3,2	2,0	2,0	2,0	1,0	1,0	1,0	0,1	0,2	1,0	1,0	2,0	2,0	2,0	.
HK-HPN3	1,0	1,0	3,0	2,0	2,0	1,1	4,1	3,1	3,0	1,0	0,2	6,0	6,0	.	.	.	.
HK-HHW1	1,0	2,0	2,0	2,0	2,0	2,0	.	.	4,0	3,0	.	3,1	3,1	4,0	4,0	4,0	1,0
HK-HHW3	4,0	1,0	1,0	2,0	2,0	2,0	4,1	4,1	3,0	5,0	2,4	.	.	.	.	.	.
HK-HHW2	2,0	1,0	.	2,0	2,0	2,0	2,0	2,0	.	2,0	1,2	3,1	3,1	3,0	3,0	3,0	2,0
HK-PN1	6,0	.	1,0	1,0	1,0	0,0	1,0	1,0	.	.	.	5,0	5,0	.	.	.	3,0
HK-PN2	3,0	3,0	.	.	.	.	1,0	1,0	.	1,0	0,3	3,0	3,0	3,0	3,0	2,0	.
HK-PN3	6,0	.	.	3,0	3,0	3,0	1,0	1,0	2,2	.	0,2	1,0	1,0	.	.	.	.
HK-ST4	.	3,0	1,0	7,0	7,0	5,1	0,2	0,2	1,0	3,0	0,3	.	.	.	.	.	1,0
HK-ST1	1,0	1,0	4,0	.	.	.	2,0	2,0	2,0	0,2	0,1	3,0	3,0	.	.	.	1,0
HK-ST2	2,0	1,0	2,0	.	.	.	1,0	1,0	.	1,0	0,1	1,0	1,0	3,0	3,0	2,0	2,0
HK-ST3	3,0	3,0	7,1	.	.	.	1,0	1,0	.	0,2	0,4	.	.	2,0	2,0	4,0	.
HK-SH2	1,0	2,0	.	4,0	4,0	4,0	1,1	1,1	.	1,0	.	2,0	2,0	1,0	1,0	1,0	.
HK-SH1	2,2	2,0	.	4,0	4,0	4,0	3,0	3,0	1,0	3,1	.	2,3	2,3	.	.	.	.
HK-SH3	1,0	1,0	4,0	3,0	3,0	3,0	2,0	2,0	1,0	.	2,0	1,0	1,0	.	.	1,0	3,0
HK-TCB	.	.	1,0	.	.	.	0,0	.	.	.	.	2,0	3,0	.	.	.	2,0
HK-YO1	2,0	.	2,0	4,0	4,0	5,0	1,0	1,0	5,0	6,0	0,2	2,0	4,0	.	.	.	3,0
HK-YO2	2,0	4,2	.	.	.	.	4,0	4,0	1,0	0,0	0,1	1,1	1,1	.	.	.	3,0
HK-YO3	4,0	1,0	2,0	.	.	.	1,1	1,0	1,0	0,0	1,1	2,2	2,2	3,0	3,0	3,0	.

## Sheet: Tt snp
CHROM	Slou_A_Scaffold_11093_sn0	Tlx_A2_Scaffold_11093_sn0	Six3/6_D_Scaffold_15738_sn0	Six4/5_D_Scaffold_15738_sn0	Six3/6-like_Scaffold_15767_sn0	Six3/6-like_Scaffold_15767_sn0	Cad_4_Scaffold_15767_sn0	Zeb-like?_B_Scaffold_17368_sn0	Unpg_A_Scaffold_17368_sn0	Zeb-like?_D_Scaffold_17368_sn0	Scro_D_Scaffold_20684_sn0	Six1/2_B_Scaffold_20684_sn0	Gsx_C_Scaffold_20792_sn0	Ct_G_Scaffold_20792_sn0	Pb_B_Scaffold_21069_sn0	Hbn-like_A_Scaffold_22712_sn0	Vnd_B_Scaffold_22712_sn0	Pros_A_Scaffold_22712_sn0	Eyg/Pax4/6_H_Scaffold_38742_sn0	Mnx-like_a_Scaffold_43407_sn0	Zeb-like?_A_Scaffold_44450_sn0	Zeb-like?_A_Scaffold_44450_sn0	En_D3_Scaffold_44450_sn0	En_D3_Scaffold_44450_sn0	En_D3_Scaffold_44450_sn0	En_D3_Scaffold_44450_sn0	En_D3_Scaffold_44450_sn0	En_D3_Scaffold_44450_sn0	En_D3_Scaffold_44450_sn0	En_D3_Scaffold_44450_sn0	En_D3_Scaffold_44450_sn0	Onecut_E_Scaffold_44526_sn0	Zen_D_Scaffold_44529_sn0	Zen_D_Scaffold_44529_sn0	Zen_D_Scaffold_44529_sn0	Zen_D_Scaffold_44529_sn0	Exd_B_Scaffold_44553_sn0	Exd_B_Scaffold_44553_sn0	Ct_H_Scaffold_44553_sn0	Ct_H_Scaffold_44553_sn0	Ct_H_Scaffold_44553_sn0	Ct_D_Scaffold_44553_sn0	Not_A1_Scaffold_44676_sn0	Six3/6_A_Scaffold_44676_sn0	Ap_A_Scaffold_44676_sn0	Drgx-like_B_Scaffold_44678_sn0	Repo_B_Scaffold_44678_sn0	Repo_B_Scaffold_44678_sn0	Zfhx_C_Scaffold_44678_sn2
POS	307	232	281	322	256	364	398	311	297	339	238	300	252	354	269	324	304	241	265	303	343	382	202	214	226	240	253	264	313	324	351	241	258	267	310	322	290	320	262	280	355	324	315	328	262	331	314	333	205
REF	G	T	T	G	G	G	T	A	C	G	T	T	T	C	C	A	C	C	A	G	C	T	A	A	T	A	A	G	T	A	G	G	T	T	T	C	G	G	C	G	G	A	C	C	C	G	C	G	A
ALT	A	C	A	A	T	A	G	T	G	A	C	A	A	A	G	G	G	T	C	T	T	C	T	G	C	*,G	T	A	A	G	A	A	G	A	C	T	T	T	T	A	A	G	A	T	T	A	A	A	T
ANN[*].EFFECT	missense_variant	missense_variant	stop_gained	missense_variant	missense_variant	missense_variant	missense_variant	missense_variant	missense_variant	missense_variant	missense_variant	missense_variant	missense_variant	missense_variant	missense_variant	missense_variant	missense_variant	missense_variant	missense_variant	missense_variant	missense_variant	missense_variant	missense_variant	missense_variant	missense_variant	missense_variant	missense_variant	missense_variant	missense_variant	missense_variant	missense_variant	missense_variant	missense_variant	missense_variant	missense_variant	missense_variant	missense_variant	missense_variant	missense_variant	missense_variant	missense_variant	missense_variant	missense_variant	missense_variant	missense_variant	missense_variant	missense_variant	missense_variant	missense_variant
ANN[*].HGVS_P	p.Cys29Tyr	p.Met11Thr	p.Tyr20*	p.Ser41Asn	p.Trp19Leu	p.Arg55Lys	p.His59Gln	p.Glu37Asp	p.Leu26Val	p.Ala47Thr	p.Val6Ala	p.Ser27Thr	p.Ser11Thr	p.Arg53Ser	p.Asn23Lys	p.Lys22Glu	p.Ala28Gly	p.Ser3Phe	p.Asn22Thr	p.Ala35Ser	p.Ser41Phe	p.Val54Ala	p.Glu1Val	p.Lys5Arg	p.Ile9Thr	p.Thr14Ala	p.Lys18Ile	p.Glu22Lys	p.Leu38His	p.Lys42Glu	p.Asp51Asn	p.Arg14His	p.Phe20Val	p.Tyr23Asn	p.Phe37Ser	p.Thr41Ile	p.Glu14Asp	p.Leu24Phe	p.Ser21Phe	p.Ser27Asn	p.Arg52His	p.Thr35Ala	p.Gln39Lys	p.Thr43Ile	p.Pro1Leu	p.Arg44Lys	p.Phe17Leu	p.Asp24Asn	p.Lys2Ile
M-SB2	4,0	5,0	3,0	3,0	3,0	0,3	0,6	0,4	1,0	0,1	.	9,0	3,0	1,0	5,0	2,0	3,0	0,1	1,1	.	2,0	0,2	1,0	.	.	.	.	.	.	.	.	1,0	6,0	6,0	4,0	3,0	3,1	5,1	2,0	2,0	2,0	0,2	0,2	1,0	4,0	2,0	6,0	6,0	3,0
M-SB1	4,0	.	5,0	1,0	1,0	0,2	0,1	0,9	3,0	0,2	2,0	1,0	1,0	1,0	3,0	1,3	5,0	0,3	0,3	2,0	2,0	0,2	3,0	3,0	5,0	0,0,5	5,0	0,5	0,3	3,0	2,0	.	.	1,0	1,0	1,0	.	.	3,0	2,2	2,0	0,1	.	2,0	4,0	4,0	4,0	2,0	1,0
M-SB3	2,0	1,0	4,0	3,0	1,0	0,3	.	0,1	1,0	0,4	4,0	2,0	2,3	2,0	3,0	2,0	1,0	0,4	2,1	1,0	2,0	0,3	1,0	.	.	.	.	.	.	.	.	2,0	2,0	2,0	2,0	2,0	3,0	4,0	6,0	4,3	3,0	0,2	0,7	1,0	2,0	5,0	1,0	1,0	3,0
M-SB4	1,0	4,0	3,0	.	2,0	2,0	0,3	0,2	3,0	0,4	1,1	3,2	1,1	2,0	2,0	3,0	1,0	0,1	1,0	2,0	1,0	0,1	.	.	1,0	0,0,1	1,0	0,1	0,2	2,0	2,0	.	0,1	1,0	1,0	1,0	1,0	1,0	2,0	1,0	1,0	.	.	2,0	2,0	1,0	2,0	2,0	3,0
M-SB13	1,0	.	.	2,0	.	.	0,3	0,1	5,0	0,2	1,0	4,0	3,0	1,0	4,0	0,1	3,0	0,4	0,1	1,0	1,0	0,1	.	.	.	.	.	.	.	.	.	0,1	1,0	1,0	3,0	3,0	3,0	2,0	2,0	2,0	2,0	0,6	0,1	.	1,0	.	.	.	2,0
M-SB5	3,0	4,0	1,0	.	2,0	0,1	0,1	3,0	2,0	0,1	3,0	2,0	1,1	1,0	1,0	0,1	.	0,2	.	1,0	1,0	.	2,0	2,0	2,0	0,0,2	2,0	0,2	0,2	2,0	1,0	.	2,0	2,0	1,0	1,0	0,2	0,2	1,0	.	.	0,2	.	1,0	1,0	3,0	1,0	2,0	2,0
M-SB6	.	.	1,0	0,1	.	.	.	0,3	1,0	0,3	.	1,0	1,0	2,0	1,0	2,2	.	0,1	0,1	2,0	1,0	0,1	.	.	.	.	.	.	.	.	.	0,1	2,0	2,0	1,0	1,0	.	.	2,0	0,3	2,0	0,2	.	2,0	2,0	3,0	2,0	2,0	1,0
M-SB7	1,0	.	2,0	0,1	.	1,1	.	2,0	.	0,2	.	3,0	2,0	5,0	4,0	1,0	.	3,0	2,0	3,0	3,0	0,3	1,0	1,0	1,0	0,1,0	1,0	0,1	0,1	0,1	.	0,1	.	.	.	.	3,0	3,0	4,0	2,0	3,0	.	0,2	2,0	2,0	2,0	2,0	2,0	2,0
M-SB8	1,0	1,0	1,0	0,1	1,0	.	0,2	.	2,0	0,1	0,2	5,0	.	1,0	1,0	1,0	1,0	.	.	4,0	1,0	0,2	.	.	.	.	.	.	.	.	.	1,0	1,0	1,0	1,0	2,0	0,1	0,1	.	.	.	0,1	.	4,0	1,0	1,0	1,0	.	0,2
M-SB9	4,0	4,0	5,0	0,1	5,0	8,0	0,4	.	2,0	0,2	1,0	9,0	2,0	.	3,0	2,0	2,0	0,1	0,1	3,0	.	.	2,0	2,0	1,0	0,0,1	2,0	0,2	0,2	2,0	2,0	0,3	2,0	2,0	1,0	.	.	1,0	.	.	1,0	0,5	0,2	5,0	2,1	1,0	.	.	0,1
M-SB10	1,0	3,0	4,0	1,1	1,0	2,1	0,1	0,4	3,0	0,3	6,0	2,0	3,0	1,0	5,0	1,0	1,0	0,4	2,2	3,0	3,0	0,3	.	.	1,0	0,1,0	1,0	0,1	0,1	0,1	2,0	1,1	2,0	3,0	3,0	1,2	1,1	0,1	.	.	.	0,1	0,7	3,0	.	2,0	2,0	2,0	.
M-SB11	1,0	2,0	4,0	0,1	.	3,0	0,5	0,1	1,0	0,4	3,0	4,0	2,0	3,0	2,0	.	1,0	0,2	3,1	1,0	1,0	0,1	.	.	.	.	.	.	.	.	.	.	3,0	3,0	2,0	0,1	4,0	2,0	1,0	.	1,0	0,5	0,2	2,0	4,0	.	2,0	3,0	2,0
M-SB12	.	4,0	3,0	0,3	5,0	3,0	0,1	0,3	3,0	0,1	2,1	1,0	1,0	.	.	1,0	1,0	.	1,0	.	5,0	0,5	1,1	2,0	2,0	0,2,0	2,0	0,2	0,1	0,1	1,0	1,0	1,0	1,0	.	.	.	1,0	3,0	5,0	6,0	0,2	0,1	1,0	1,0	.	3,0	5,0	3,0
M-K1	1,0	3,0	1,0	0,3	4,0	2,0	0,3	2,1	1,0	0,3	.	1,0	.	.	1,0	1,0	.	0,3	2,0	1,0	2,0	0,1	.	.	.	.	.	.	.	.	.	.	.	.	.	.	.	.	4,0	1,3	2,0	0,2	0,1	2,0	.	2,0	.	.	.
M-K2	3,0	1,0	2,0	1,0	.	.	0,2	.	.	.	0,1	.	3,0	3,0	.	2,0	1,0	0,4	0,1	1,0	2,0	0,3	.	.	.	.	.	.	.	.	.	0,3	1,2	3,0	3,0	2,1	2,0	1,0	2,0	1,1	1,0	.	.	1,0	1,0	3,0	1,0	1,0	2,0
M-K3	2,0	4,0	2,0	.	1,0	0,1	0,1	0,1	3,0	0,3	1,0	1,0	.	2,0	.	1,0	1,0	0,3	.	2,0	.	.	.	.	.	.	.	.	.	.	.	.	.	.	2,0	2,0	1,0	1,0	1,0	0,1	2,0	0,1	0,4	5,0	1,0	3,0	1,0	2,0	1,0
M-K4	2,0	3,0	.	1,0	.	0,1	.	3,1	1,0	.	1,3	2,0	1,0	2,0	3,0	3,0	3,0	0,1	0,1	1,0	1,0	0,1	3,0	3,0	3,0	0,0,2	2,0	0,2	0,3	4,0	3,0	7,0	0,1	1,0	1,0	1,0	1,1	1,1	1,0	0,1	1,0	0,3	0,2	1,0	0,2	1,0	.	.	3,0
M-K5	.	1,0	3,0	0,3	.	0,1	0,1	0,1	2,0	0,3	1,0	3,0	1,0	1,0	4,0	0,2	2,0	0,1	2,1	1,0	1,0	0,1	3,0	3,0	3,0	0,0,1	1,0	0,1	0,1	.	.	.	1,0	1,0	1,0	1,0	2,2	1,2	1,0	.	.	0,2	0,1	4,0	2,0	1,0	4,0	2,0	1,0
M-K6	4,0	4,0	1,0	0,1	3,0	0,2	0,1	3,1	.	.	0,4	3,0	1,0	1,0	3,0	1,0	1,0	.	0,5	1,0	1,0	0,2	.	1,0	1,0	0,0,0	1,0	0,1	0,1	1,0	1,0	.	1,0	1,0	1,0	1,0	3,0	4,0	1,0	1,0	1,0	0,3	0,2	1,0	4,0	3,0	1,0	1,0	1,0
M-K7	2,0	1,0	1,0	1,0	3,0	0,1	0,3	0,2	.	0,1	2,0	3,0	.	1,0	5,0	0,2	1,0	0,1	0,2	.	2,0	0,2	2,0	2,0	2,0	0,0,3	3,0	0,3	0,3	3,0	2,0	2,1	3,0	3,0	3,0	3,0	0,1	1,1	3,0	3,0	2,0	0,2	0,3	5,0	1,0	7,0	0,1	1,0	3,0
M-S1	2,0	.	3,0	.	.	2,1	0,4	0,3	2,0	.	3,0	2,0	2,0	1,0	2,0	2,0	.	0,1	1,0	.	4,0	0,6	.	.	.	.	.	.	.	.	.	2,0	3,0	3,0	2,0	2,0	2,1	2,1	4,0	0,4	3,0	0,1	.	1,0	3,0	1,0	2,0	2,0	1,0
M-S2	2,0	.	1,0	1,0	4,0	3,0	0,3	.	1,0	0,2	2,0	3,0	0,2	.	.	1,0	1,0	0,2	3,0	3,0	2,0	0,1	.	.	.	.	1,0	1,0	0,1	1,0	1,0	3,0	.	.	.	.	2,1	2,1	2,0	2,0	2,0	.	0,3	2,0	.	2,0	1,1	2,0	.
M-S3	3,0	3,0	.	0,2	1,0	1,0	0,3	0,2	.	0,1	1,1	2,0	3,0	3,0	3,0	.	2,0	0,2	1,1	.	2,0	0,3	1,0	0,1	0,1	0,1,0	1,0	0,1	0,1	.	.	0,1	1,0	1,0	1,0	1,0	4,1	5,1	2,0	2,0	1,0	1,0	0,1	3,0	4,0	1,0	2,0	1,0	3,0
M-S4	.	1,0	2,0	.	3,0	0,2	0,1	0,2	1,0	0,1	2,0	2,0	.	2,0	4,0	1,0	.	1,0	.	1,0	3,0	0,3	.	.	.	.	.	.	.	.	.	1,0	.	.	.	.	0,1	0,1	3,0	3,0	2,0	0,4	0,2	1,0	2,0	2,0	0,3	2,0	1,0
M-S5	.	.	.	0,1	1,0	0,2	0,2	.	.	0,2	.	.	0,1	3,0	3,0	2,0	3,0	0,5	1,3	.	.	0,2	2,0	2,0	2,0	0,0,2	2,0	0,2	0,3	3,0	1,0	4,0	4,0	4,0	5,0	5,0	1,1	2,1	.	.	.	0,1	0,3	.	.	1,0	1,0	1,0	1,0
M-S6	3,0	3,0	1,0	1,0	3,0	2,2	.	1,1	1,0	0,3	0,2	.	1,0	2,0	3,0	.	3,0	0,1	.	1,0	1,0	.	.	.	.	.	.	.	.	.	.	0,2	.	.	0,1	1,0	0,1	0,1	.	0,1	1,0	0,3	0,4	.	.	2,0	.	.	1,0
M-S7	1,0	1,0	1,0	2,0	.	.	0,5	0,1	1,0	0,1	.	2,0	.	1,0	3,0	.	.	0,1	1,1	.	2,0	0,3	2,0	2,0	2,0	.	.	.	0,1	1,0	1,0	2,2	0,1	1,0	1,0	1,0	1,1	1,1	.	.	5,0	0,1	.	1,0	2,0	1,0	1,0	1,0	.
HK-HPN1	2,0	2,0	1,0	2,0	.	2,0	0,1	.	4,1	0,1	1,0	1,0	0,2	1,0	.	2,0	.	0,1	.	3,0	3,3	0,3	2,3	3,2	4,2	4,0,2	2,3	0,4	0,4	2,2	1,0	2,0	1,0	1,0	1,0	1,0	1,0	1,0	2,0	3,0	2,0	2,0	2,0	2,0	3,0	1,0	2,0	0,2	5,0
HK-HPN2	1,0	1,0	0,2	1,2	2,0	1,0	1,0	1,0	1,0	1,0	1,0	.	2,0	3,0	3,0	0,2	3,0	2,0	.	.	.	.	.	.	.	.	.	.	.	.	.	1,0	0,1	.	.	.	1,0	.	.	.	.	1,1	4,0	4,0	1,0	1,0	.	.	4,0
HK-HPN3	.	1,0	1,0	2,0	1,0	1,0	3,0	.	1,0	2,2	.	2,0	3,1	1,0	.	2,0	1,0	0,2	0,1	2,0	.	.	0,2	2,0	2,0	1,0,0	.	.	0,2	2,0	5,0	2,0	1,0	1,0	1,0	1,0	6,0	6,0	2,0	1,2	3,0	0,1	2,0	5,0	2,0	.	1,0	1,0	4,0
HK-HHW1	.	.	.	1,0	2,0	2,0	1,1	1,0	.	2,0	4,0	1,0	2,0	2,0	2,0	1,0	3,0	2,3	0,1	2,0	1,0	0,1	1,2	3,0	3,0	2,1,0	1,2	1,1	0,3	3,0	1,0	2,0	1,0	1,0	1,0	1,0	3,1	4,1	1,0	1,0	1,0	.	2,0	1,0	1,0	1,0	1,0	1,0	3,0
HK-HHW3	3,0	0,2	.	2,1	3,0	3,0	0,1	1,0	2,0	1,1	1,0	1,0	0,1	1,0	1,2	4,0	1,0	0,1	2,1	2,0	1,0	0,1	0,5	4,0	4,0	2,1,1	2,2	0,2	0,1	.	1,0	1,0	2,0	2,0	2,0	1,0	.	.	.	.	.	0,1	3,0	4,0	3,0	0,1	.	.	1,0
HK-HHW2	1,0	1,0	.	1,0	4,0	6,0	0,4	1,0	3,0	1,0	1,0	1,0	2,0	1,0	1,0	3,0	2,0	0,1	1,0	.	3,0	0,3	0,1	1,0	1,0	.	.	.	0,1	1,0	1,0	.	1,0	1,0	1,0	1,0	3,1	3,1	3,0	1,1	1,0	0,4	2,0	.	2,0	0,2	1,0	1,0	1,0
HK-PN1	1,0	1,0	1,0	.	.	.	3,1	2,0	2,0	.	.	1,0	2,0	.	3,0	1,0	2,3	0,1	0,2	.	.	.	.	.	.	.	.	.	.	.	.	.	4,0	4,0	4,0	4,0	5,0	5,0	1,2	4,0	0,4	0,2	0,3	1,0	2,0	.	1,0	2,0	2,0
HK-PN2	.	2,0	2,0	.	.	1,0	.	1,0	4,0	2,0	.	2,0	1,0	3,0	4,0	0,1	1,0	0,1	.	1,0	1,0	0,1	.	.	.	.	.	.	.	.	.	1,0	2,0	2,0	2,0	1,0	3,0	3,0	0,1	2,0	0,1	.	1,0	0,2	1,0	2,0	1,0	1,0	2,0
HK-PN3	2,0	3,0	.	2,0	0,2	.	0,1	5,0	2,0	2,0	.	3,0	2,0	1,0	1,0	.	1,0	1,0	0,1	.	2,0	0,2	1,0	1,0	1,0	0,0,1	0,1	1,0	.	.	.	.	1,0	1,0	.	.	1,0	1,0	1,0	0,1	1,0	3,0	0,3	3,0	3,0	1,0	2,0	3,0	.
HK-ST4	5,0	.	1,0	2,0	1,0	.	.	1,2	.	2,3	1,0	2,0	1,3	.	2,0	1,0	4,0	.	0,3	2,0	1,0	0,1	1,0	1,0	1,0	0,1,0	1,0	.	.	.	.	2,0	4,0	4,0	4,0	4,0	.	.	.	1,0	0,1	.	2,1	0,1	.	.	.	.	.
HK-ST1	1,0	.	4,0	.	1,3	3,0	0,2	0,1	0,1	.	1,0	1,0	2,1	.	1,0	5,0	.	.	0,1	1,0	2,0	0,2	.	.	.	.	.	.	.	.	0,1	1,0	.	.	.	.	3,0	2,0	1,1	1,1	1,1	0,1	.	2,0	.	.	1,0	1,0	2,0
HK-SK2	1,0	1,0	1,0	1,0	.	1,0	.	1,0	2,0	1,0	.	.	2,2	2,0	1,0	2,0	5,0	0,1	0,1	1,0	1,0	0,1	1,2	3,0	3,0	1,0,1	1,1	1,2	0,1	1,0	1,0	2,0	1,0	1,0	1,1	2,0	1,0	2,0	2,0	0,3	5,1	1,0	1,0	.	.	.	1,0	.	1,0
HK-ST3	3,0	3,0	1,0	2,0	1,0	3,0	0,3	1,1	4,0	1,0	2,0	1,0	2,1	.	2,0	4,0	.	.	0,2	.	2,0	0,2	1,1	2,0	1,0	0,0,1	1,0	.	0,1	1,0	1,0	1,0	.	.	.	1,0	.	.	.	0,1	1,0	0,1	.	.	1,0	.	.	.	1,0
HK-SH2	2,0	2,0	.	.	1,0	.	4,0	1,0	2,0	2,0	.	1,0	.	1,0	1,0	.	1,0	0,3	0,2	1,0	2,0	0,2	0,1	1,0	2,0	0,0,2	2,0	0,2	0,1	0,1	0,1	.	4,0	3,2	3,1	4,0	2,0	2,0	.	0,1	1,0	1,0	0,1	.	.	1,0	3,0	2,0	1,0
HK-SH1	1,3	1,0	.	2,0	2,0	1,0	.	1,0	3,0	2,2	1,0	1,0	.	1,0	4,0	1,0	2,0	.	0,4	3,0	.	.	0,1	1,0	1,0	1,0,0	0,2	0,2	0,2	2,0	2,0	1,0	2,0	2,0	3,1	4,0	2,3	2,3	1,0	0,1	1,0	2,0	0,2	3,0	.	3,0	.	.	3,0
HK-SH3	1,0	2,0	1,0	1,0	1,0	2,0	1,1	1,0	2,0	2,0	1,0	3,0	1,1	1,0	1,0	2,0	2,0	0,2	.	1,0	2,0	0,3	0,1	1,0	1,0	1,0,0	0,1	.	.	.	.	2,0	.	.	1,0	1,0	1,0	1,0	.	.	.	5,0	1,2	5,0	3,0	1,0	.	.	5,0
HK-TCB	.	2,0	2,0	0,1	.	1,0	0,4	0,2	2,0	1,0	1,0	2,0	1,0	1,0	1,0	1,0	.	1,0	.	0,2	2,0	0,2	1,2	2,1	2,1	1,0,1	1,2	0,3	0,3	3,0	1,0	1,0	0,1	1,0	2,0	2,0	2,0	4,0	.	.	.	3,0	0,1	.	3,0	.	.	.	.
HK-YO1	3,0	4,0	3,0	5,0	1,0	2,0	1,1	2,0	3,0	5,0	.	2,0	4,1	4,0	2,0	0,4	4,0	.	.	0,1	3,0	0,2	0,2	3,0	3,0	3,0,0	0,3	0,3	0,2	2,0	5,0	.	4,0	2,2	1,1	2,0	2,0	4,0	3,0	0,3	2,0	4,0	5,0	2,0	3,0	2,0	1,0	1,0	1,0
HK-YO2	1,0	2,0	2,0	1,0	4,0	1,0	3,1	0,2	3,0	.	4,0	1,0	.	.	2,0	2,0	5,0	1,0	1,2	2,0	4,0	0,4	.	.	.	.	.	.	.	.	.	1,0	2,0	2,0	2,0	2,0	1,1	0,1	1,0	0,3	2,0	0,1	1,0	1,0	2,0	1,0	1,0	2,0	.
HK-YO3	1,0	2,0	5,0	1,0	6,0	5,0	2,0	0,2	2,0	0,1	2,1	2,0	4,0	4,2	1,0	.	2,0	1,2	0,1	1,0	3,0	0,2	1,2	3,0	2,0	1,1,0	2,1	0,3	0,1	1,0	1,0	.	.	.	2,0	2,0	2,2	1,2	2,0	0,1	1,0	2,2	0,1	1,0	.	1,0	.	.	4,0
[truncated: 5 more columns]

## Sheet: Cr indel
	Scro_A_Sc28yqQ_10676_sn0 342	Unpg_A1_Sc28yqQ_11813_sn0 329	Lim1_B1-e_Sc28yqQ_29814_sn1 358	B-H_F2_Sc28yqQ_31364_sn1 311	B-H_F2_Sc28yqQ_31364_sn1 316	Dbx_C_Sc28yqQ_31364_sn0 278	Dbx_C_Sc28yqQ_31364_sn0 280	Dbx_C_Sc28yqQ_31364_sn0 282	Unpg_E_Sc28yqQ_31367_sn0 307	Unpg_E_Sc28yqQ_31367_sn0 308	Repo_A_Sc28yqQ_31388_sn0 209	Repo_A_Sc28yqQ_31388_sn0 210	Repo_A_Sc28yqQ_31388_sn0 213	Vsx_A_Sc28yqQ_31388_sn0 262	Unpg_B2_Sc28yqQ_31391_sn0 304	Pros_B_Sc28yqQ_31391_sn0 328	Zfhx_D_Sc28yqQ_31398_sn2 302	Zeb-like?_D_Sc28yqQ_3523_sn0 263	Vnd_C_Sc28yqQ_4222_sn0 205	Hgtx_A_Sc28yqQ_4222_sn0 273
Ref	AC	ATCGCTCCGACTCAGTGAAGT	AG	A	A	A	G	A	C	G	A	A	T	A	T	C	A	TC	GA	A
Alt	A	A	A	AAAATAAACCAATTGACACAAAAATTTCACTTTAGTCTTAAAGAAAATGC	ATACTTGAATAAATTCAACATAAAAATAATTTT	AATTCATC	GTTAAGTTACTAA	ATTTAATCTTAATCCAATAGAGCTATTATTTTTAAAACTATACTTATATGAT	CCTTACAAACTAAAA	GAGAATTATATATATATATTTTAAAACAAATATTT	AGTTT	ACAATAC	TCAGTTGTCGGTACAGTAAGTTCTAGTCACAACCATTTTTGTTAATTATGAACCTGACCATCAAGGTACAAAATGA	AT	TGATCACATTTCCATTGTAGGCTCTGTATTATTCTGTCCATTCTTGAAATGATTAATGGTTGCACAGCAGAAAAGACTCCAGTGAGGATAGAAATTGTGTTGAAGTCG	CATGAAAATTATGGGTAGTACGTATCAACACCAAGAATGGATAG	AAGTAATCTAATATTACTTCACGAAATCACAAAACAAGTCAAAATAACTTGTGCGCAAACAGGGTAAACTT	T	G	AAAAACCCACACCTACCACTTTGTACAATTATCTTTATTACCCTTTTATATTCAATAAAAC
HK-LK1	2,0	37,0	5,0	2,0	2,0	2,0	2,0	2,0	3,0	3,0	3,0	3,0	3,0	3,0	1,0	3,0	3,0	1,0	1,0	2,2
HK-LK2	4,0	36,1	1,0	4,0	4,0	1,0	1,0	1,0	.	.	3,0	3,0	3,0	3,0	2,0	2,0	.	1,2	6,0	3,0
HK-LK3	.	21,4	1,0	3,0	3,0	.	.	.	5,0	5,0	2,2	2,2	3,2	.	1,0	2,0	2,0	2,0	3,0	.
HK-ST1	2,0	17,5	2,0	1,0	1,0	2,0	2,0	2,0	.	.	.	.	.	.	1,0	1,0	2,0	2,0	4,0	2,0
HK-STK1	2,0	44,1	1,0	3,0	3,0	1,0	1,0	1,0	.	.	.	.	.	1,0	1,0	2,0	.	1,0	2,0	3,0
HK-STK2	1,0	39,3	1,0	4,0	4,0	1,0	1,0	1,0	4,2	4,2	2,0	2,0	2,0	3,0	1,1	.	3,0	.	4,0	1,0
HK-STK3	2,0	23,3	3,0	4,0	4,0	2,0	2,0	2,0	.	.	1,0	1,0	1,0	1,0	3,0	3,0	3,1	2,0	3,0	1,0
HK-TCB1	1,0	24,3	3,0	4,0	5,0	2,0	2,0	2,0	1,1	1,1	3,0	3,0	3,0	1,0	6,0	.	2,1	.	2,0	1,0
HK-TCB2	4,0	18,7	.	2,0	2,0	1,0	1,0	1,0	3,0	3,0	3,0	3,0	3,0	.	3,1	0,2	2,0	.	1,1	1,0
HK-TCB3	1,0	17,10	.	2,0	2,0	2,0	2,0	2,0	.	.	.	.	.	3,0	5,3	1,0	2,0	2,0	1,0	3,0
I-1	2,0	28,0	2,0	2,0	2,0	1,0	1,0	1,0	3,0	3,0	5,0	5,0	5,0	.	1,0	0,0	.	1,0	2,0	.
I-2	3,0	37,0	1,0	3,0	3,0	1,0	1,0	1,0	.	.	5,0	5,0	5,0	0,1	4,0	2,0	.	1,0	.	1,0
I-3	2,0	14,0	11,7	.	.	1,0	1,0	1,0	5,0	5,0	2,0	2,0	2,0	1,0	.	3,0	2,0	3,0	2,0	2,0
I-4	2,0	4,0	8,8	5,0	5,0	1,0	1,0	1,0	4,0	4,0	.	.	.	0,0	.	2,0	3,0	1,0	1,0	2,0
I-5	4,0	26,0	6,0	2,0	2,0	0,0	.	.	1,0	1,0	.	.	.	1,0	1,0	.	3,0	4,0	1,0	3,0
I-6	3,0	14,0	6,2	2,1	2,0	8,0	8,0	8,0	6,0	6,0	2,0	2,0	2,0	0,0	2,0	1,0	1,0	1,0	1,3	1,0
M-SB1	.	32,0	1,0	4,0	4,0	2,0	2,0	2,0	1,0	1,0	1,0	1,0	1,0	0,2	2,0	1,0	1,0	1,0	1,1	1,0
M-SB2	.	16,0	.	1,0	1,0	.	.	.	2,0	2,0	.	.	.	0,3	2,0	.	.	.	1,1	1,0
T-B1	3,0	27,0	4,0	.	.	1,0	1,0	1,0	1,0	1,0	2,0	2,0	2,0	1,0	1,0	2,0	2,0	5,0	1,0	.
T-B2	2,2	21,0	3,0	1,0	1,0	3,0	3,0	3,0	5,0	5,0	1,0	1,0	2,0	2,0	4,1	.	3,0	5,0	0,1	1,0
T-B3	1,0	25,0	23,0	2,0	2,0	1,0	1,0	1,0	1,0	1,0	1,0	1,0	1,0	.	3,0	4,0	2,0	1,0	2,0	.
T-B3	2,0	34,0	3,0	2,2	2,2	1,0	1,0	2,0	3,0	3,0	1,0	1,0	1,0	1,1	3,0	2,0	1,0	2,0	1,0	1,0
T-B4	2,0	7,0	1,0	0,1	0,1	.	.	.	.	.	.	.	.	0,2	.	1,0	.	.	.	.
T-B5	2,0	35,0	.	2,0	2,0	3,0	3,0	3,0	4,0	4,0	3,0	3,0	3,0	.	.	3,0	4,0	1,0	1,0	1,0
T-PB1	.	.	.	.	.	.	.	.	.	.	.	.	.	.	.	.	.	.	.	.
T-PB10	3,0	46,0	4,0	4,0	4,0	2,0	2,0	2,0	1,0	1,0	4,0	4,0	4,0	0,2	2,0	2,0	1,0	3,0	0,2	1,0
T-PB2	1,0	33,0	4,0	1,0	1,0	.	.	.	.	.	5,0	5,0	5,0	1,0	2,0	5,0	2,0	4,0	1,0	2,1
T-PB3	3,0	24,0	8,0	2,0	1,0	.	.	.	3,0	3,0	.	.	.	.	5,0	1,0	0,1	4,0	2,0	.
T-PB4	1,0	48,0	.	1,0	1,0	.	.	.	2,0	2,0	2,0	2,0	2,0	1,0	.	2,1	4,0	2,0	1,0	1,1
T-PB5	4,0	23,0	12,5	2,0	2,0	1,0	1,0	1,0	2,0	2,0	4,0	4,0	4,0	1,0	5,0	1,0	1,0	1,0	6,0	1,0
T-PB6	2,0	4,0	.	.	.	0,2	0,2	0,2	1,0	1,0	.	.	.	.	.	.	.	1,0	.	1,0
T-PB7	2,0	21,0	10,8	2,0	3,0	1,0	1,0	1,0	3,0	3,0	2,0	2,0	2,0	1,0	1,0	3,0	4,0	5,0	3,0	2,0
T-PB8	2,0	14,0	10,0	.	.	2,0	2,0	2,0	2,0	2,0	1,0	1,0	1,0	0,2	.	1,0	.	1,0	2,0	1,0
T-PB9	.	36,0	3,0	2,0	2,0	5,0	5,0	5,0	2,0	2,0	1,0	1,0	1,0	0,1	3,0	1,0	1,0	6,0	1,1	1,0

## Sheet: Cr snp
CHROM	Cers_A_Sc28yqQ_10676_sn0	Six4/5_B_Sc28yqQ_10676_sn0	Unpg_A1_Sc28yqQ_11813_sn0	Unpg_A1_Sc28yqQ_11813_sn0	Unpg_A1_Sc28yqQ_11813_sn0	Unpg_A1_Sc28yqQ_11813_sn0	En_F_Sc28yqQ_29814_sn0	Ct_E_Sc28yqQ_29814_sn0	Cers_B_Sc28yqQ_31357_sn1	Nub_C_Sc28yqQ_31358_sn0	Msx_A2_Sc28yqQ_31358_sn0	Msx_A2_Sc28yqQ_31358_sn0	Msx_A2_Sc28yqQ_31358_sn0	Msx_A2_Sc28yqQ_31358_sn0	Msx_A2_Sc28yqQ_31358_sn0	Msx_A2_Sc28yqQ_31358_sn0	Msx_A2_Sc28yqQ_31358_sn0	Msx_A2_Sc28yqQ_31358_sn0	Msx_A2_Sc28yqQ_31358_sn0	H2.0_C_Sc28yqQ_31358_sn0	Six3/6_A_Sc28yqQ_31358_sn0	Six3/6_A_Sc28yqQ_31358_sn0	Msx_C_Sc28yqQ_31358_sn0	Nub_F_Sc28yqQ_31364_sn0	Eyg/Pax4/6_H_Sc28yqQ_31364_sn0	Eyg/Pax4/6_A_Sc28yqQ_31364_sn0	Ftz_A_Sc28yqQ_31367_sn0	Mirr_F-a_Sc28yqQ_31367_sn0	Onecut_A_Sc28yqQ_31371_sn0	Vvl_D_Sc28yqQ_31371_sn0	Gsx_C_Sc28yqQ_31371_sn0	Slou_E_Sc28yqQ_31371_sn0	B-H_A_Sc28yqQ_31377_sn0	Ct_H_Sc28yqQ_31377_sn0	Ct_H_Sc28yqQ_31377_sn0	Ct_H_Sc28yqQ_31377_sn0	Nub_G_Sc28yqQ_31377_sn0	Nub_G_Sc28yqQ_31377_sn0	Zfhx_B_Sc28yqQ_31377_sn3	Six4/5_D_Sc28yqQ_31388_sn0	Six4/5_D_Sc28yqQ_31388_sn0	Six4/5_D_Sc28yqQ_31388_sn0	Six4/5_D_Sc28yqQ_31388_sn0	Six4/5_D_Sc28yqQ_31388_sn0	Mirr_A_Sc28yqQ_31391_sn0	Six4/5_C_Sc28yqQ_31391_sn0	Zeb-like?_A_Sc28yqQ_31391_sn0	Onecut_G_Sc28yqQ_31391_sn0	En_D_Sc28yqQ_31391_sn0
POS	229	342	306	347	376	382	292	294	327	244	247	273	285	295	306	321	325	337	357	355	261	361	285	286	288	264	249	213	225	252	202	287	294	222	358	369	398	399	273	266	287	290	316	321	202	378	333	346	201
REF	C	A	T	A	G	C	G	T	C	G	C	A	A	A	G	T	C	G	A	A	G	A	T	C	G	G	A	A	T	T	G	T	A	G	C	C	T	C	G	G	G	A	G	A	A	A	T	A	G
ALT	T	T	A	T	A	G	A	C	T	C	T	T	G	G	T	C	T	C	G	G	A	G	A	A	A	C	T	G	A	A	A	A	G	A	T	T	A	A	A	A	C	C	A	T	G	G	C	T	A
ANN[*].EFFECT	missense_variant	missense_variant	missense_variant	missense_variant	missense_variant	missense_variant	missense_variant	missense_variant	missense_variant	missense_variant	missense_variant	missense_variant	missense_variant	missense_variant	missense_variant	missense_variant	missense_variant	missense_variant	missense_variant	missense_variant	missense_variant	missense_variant	missense_variant	missense_variant	missense_variant	missense_variant	missense_variant	missense_variant	missense_variant	missense_variant	missense_variant	missense_variant	missense_variant	missense_variant	missense_variant	missense_variant	missense_variant	missense_variant&splice_region_variant	missense_variant	missense_variant	missense_variant	missense_variant	missense_variant	missense_variant	missense_variant	missense_variant&splice_region_variant	missense_variant	missense_variant	missense_variant
ANN[*].HGVS_P	p.Ala10Val	p.Thr41Ser	p.Ser29Thr	p.Glu42Asp	p.Arg52Lys	p.Ala54Gly	p.Arg24His	p.Tyr25His	p.Pro7Ser	p.Gly15Ala	p.Thr9Ile	p.Arg18Trp	p.Thr22Ala	p.Tyr25Cys	p.Ala29Ser	p.Phe34Leu	p.Ser35Phe	p.Ser39Thr	p.Lys46Glu	p.Lys32Arg	p.Asp14Asn	p.Asn47Ser	p.Ser22Thr	p.Ala22Glu	p.Val10Met	p.Glu11Gln	p.Thr9Ser	p.Arg5Gly	p.Ser9Thr	p.Ser11Thr	p.Ser1Asn	p.Asn22Lys	p.Met32Val	p.Ala1Thr	p.Thr46Ile	p.His50Tyr	p.Phe59Leu	p.Leu60Ile	p.Ala25Thr	p.Met15Ile	p.Gln22His	p.Lys23Asn	p.Arg32Gln	p.Met34Leu	p.Asn1Ser	p.Ile60Val	p.Ser45Pro	p.Gln42Leu	p.Glu1Lys
HK_LK1	2,0	1,0	33,0	32,0	31,0	31,0	3,0	1,0	4,0	.	4,0	1,2	1,2	3,0	3,0	1,1	1,1	1,1	1,0	1,0	2,0	2,0	3,1	3,0	2,0	4,0	2,0	.	0,1	1,0	.	3,0	2,0	1,0	2,0	2,0	.	.	1,0	3,0	2,0	2,0	2,0	3,0	2,0	3,0	3,0	5,0	3,0
HK_LK2	1,0	2,2	27,0	35,0	31,0	32,0	2,0	4,0	2,0	0,2	2,0	3,0	3,0	3,0	2,0	2,0	2,0	2,0	2,0	2,0	3,0	4,0	1,1	2,0	.	2,0	4,0	1,0	5,1	1,0	1,0	1,0	2,0	1,0	2,0	2,0	1,0	1,0	0,1	2,0	2,0	2,0	2,0	2,0	1,0	.	1,0	4,0	.
HK_LK3	2,0	0,3	22,1	21,0	28,0	28,0	.	3,0	2,0	0,2	1,0	.	.	.	.	1,0	1,0	1,0	1,0	.	1,0	.	2,0	5,0	2,0	3,0	2,0	.	.	1,0	2,0	3,0	5,0	1,0	.	.	2,0	1,0	0,1	5,0	3,0	3,0	3,0	3,0	1,0	3,0	1,0	1,0	7,0
HK-ST1	.	0,1	19,0	14,0	21,0	22,0	1,0	.	2,0	0,5	2,1	5,0	5,0	2,2	2,1	3,0	3,0	3,0	2,0	3,0	2,0	0,2	1,1	3,0	1,0	2,0	0,2	2,0	1,0	.	4,0	6,0	1,0	2,0	2,0	2,0	1,2	1,2	.	1,0	1,0	1,0	2,0	1,0	.	2,0	5,0	4,0	3,0
HK-STK1	3,0	2,0	43,0	38,0	36,0	37,0	1,0	2,0	1,0	0,3	4,1	4,1	4,1	4,1	3,1	3,0	3,0	2,0	2,0	5,0	3,0	1,0	1,0	4,0	.	4,0	2,0	2,0	.	4,0	2,0	3,0	1,0	3,0	1,0	1,0	2,0	2,0	0,1	2,0	1,0	1,0	2,0	2,0	2,0	2,0	4,0	3,0	3,0
HK-STK2	3,0	2,0	35,2	35,0	38,0	39,0	2,0	1,0	1,0	0,2	.	0,0	1,0	1,0	1,0	1,0	1,0	1,0	1,0	1,0	4,0	3,0	2,0	.	3,0	4,0	3,0	2,0	0,2	2,0	.	.	1,0	1,0	1,0	1,0	4,0	4,0	.	2,0	2,0	2,0	3,0	2,0	1,0	5,0	.	3,0	2,0
HK-STK3	2,0	.	22,1	20,0	30,0	30,0	3,0	1,0	2,0	0,2	2,0	3,0	3,0	3,0	3,0	3,0	3,0	4,0	3,0	2,0	6,0	5,0	3,0	4,0	1,0	2,0	1,0	1,0	1,0	1,0	2,0	5,0	1,0	.	.	.	4,0	4,0	2,4	1,0	1,0	1,0	.	.	4,0	4,0	1,0	1,0	.
HK-TCB1	4,0	.	20,0	22,0	19,0	19,0	3,0	1,0	5,0	.	4,0	4,0	4,0	3,1	4,0	4,0	4,0	4,0	3,0	3,0	.	.	2,0	.	2,0	.	.	0,2	.	2,0	2,0	2,0	3,0	3,0	4,0	3,0	4,0	4,0	2,0	1,0	1,0	1,0	2,0	2,0	4,0	0,1	4,0	3,0	2,0
HK-TCB2	.	2,0	19,0	16,0	27,0	27,0	3,0	2,0	.	1,0	4,2	7,0	6,0	4,0	5,0	5,0	5,0	3,0	3,0	1,0	1,0	3,0	1,0	4,0	.	4,0	.	.	3,0	.	.	3,0	3,0	1,0	1,0	1,0	3,0	3,0	.	2,0	3,0	3,0	3,0	3,0	1,0	0,5	1,0	1,0	5,0
HK-TCB3	.	1,0	24,0	15,0	27,0	24,0	3,0	.	1,0	0,3	2,0	1,0	1,0	.	.	.	.	.	.	.	.	.	6,0	2,0	1,0	4,0	4,0	2,0	2,0	1,0	4,0	1,0	2,0	.	4,0	4,0	2,0	2,0	1,0	1,0	.	.	.	.	3,0	0,1	3,0	.	2,0
I-1	6,0	.	29,1	24,0	19,0	16,2	5,0	1,0	2,0	0,3	1,0	.	.	.	.	.	.	.	.	1,0	5,0	3,0	3,0	0,1	0,2	.	2,0	8,0	0,4	1,0	.	0,1	2,0	1,0	2,0	3,0	1,0	1,0	0,1	.	.	.	.	.	2,0	.	1,0	2,0	1,1
I-2	1,0	1,0	29,0	29,3	32,0	31,1	1,0	3,0	2,0	0,1	1,0	1,0	1,0	1,0	1,0	1,0	1,0	1,0	1,0	7,0	.	.	3,1	0,3	1,1	0,4	.	.	0,4	3,0	.	2,1	.	2,1	.	.	2,0	1,0	0,2	.	.	.	.	.	2,0	.	1,0	3,0	0,1
I-3	1,0	3,0	10,0	11,2	12,0	12,0	1,0	2,0	0,3	0,3	2,0	2,0	2,0	2,0	2,0	2,0	2,0	1,0	1,0	0,1	1,3	2,0	2,0	0,3	0,3	3,0	4,0	2,0	0,3	4,0	0,3	2,0	.	.	1,0	0,1	2,0	2,0	0,1	0,3	0,3	0,3	0,1	0,1	0,2	1,0	1,0	.	1,0
I-4	1,0	2,0	4,0	3,0	2,2	4,0	0,2	2,2	1,0	0,2	2,0	3,0	4,0	2,2	4,0	4,0	5,0	7,0	6,0	0,2	3,0	3,0	3,0	0,2	.	2,0	1,0	.	0,5	2,0	0,3	2,0	0,2	0,3	1,0	0,1	1,0	1,0	0,2	.	.	.	.	.	3,0	3,0	4,0	0,1	2,0
I-5	3,2	2,0	25,0	26,0	23,0	19,3	1,0	3,0	3,0	0,2	2,0	2,0	.	.	.	.	.	.	.	4,0	.	.	1,0	0,2	2,0	0,1	2,0	.	0,3	2,0	.	3,0	4,0	0,1	2,0	2,0	2,0	2,0	0,1	.	.	.	.	.	1,0	0,2	0,2	2,0	2,0
I-6	2,0	5,0	7,0	10,0	13,0	13,0	5,0	3,1	4,0	0,6	2,0	3,1	2,1	3,0	3,0	2,0	2,0	2,0	2,0	.	4,1	5,0	3,1	0,4	0,2	3,0	4,0	1,0	0,3	1,0	0,4	3,0	0,5	0,4	3,0	3,0	4,0	4,0	0,2	0,3	0,3	0,3	0,3	0,3	0,3	.	7,0	0,1	.
M-SB1	1,0	1,0	26,0	30,0	27,0	27,0	1,0	.	1,0	0,2	2,0	4,1	3,1	3,1	4,0	2,1	2,1	3,1	4,1	2,1	1,0	1,0	2,0	0,1	0,3	0,3	3,0	2,0	0,2	4,0	1,0	1,0	2,0	0,3	0,1	1,0	1,0	1,0	0,3	.	.	.	.	.	2,0	0,1	2,2	4,0	2,0
M-SB2	2,0	3,0	14,2	14,0	15,0	16,0	3,0	2,0	2,0	0,1	3,0	4,0	4,0	2,0	2,0	2,0	2,0	2,0	2,0	2,0	5,0	6,0	4,0	.	.	2,2	2,0	1,0	0,2	1,0	4,0	1,0	3,0	0,4	0,1	1,0	2,0	2,0	0,2	.	.	.	.	.	.	1,0	.	1,0	3,0
T-B1	1,0	.	19,0	21,3	24,0	23,0	.	1,0	1,0	.	1,0	1,0	1,0	1,0	1,0	1,0	0,0	.	.	3,0	.	.	3,2	0,1	6,0	.	1,0	4,0	0,2	0,2	1,0	3,0	3,0	1,0	1,1	2,0	6,0	6,0	0,1	.	.	.	.	.	2,0	0,1	.	1,0	1,0
T-B2	3,0	1,0	17,0	17,1	17,0	16,0	5,0	.	.	0,1	1,0	3,0	3,0	3,0	3,0	3,0	4,0	4,0	6,0	5,0	1,0	2,0	2,0	.	1,1	.	6,0	3,0	0,3	2,0	1,0	1,0	4,0	0,2	0,2	2,0	2,0	2,0	0,2	.	.	.	.	.	4,0	0,4	1,0	3,0	1,0
T-B3	.	3,0	25,2	31,1	26,0	26,1	2,0	2,0	5,0	0,2	2,0	3,0	3,0	2,1	1,1	2,0	2,0	2,0	4,0	2,0	.	.	1,0	0,3	3,0	.	1,0	1,0	0,1	4,0	1,0	0,3	2,0	1,0	2,2	4,0	.	.	0,2	.	.	.	.	.	2,0	0,2	2,0	4,0	5,0
T-B4	2,0	1,0	4,0	7,0	6,0	6,0	1,0	.	.	0,3	.	.	.	.	.	.	.	.	.	1,0	1,0	.	.	0,1	3,0	0,4	.	.	0,2	.	.	.	3,0	.	.	.	2,0	2,0	0,1	.	.	.	.	.	1,0	.	.	1,0	.
T-B5	2,0	.	28,0	32,0	34,0	29,4	2,0	5,0	1,0	0,2	2,0	2,1	2,1	2,1	2,1	2,0	2,0	2,0	2,0	2,0	2,0	2,0	1,0	0,3	3,0	0,3	1,0	1,0	0,1	5,0	2,0	.	1,0	.	1,0	1,0	2,0	2,0	.	.	.	.	.	.	2,0	0,1	1,1	2,0	0,4
T-B6	4,0	.	18,0	22,0	26,0	28,0	.	2,0	2,0	.	5,1	6,0	6,0	5,1	5,1	5,0	4,0	4,0	4,1	1,0	2,0	1,0	4,1	0,1	7,0	.	1,0	2,0	0,1	3,0	.	.	.	0,1	0,1	.	2,0	2,0	.	5,0	5,0	5,0	5,0	5,0	3,0	0,2	0,4	3,0	2,0
T-PB1	.	.	.	.	.	.	.	.	.	.	.	.	.	.	.	.	.	.	.	.	.	.	.	.	.	.	.	.	.	.	.	.	.	.	.	.	.	.	.	.	.	.	.	.	.	.	.	.	.
T-PB10	6,0	3,0	30,1	40,0	42,0	42,1	2,0	5,0	4,0	.	1,0	1,0	1,0	1,0	1,0	1,0	2,0	2,0	3,0	3,0	2,0	2,0	7,0	0,2	1,1	1,5	1,0	2,0	0,2	2,0	2,0	0,3	1,0	.	.	2,0	4,0	4,0	0,2	.	.	.	.	.	4,0	.	1,0	3,0	1,0
T-PB2	1,1	2,0	27,0	29,1	29,0	27,0	1,0	3,0	1,0	0,1	3,0	2,0	.	.	.	.	.	.	.	1,0	1,0	2,0	5,0	0,1	1,1	.	.	1,0	0,3	2,2	2,0	1,0	.	0,1	3,0	3,0	3,0	3,0	.	.	.	.	.	.	1,0	0,4	3,0	1,0	.
T-PB3	.	.	24,0	21,0	21,0	19,0	1,0	1,0	3,0	0,3	3,0	2,0	2,0	2,0	2,0	2,0	2,0	1,0	1,0	0,2	3,0	1,0	2,3	0,2	0,1	2,0	.	1,0	0,6	.	.	3,0	.	1,3	0,2	1,0	.	.	.	2,0	1,0	1,0	.	.	1,0	.	.	1,0	1,0
T-PB4	4,0	5,0	34,5	42,1	40,0	40,1	3,0	.	2,0	0,4	2,0	1,0	1,0	1,0	1,0	2,0	2,0	2,0	2,0	1,0	2,0	2,0	4,1	.	0,2	0,3	3,0	1,0	0,4	3,0	.	4,0	1,0	2,0	5,0	6,0	2,0	2,0	0,4	.	.	.	.	.	2,0	0,1	1,0	3,0	.
T-PB5	2,0	1,0	18,0	18,0	19,0	19,0	5,0	5,0	2,0	0,1	3,2	4,1	2,1	3,0	3,0	1,0	1,0	1,0	1,0	1,0	5,0	7,0	3,0	0,1	0,2	1,0	1,0	3,0	0,3	.	0,5	.	0,2	0,2	3,0	1,1	2,0	2,0	.	0,1	0,1	0,1	0,1	0,1	1,0	3,0	2,0	0,5	6,0
T-PB6	.	1,0	4,0	3,0	3,0	5,0	.	.	.	.	.	.	.	.	.	.	.	.	.	.	1,0	.	1,0	.	.	.	1,0	.	0,1	1,0	.	.	.	1,0	1,0	1,0	.	.	.	.	.	.	.	.	1,0	.	.	.	.
T-PB7	4,0	2,0	17,0	20,0	24,0	23,0	2,0	3,0	0,1	0,6	6,0	7,0	6,0	4,1	5,0	4,0	4,0	4,0	3,0	2,0	4,0	6,0	1,1	0,2	.	3,0	2,0	2,0	0,3	3,0	0,2	1,0	0,1	0,3	3,0	1,2	4,0	4,0	0,2	.	.	.	.	.	2,1	1,0	.	0,5	4,0
T-PB8	.	1,0	9,0	14,0	16,0	16,0	2,0	1,0	4,0	0,2	.	0,0	1,0	.	.	.	.	.	.	3,0	.	1,0	3,0	.	0,2	2,1	1,0	3,0	0,1	.	1,0	1,0	3,0	1,0	1,1	2,0	3,0	3,0	0,1	.	.	.	.	.	2,0	.	0,1	.	.
T-PB9	2,0	2,0	32,0	30,2	27,0	23,2	2,0	5,0	.	0,1	1,0	2,0	3,0	2,1	1,1	2,0	2,0	3,0	3,0	.	3,0	2,0	.	0,2	2,0	.	1,0	1,0	.	2,0	2,0	4,0	.	.	1,0	1,0	2,0	2,0	0,3	2,0	2,0	2,0	2,0	2,0	2,0	.	1,0	4,0	3,0
[truncated: 11 more columns]
