# Supplementary material for: Horseshoe crab genomes reveal the evolution of genes and microRNAs after three rounds of whole genome duplication
Source: Commun Biol. 2021 Jan 19;4:83. doi: 10.1038/s42003-020-01637-2 (PMC7815833; doi:10.1038/s42003-020-01637-2)
Supplement: Supplementary file 11 — Supplementary Data 8 [file 42003_2020_1637_MOESM11_ESM.xlsx]

## Sheet: Fig 1c
Classification	Length	Region	Species
DNA	84556457	genic	Carcinoscorpius rotundicauda
LINE	90372511	genic	Carcinoscorpius rotundicauda
LTR	20219956	genic	Carcinoscorpius rotundicauda
Other (simple, satellite, RNA, Nonautonomous)	715168	genic	Carcinoscorpius rotundicauda
Rolling Circle	7365682	genic	Carcinoscorpius rotundicauda
SINE	25115063	genic	Carcinoscorpius rotundicauda
Unclassified	57459999	genic	Carcinoscorpius rotundicauda
DNA	93713792	intergenic	Carcinoscorpius rotundicauda
LINE	72499720	intergenic	Carcinoscorpius rotundicauda
LTR	22800569	intergenic	Carcinoscorpius rotundicauda
Other (simple, satellite, RNA, Nonautonomous)	672907	intergenic	Carcinoscorpius rotundicauda
Rolling Circle	9010981	intergenic	Carcinoscorpius rotundicauda
SINE	31711968	intergenic	Carcinoscorpius rotundicauda
Unclassified	56801261	intergenic	Carcinoscorpius rotundicauda
DNA	118161091	genic	Tachypleus tridentatus
LINE	85396617	genic	Tachypleus tridentatus
LTR	7810694	genic	Tachypleus tridentatus
Rolling Circle	2870405	genic	Tachypleus tridentatus
SINE	32113652	genic	Tachypleus tridentatus
Unclassified	77011457	genic	Tachypleus tridentatus
DNA	93895466	intergenic	Tachypleus tridentatus
LINE	49286091	intergenic	Tachypleus tridentatus
LTR	7033367	intergenic	Tachypleus tridentatus
Rolling Circle	2725517	intergenic	Tachypleus tridentatus
SINE	28569877	intergenic	Tachypleus tridentatus
Unclassified	44380726	intergenic	Tachypleus tridentatus

## Sheet: Fig 4a
Figure 4a. MicroRNA loci in horseshoe crab genomes.
microRNA	C. rotundicauda	T. tridentatus	L. polyphemus
bantam	6	6	6
let-7	5	3	3
mir-1	5	5	3
mir-10	7	6	6
mir-100	5	3	5
mir-1175	3	3	3
mir-11960	4	2	2
mir-12	4	4	4
mir-124	8	5	5
mir-125	5	3	3
mir-13	3	3	3
mir-133	6	5	5
mir-137	5	5	5
mir-153	6	7	6
mir-184	6	7	6
mir-190	5	4	4
mir-193	5	3	3
mir-2	19	18	18
mir-2001	1	1	1
mir-210	7	5	5
mir-219	5	5	5
mir-252a	2	2	2
mir-252b	3	3	3
mir-263	8	9	8
mir-275	6	5	4
mir-276	7	8	6
mir-277	3	3	3
mir-278	2	2	2
mir-2788	5	3	3
mir-279	6	4	4
mir-281	6	5	6
mir-29/285	2	2	2
mir-305	5	5	5
mir-307	5	5	4
mir-31	3	4	3
mir-315	3	4	4
mir-317	3	2	2
mir-33	4	3	3
mir-34	7	6	5
mir-36	3	2	2
mir-375	3	6	3
mir-3931	8	5	5
mir-5305	9	9	8
mir-5735	2	2	2
mir-7	1	1	1
mir-71	7	7	7
mir-745	4	4	4
mir-750	3	3	3
mir-8	6	6	6
mir-87	17	16	16
mir-9	3	4	3
mir-92a	3	3	3
mir-96	6	5	4
mir-981	7	5	6
mir-993	5	6	4
mir-iab-4	2	3	3
mir-iab-8	2	3	3
